# Supplementary material for: Metabolome progression during early gut microbial colonization of gnotobiotic mice
Source: Sci Rep. 2015 Jun 29;5:11589. doi: 10.1038/srep11589 (PMC4484351; doi:10.1038/srep11589)
Supplement: Supplementary Table S1 [file srep11589-s2.xls]

## Sheet: UrineBTBLIIRPLCESINeg.csv
Negative Mode
mzmed	GF1	GF2	GF3	Day5_BTBL_1	Day5_BTBL_2	Day5_BTBL_3	Day5_BTBL_4	Day10_BTBL_1	Day10_BTBL_2	Day10_BTBL_3	Day10_BTBL_4	Day15_BTBL_1	Day15_BTBL_2	Day15_BTBL_3	Day15_BTBL_4	Day20_BTBL_1	Day20_BTBL_2	Day20_BTBL_3	Day25_BTBL_1	Day25_BTBL_2	Day25_BTBL_3
	0(GF)	0(GF)	0(GF)	5	5	5	5	10	10	10	10	15	15	15	15	20	20	20	25	25	25
269.125	4.77187e+06	1.83739e+06	2.69081e+06	1.78109e+06	1.95988e+06	1.61111e+06	1.84043e+06	3.46027e+06	7.17564e+06	4.24283e+06	5.18863e+06	3.44216e+06	5.37601e+06	5.75372e+06	5.62317e+06	5.60079e+06	4.82033e+06	2.78184e+06	2.68937e+06	3.73472e+06	5.98949e+06
225.083	741909	667996	555465	693806	812922	690705	922265	955981	1.3267e+06	1.64057e+06	1.43668e+06	1.28518e+06	1.25653e+06	1.46838e+06	1.34728e+06	1.06292e+06	1.09649e+06	1.02028e+06	806857	1.21311e+06	1.04819e+06
323.134	533782	260343	218852	383337	377515	341260	583339	249954	356329	276584	263299	255125	343460	472003	437638	199619	314219	288501	109916	227727	169341
86.0247	117044	54942.6	32760.7	135264	120506	100203	159919	137737	200907	154717	185161	149280	128022	179493	150659	154888	165717	140586	103038	141664	115812
151.06	473230	373633	187397	402587	376090	320436	474185	388440	544588	476911	539983	445896	418234	519972	495359	454242	462154	408206	273828	350847	434009
241.088	273913	179023	110114	268757	274214	231443	297674	331569	445250	422769	474373	383814	414839	431181	395943	414058	400779	336671	312912	376977	356268
301.056	1.00298e+06	341211	233027	1.18921e+06	1.20475e+06	1.20995e+06	1.84728e+06	510600	671272	467151	534276	432427	588423	972378	907027	492434	718230	715282	159730	377491	353298
271.125	161877	99000.8	96692.1	122404	131045	111899	133624	224705	327202	296904	395981	229297	269711	289771	292092	249324	232175	186673	204712	231675	272309
138.053	384112	202741	108167	247631	263548	239701	343163	193720	262330	186822	216842	222004	255090	332402	336739	210315	259129	217724	139286	201435	197287
286.003	1.08209e+06	251663	342551	1.07053e+06	874957	822961	942042	1.09606e+06	2.42729e+06	1.85806e+06	1.87749e+06	2.29625e+06	1.94346e+06	2.08082e+06	1.94968e+06	1.41124e+06	1.66106e+06	1.59536e+06	1.51657e+06	2.2296e+06	1.19445e+06
148.049	2.31509e+07	7.8604e+06	6.17831e+07	3.68322e+06	4.15052e+06	3.21454e+06	5.07591e+06	1.65106e+06	2.20061e+06	1.55963e+06	1.62699e+06	1.40298e+06	1.96139e+06	2.82429e+06	2.85355e+06	1.24628e+06	1.97274e+06	1.91382e+06	455384	998830	1.08504e+06
130.039	755797	457403	259522	1.45875e+06	1.20425e+06	1.10805e+06	1.4317e+06	1.46851e+06	1.75768e+06	1.77557e+06	1.9529e+06	1.54304e+06	1.4052e+06	1.54303e+06	1.51154e+06	1.58902e+06	1.63174e+06	1.42959e+06	1.24792e+06	1.47536e+06	1.27031e+06
79.9561	136898	72122.9	75609	161786	151515	140803	155257	204444	261309	249319	293799	288310	223648	258287	251191	271029	247225	232421	206248	242864	228751
72.0079	132246	59817.3	26711.7	304944	230672	233021	328157	351998	428366	443803	485595	350961	292869	348224	339287	370771	366777	311467	287942	364304	254845
198.039	1.13028e+06	578282	272719	254024	220273	249105	340276	187060	231667	262934	277315	307695	274759	307488	313657	267620	322398	279164	171995	215009	210586
265.118	770353	468990	407788	564241	630514	503927	639008	823738	1.06064e+06	825020	1.11715e+06	772835	780231	849388	870693	885419	832779	641280	606687	838701	796489
129.029	1.52764e+07	6.90776e+06	3.23111e+06	3.15629e+07	2.44325e+07	2.40574e+07	3.32583e+07	3.37849e+07	4.08627e+07	4.02165e+07	4.68816e+07	3.34792e+07	2.95646e+07	3.50417e+07	3.38957e+07	3.65677e+07	3.66154e+07	3.02567e+07	2.78849e+07	3.44443e+07	2.66314e+07
310.096	202196	146133	121120	123497	157321	105136	214515	164768	237473	197314	196503	167712	213052	275060	254412	119014	170849	156680	90694	178460	165836
202.071	1.59848e+06	1.53905e+06	830722	1.64229e+06	1.67347e+06	1.55311e+06	1.97224e+06	1.64224e+06	2.49878e+06	2.34712e+06	2.53212e+06	2.71962e+06	2.47165e+06	2.77839e+06	2.65829e+06	2.79986e+06	2.6409e+06	2.27347e+06	1.56192e+06	1.71642e+06	2.21647e+06
111.018	4.27203e+06	2.53669e+06	1.04779e+06	3.70111e+06	2.72722e+06	2.9117e+06	3.82144e+06	3.52883e+06	4.24169e+06	3.79519e+06	5.78343e+06	4.69007e+06	3.52808e+06	4.12282e+06	4.02752e+06	5.48209e+06	5.02078e+06	4.27534e+06	2.56725e+06	2.9621e+06	4.73844e+06
220.984	756101	142272	130276	510054	433694	416421	465475	417450	507803	248786	340412	301736	451645	552681	536111	279380	400113	250067	157787	185958	217730
150.035	926947	297038	2.59199e+06	186887	298689	181397	333498	84952.7	103276	75729.5	56583.2	42527.2	75200.8	123558	123474	35048.4	89293.9	58876.2	13984.7	38521.7	41568.4
238.045	1.87004e+06	2.19346e+06	733472	142254	79441.4	114913	121280	323886	333229	258358	424478	192134	273782	260195	270775	296688	287036	257067	235971	247623	392495
317.055	256020	111919	54245.3	279129	243906	300466	393470	136276	173005	154747	156048	132112	176162	242559	244218	156173	220953	187029	72638	121546	124773
149.032	4.25118e+06	1.03442e+06	3.33705e+06	4.12219e+06	6.12527e+06	3.89755e+06	7.21349e+06	1.80394e+06	1.94157e+06	1.03361e+06	780743	570149	1.34769e+06	2.74273e+06	2.68427e+06	698084	1.54642e+06	1.18121e+06	268731	684474	692592
158.977	5.43124e+06	6.54906e+06	5.72243e+06	9.36069e+06	8.35403e+06	8.89274e+06	8.08452e+06	1.13761e+07	1.13253e+07	1.3255e+07	1.45078e+07	1.23266e+07	1.20226e+07	1.08569e+07	1.05604e+07	1.24642e+07	1.15132e+07	1.10967e+07	1.15546e+07	1.36566e+07	1.32248e+07
159.978	634640	685200	654126	1.0627e+06	939215	1.04387e+06	918848	1.32592e+06	1.26106e+06	1.55665e+06	1.69305e+06	1.41772e+06	1.41008e+06	1.21444e+06	1.23621e+06	1.43425e+06	1.34378e+06	1.2948e+06	1.35757e+06	1.62558e+06	1.58537e+06
182.079	327721	158515	75399.3	83574.3	90613	76537.7	93592.5	99044.1	139230	112554	122841	113697	106642	142482	131388	126106	129009	118447	83186	93388.2	110779
110.064	383141	251730	85381.3	159225	154651	149907	209860	198826	318811	441685	327623	513625	445743	400225	392597	301508	358896	340994	333631	306300	275315
241.13	368149	234104	135312	290042	341336	269297	357338	380084	486282	480881	528196	434062	447575	514592	478040	470094	444804	376757	347279	422448	398280
93.0338	402826	207258	126163	330630	344165	272542	422324	220817	354922	261854	308645	275800	273168	337876	331158	281855	317184	287759	184776	224931	230073
200.101	328248	319305	166221	344246	278906	297772	340213	423266	566052	574084	706546	674471	494084	579594	565038	734264	702301	592418	549333	422992	584469
318.091	111933	76618.1	44101.9	41857.5	39970.6	50939.1	56400.5	45213.5	61965.4	92193.6	80758.9	92709.7	62163.6	90406.5	86745	97316	90405.4	71004.1	57970	56944.2	97868.7
134.046	377336	358395	164488	146599	146207	137057	164722	154286	211567	219321	246005	242068	194640	219086	202867	248102	248160	241070	210044	183861	222190
193.984	240942	78622.9	148978	466897	359471	375626	405846	769749	925140	927583	1.1881e+06	1.19474e+06	874379	950090	876757	976294	897421	721378	773621	872140	772647
137.034	1.91054e+06	1.58302e+06	942653	1.39855e+06	1.45246e+06	1.26236e+06	1.70421e+06	1.1257e+06	1.61915e+06	1.34509e+06	1.79984e+06	1.61425e+06	1.48384e+06	1.86332e+06	1.7797e+06	2.14128e+06	2.10238e+06	1.69021e+06	1.26285e+06	1.36368e+06	1.77158e+06
192.98	6.18813e+06	2.3424e+06	4.07256e+06	1.16971e+07	9.14942e+06	9.43926e+06	1.0162e+07	1.66841e+07	2.03261e+07	2.10592e+07	2.58712e+07	2.53038e+07	1.92474e+07	2.10725e+07	2.07696e+07	2.21821e+07	2.01511e+07	1.71197e+07	1.66689e+07	1.86675e+07	1.73237e+07
264.026	34543.7	24314.9	82463.9	34508.2	25514.3	24211.6	24092.4	56983.4	90488.5	82433.8	111753	150987	79550.4	81057.5	84809.6	149300	108931	72849.7	106296	92898.9	99423.5
263.021	435384	215109	517654	449654	388615	398881	415221	820265	1.17948e+06	1.11537e+06	1.55835e+06	1.91824e+06	1.14342e+06	1.10863e+06	1.08553e+06	1.77608e+06	1.3235e+06	1.02657e+06	1.35087e+06	1.09369e+06	1.27531e+06
263.026	427123	275385	530471	447845	357936	384709	413752	825410	1.18953e+06	1.12487e+06	1.60402e+06	1.9767e+06	1.19653e+06	1.12656e+06	1.12148e+06	1.85521e+06	1.35775e+06	1.04343e+06	1.37912e+06	1.11837e+06	1.31874e+06
342.09	288594	253600	105505	108438	103984	98067	124554	143860	195927	201092	233572	231190	181347	195876	205075	249492	225705	188176	170516	148734	193544
152.081	1.19052e+06	753398	345663	473754	449714	451098	634103	921750	1.41747e+06	1.80477e+06	1.48469e+06	1.64026e+06	1.89481e+06	1.78938e+06	1.79009e+06	1.44036e+06	1.5683e+06	1.3407e+06	1.15855e+06	1.27104e+06	1.24121e+06
144.065	2.34862e+07	1.67931e+07	6.30184e+06	3.46166e+06	3.6669e+06	2.90495e+06	3.84285e+06	4.14959e+06	6.57412e+06	9.98201e+06	1.40699e+07	1.33304e+07	7.82178e+06	1.01092e+07	9.86965e+06	1.55821e+07	1.24592e+07	9.06691e+06	6.32819e+06	6.51369e+06	1.03541e+07
338.146	1387.07	387.091	423.108	91476.7	97363	105353	100683	132645	103547	206448	167903	246962	160037	209785	212041	277220	248463	212510	223324	153744	299475
336.13	25278.1	10936.6	13424.4	79786.5	78038.6	87993.8	80902.9	120724	92221.5	221575	174009	250948	147149	200049	180720	281205	239237	187221	224296	163837	296622
127.014	8.06711e+06	8.05835e+06	3.65838e+06	1.2287e+07	9.96614e+06	1.08375e+07	1.25305e+07	1.36942e+07	1.75048e+07	1.75793e+07	2.03366e+07	1.47459e+07	1.30369e+07	1.48786e+07	1.4772e+07	1.61592e+07	1.59716e+07	1.23202e+07	1.14832e+07	1.35396e+07	1.26454e+07
388.136	65730.9	165278	42396.9	1248.44	488.58	2034.44	451.589	2036.7	5101.16	6271.93	17433.1	2145.34	1104.64	2586.79	3491.22	10074	10510.9	3550.05	5182.15	2561.47	6131.7
181.049	3.7427e+06	1.71255e+06	517795	698429	756877	711807	995669	558232	828412	836451	959319	1.01558e+06	712911	886529	871780	1.03282e+06	912500	831928	698321	679272	722572
116.044	490791	502108	179502	999808	1.00534e+06	800935	980777	1.1757e+06	1.40656e+06	1.83455e+06	1.91841e+06	1.63258e+06	1.2882e+06	1.73244e+06	1.69722e+06	1.75961e+06	1.60945e+06	1.44978e+06	1.15949e+06	1.50644e+06	1.90368e+06
115.039	6.79079e+06	6.79214e+06	1.38418e+06	1.5458e+07	1.5983e+07	1.21595e+07	1.38242e+07	1.97308e+07	2.42703e+07	3.55946e+07	3.73376e+07	3.04233e+07	2.17616e+07	3.29739e+07	3.25945e+07	3.49278e+07	3.14085e+07	2.6411e+07	2.22431e+07	2.87283e+07	3.68152e+07
279.038	54742.3	178890	156582	3315.47	4981.4	3434.53	6198.22	14799.4	7246.6	5670.55	29201	7026.5	3507.82	7324.6	5493.28	9299.89	5695.97	6685.82	6486.17	7172.62	15067.1
219.106	1.51748e+06	1.07756e+06	337522	1.31903e+06	1.05655e+06	979719	2.0426e+06	903589	1.60752e+06	717809	947170	867107	1.02082e+06	1.22188e+06	1.2715e+06	1.02682e+06	1.34453e+06	999453	154843	209179	1.08135e+06
302.136	403745	327032	170164	361663	339387	288268	401968	532843	820341	821851	978814	769453	696117	795163	773811	683664	588411	522844	422246	573561	679963
130.086	3.77017e+06	2.20097e+06	921539	1.71195e+06	1.44052e+06	1.27441e+06	1.93116e+06	1.6221e+06	1.81317e+06	1.9316e+06	2.14581e+06	1.66025e+06	1.53795e+06	1.77203e+06	1.62065e+06	1.70943e+06	1.80667e+06	1.64743e+06	1.25091e+06	1.49277e+06	1.41168e+06
88.0391	2.7985e+06	1.93674e+06	643680	2.1665e+06	1.97707e+06	1.77155e+06	3.13228e+06	1.30352e+06	2.0156e+06	1.18691e+06	1.34972e+06	1.32484e+06	1.46238e+06	1.74076e+06	1.68318e+06	1.34867e+06	1.6295e+06	1.45778e+06	320582	415133	1.4571e+06
218.103	2.05358e+07	1.42473e+07	5.96513e+06	1.7283e+07	1.43986e+07	1.33659e+07	2.55503e+07	1.17707e+07	2.01062e+07	1.12744e+07	1.30958e+07	1.20943e+07	1.3355e+07	1.65145e+07	1.65049e+07	1.36847e+07	1.72249e+07	1.32639e+07	2.90117e+06	3.60268e+06	1.42792e+07
240.005	463575	402136	158554	310314	275054	241989	347017	285360	332434	263849	213836	169864	281628	301304	298822	153148	239426	232496	108455	243632	197228
242.997	3.56637e+06	409202	140947	3.63906e+06	2.40746e+06	1.01449e+06	4.28831e+06	4.90661e+06	1.01245e+07	4.09027e+06	6.00895e+06	3.61538e+06	4.98517e+06	6.56341e+06	6.19049e+06	4.58563e+06	5.74739e+06	4.66394e+06	1.83935e+06	2.82964e+06	3.874e+06
244	297034	88502.9	19307.6	265986	174022	72846.3	315262	375313	852836	304704	461134	267574	386120	502632	469186	345046	435727	340708	135138	204608	287886
203.997	2.0269e+07	9.09153e+06	6.48505e+06	1.99334e+07	1.7932e+07	2.20241e+07	2.03598e+07	1.43214e+07	1.29012e+07	1.44743e+07	1.523e+07	1.53736e+07	1.55592e+07	1.89933e+07	1.85227e+07	1.4426e+07	1.57553e+07	14613051	8.25518e+06	1.44993e+07	1.0862e+07
292.043	166409	149459	16393.5	0	0	497.982	404.967	0	0	0	0	0	0	0	0	0	0	416.748	0	0	1137.26
437.214	116667	57152.2	20685.2	112020	77672.3	93334	221158	76264.6	279248	32703.6	78264.3	72799.6	107445	122042	133352	91305.2	167983	92275.3	1519.7	259.881	108216
204.985	2.54732e+06	923335	576357	3.01329e+06	2.63472e+06	2.7828e+06	3.14779e+06	1.99334e+06	2.08905e+06	2.14874e+06	2.36692e+06	2.71172e+06	2.34013e+06	3.13116e+06	3.0766e+06	2.3801e+06	2.51873e+06	2.24598e+06	1.5923e+06	2.37142e+06	1.72348e+06
128.028	3.06069e+07	1.60238e+07	2.55615e+06	1.29321e+06	1.28092e+06	1.57822e+06	1.52642e+06	1.23954e+06	1.3903e+06	1.00686e+06	1.3296e+06	1.41153e+06	1.19e+06	1.30509e+06	1.2743e+06	1.09376e+06	1.2747e+06	1.14996e+06	664916	857473	872922
178.983	6.04757e+06	6.15902e+06	1.00212e+06	535633	368186	256619	495237	523952	675594	521559	725421	620487	520658	596986	549928	663140	635539	574665	316682	461467	589990
395.149	141768	99000.4	11183.1	15983.4	16066.6	17943.3	36233.6	16339.4	37546.9	8160.49	16159.3	17141.2	22171.1	30739.2	21943.2	15298.9	28617.8	19508.2	327.664	770.282	15498.1
123.055	184482	77911.1	42623.4	76521.4	77022.1	76948.4	131330	63305	70906.6	58300.5	61041	64096.2	63106.7	99210.3	93131.9	61337	72347.9	66359.5	38533.4	51511.7	54769.6
151.025	1.50409e+06	2.75641e+06	280569	804399	616289	674128	974459	1.01751e+06	1.11227e+06	1.40458e+06	1.65943e+06	1.47549e+06	1.07548e+06	1.03581e+06	1.04083e+06	1.55219e+06	1.34167e+06	1.18574e+06	1.18193e+06	950462	1.38564e+06
420.109	77202.3	327021	55203.2	707.972	3671.32	2496.62	0	427.592	530.173	0	0	0	294.461	0	0	404.958	0	269.845	0	0	0
128.034	3.0467e+07	1.61183e+07	2.6652e+06	1.12018e+06	1.25107e+06	1.54587e+06	1.47717e+06	972239	1.14175e+06	741501	997394	1.18352e+06	912988	1.06043e+06	999081	791345	978338	929479	487523	646254	655369
290.019	139354	111154	15190.2	13209.5	10100.6	18941.6	18766.5	13479	14566.2	9130.33	14240.8	21204.2	13923.2	14408.7	12810.8	8453.92	12971.1	15376.8	3125.96	6374.58	7459.64
353.085	551552	307159	13658.2	5060.6	3063.43	3701.58	4440.33	6177.91	7798.56	6426.16	4449.47	5861.01	5576.72	9541.52	12851.3	8543.66	2352.32	6580.04	5837.59	12608.5	8042.72
220.064	2.12702e+06	1.94577e+06	628784	950264	942355	1.04019e+06	1.25109e+06	210753	791483	811527	851689	755290	850002	955425	980769	845822	885553	782277	435965	688206	632824
178.034	1.61405e+06	913663	139443	85833	91878.6	110025	116011	65469.7	74757	52493.4	62075.2	75918.7	64102.4	77690.4	82812.9	55925.6	69517.7	65822.7	39148	46047.7	44608.2
354.089	57721	33131.5	229.535	312.241	0	0	0	0	988.006	473.016	625.465	0	0	0	0	390.12	605.347	342.123	0	0	264.755
168.029	6.80636e+06	2.76418e+06	1.36503e+06	4.80114e+06	4.74004e+06	4.72391e+06	6.67584e+06	2.51761e+06	3.32725e+06	2.77861e+06	2.71594e+06	2.86987e+06	3.24845e+06	4.71405e+06	4.61601e+06	2.65002e+06	3.93951e+06	3.79908e+06	1.30744e+06	2.33395e+06	2.02179e+06
176.037	3.76017e+07	2.1181e+07	3.7341e+06	2.48966e+06	3.07921e+06	3.44183e+06	3.51222e+06	1.73553e+06	2.0428e+06	1.53485e+06	1.78193e+06	2.02701e+06	1.86661e+06	2.33185e+06	2.32587e+06	1.51353e+06	1.99098e+06	1.85102e+06	803981	1.2333e+06	1.33955e+06
169.033	430232	176501	66797.8	239426	286046	269981	413905	143160	195927	157575	157667	169033	195204	283533	279950	153905	247525	223832	73599.6	132513	112285
131.07	877403	406274	228991	1.65979e+06	973176	1.10805e+06	1.66692e+06	1.76642e+06	1.44772e+06	1.93399e+06	2.85645e+06	1.86267e+06	1.45061e+06	1.77244e+06	1.76386e+06	2.25767e+06	2.15509e+06	1.72582e+06	568231	1.02452e+06	1.70658e+06
167.043	1.03844e+06	527342	207574	453606	449754	445081	645096	287078	375848	265107	352410	342351	335003	499151	486315	330881	364166	282926	166503	254706	198047
258.992	3.95793e+06	1.25075e+06	92521.2	6.15799e+06	6.17767e+06	4.5584e+06	6.79137e+06	8.41029e+06	1.43467e+07	7.68319e+06	1.41942e+07	1.0617e+07	8.51045e+06	1.06933e+07	1.05413e+07	1.11762e+07	1.21196e+07	9.62587e+06	5.52229e+06	6.22176e+06	9.52176e+06
246.011	931251	520077	394579	361145	315049	382812	458645	585921	691164	689984	693957	852221	177894	926711	952148	765787	839196	670383	700003	790061	687602
234.999	330707	131660	78317.1	427708	372073	466534	469326	244367	315280	291368	294992	251970	264025	329817	333112	275232	268371	246565	329041	268544	234454
234.991	332862	128279	82511.5	416747	364936	457793	453503	244525	314095	300982	284551	230922	263020	328307	338523	262653	266964	244206	180222	277914	238422
176.022	4.06659e+07	2.26004e+07	4.01297e+06	3.27377e+06	3.4877e+06	3.82495e+06	3.97234e+06	2.23585e+06	2.51854e+06	2.08108e+06	2.38131e+06	2.58032e+06	2.52993e+06	3.05671e+06	3.07883e+06	2.15242e+06	2.63425e+06	2.44174e+06	1.17439e+06	1.78486e+06	1.77094e+06
180.015	494375	743001	354529	23135.1	18236	12763.9	29471.6	47078.4	73731.5	29380	59474.1	54414.7	42598.1	52612.2	51774.5	53279.1	57263.5	50792.8	11987.6	27303	44965.9
177.041	2.36222e+06	1.22285e+06	180868	109570	125524	137765	158245	75116.8	84688.2	60861.9	73254.9	85850	80918	97048.8	99780.3	63613	87292.8	79133.8	31386.2	51374	53139.8
259.995	281726	53876.4	15839.3	445740	464852	98467.2	520757	696211	1.2313e+06	572424	1.16876e+06	842194	679250	857696	846118	905448	1.00362e+06	784651	231941	301557	767469
270.841	29893.9	9235.25	3222.74	25631	28135.3	33137.3	11180.8	10038.5	12594.8	23108.3	10270.8	28872.3	13885	11278.3	15469.9	33112.6	25977.1	16250	48671.7	35299.3	11852.7
171.065	519466	201350	90121	471418	500662	474285	662705	280830	526953	169213	554277	430555	357284	558662	560247	391196	566660	431912	92009.9	148940	344191
220.002	1.81734e+06	1.69731e+06	352749	841779	780491	930691	1.06759e+06	623064	678102	759923	771371	740640	726936	809780	850662	826680	781133	714110	527551	701675	559772
140.034	186552	72413.2	42055.8	150292	133700	139756	183043	100309	106527	117677	122785	107363	105034	125844	123568	116748	118794	113579	67464.3	97061.5	89470.8
208.067	493331	453738	140158	76722.3	80258.9	91772.3	128651	89048.3	96722.6	66890.1	90764.1	95785.9	80191.9	92805.4	91451.8	78125.6	83915.2	79063.7	57151	55829.9	63348.5
165.066	564201	349611	116979	70633.2	74796	90173.6	220013	100145	88291.4	67712.4	77635	86815.7	83200.9	100416	103358	83426.2	95145.3	84291.1	69997.9	76035.1	78501.9
227.102	1.65556e+06	957917	689284	666875	591001	471813	669137	1.30228e+06	2.22169e+06	1.8342e+06	2.14867e+06	1.82335e+06	1.76807e+06	1.71144e+06	1.78923e+06	1.42319e+06	1.38033e+06	1.35506e+06	1.13184e+06	1.60213e+06	1.66807e+06
196.941	188481	62787	83130.2	123228	162743	148666	191950	110191	161116	208618	233160	200950	148151	166464	174527	215330	166823	135826	129974	141546	161076
371.047	7877.65	6198.37	1595.53	12116.1	10750.7	15130.2	16348.1	14643.2	19894.8	22261.2	29040.9	16300	16834	18968.7	18764.8	20559.1	19223.4	17679.7	9862.11	18382.4	16254.2
229.119	3.01541e+06	1.22382e+06	845749	1.78163e+06	1.76107e+06	1.70863e+06	2.31757e+06	2.43582e+06	3.96832e+06	2.93322e+06	4.07775e+06	2.01074e+06	2.53381e+06	2.8243e+06	3.01814e+06	2.66261e+06	2.70692e+06	2.22588e+06	1.58929e+06	2.24546e+06	3.13401e+06
194.943	2.50725e+06	850588	1.1633e+06	1.78437e+06	2.35062e+06	1.99262e+06	2.57235e+06	1.57986e+06	2.12395e+06	2.72761e+06	2.91978e+06	2.54302e+06	2.00956e+06	2.23784e+06	2.31776e+06	2.70669e+06	2.21024e+06	1.85338e+06	1.65801e+06	1.90927e+06	2.10862e+06
304.071	217643	72710.5	37513.8	159589	150394	152941	249720	126649	187300	157065	197202	146727	153603	210007	211102	157970	173134	150980	104705	128965	114159
303.068	2.24439e+06	698238	386676	1.54853e+06	1.52882e+06	1.56256e+06	2.4147e+06	1.24356e+06	1.8103e+06	1.5966e+06	1.98508e+06	1.41691e+06	1.54033e+06	2.05376e+06	2.1352e+06	1.60002e+06	1.76198e+06	1.56985e+06	1.0063e+06	1.20275e+06	1.20905e+06
277.082	234460	123712	73077.6	160860	203343	147188	226283	215849	342989	247858	273523	211307	207813	266137	270536	201039	230128	207626	146862	203973	220817
276.054	498498	263874	187649	223039	286505	242357	364128	262855	458987	360584	669260	548317	381018	415667	453777	534349	493713	369513	306800	275848	406794
329.088	156485	55692.4	19668.4	111494	112500	120779	182989	52198.5	83002.4	41460	42126	43849.9	67782.3	100439	103945	49694.1	80385.4	77758.3	21238.7	41507.1	35735.7
100.009	920623	335449	171912	1.99842e+06	3.44768e+06	1.44014e+06	2.91663e+06	751840	566653	409626	318982	392642	438454	1.01679e+06	1.0037e+06	339958	504568	398131	219997	257121	258759
125.023	1.08329e+06	1.01819e+06	603552	1.2787e+06	745682	1.07947e+06	1.39177e+06	1.1108e+06	1.3566e+06	1.43428e+06	1.45205e+06	1.30759e+06	1.01458e+06	1.08752e+06	1.07768e+06	1.4198e+06	1.22447e+06	847098	871214	851551	1.20742e+06
147.011	1.11127e+07	2.26304e+06	412775	2.30158e+07	3.89247e+07	1.78993e+07	3.37579e+07	9.60733e+06	7.29919e+06	5.28287e+06	2.86656e+06	1.39178e+06	5.80465e+06	1.2887e+07	1.29629e+07	1.98582e+06	6.35625e+06	4.51109e+06	305216	3.06904e+06	2.65658e+06
194.048	1.86317e+06	1.00884e+06	462804	1.009e+06	1.01283e+06	1.15838e+06	1.66877e+06	672628	1.24073e+06	1.20352e+06	1.71596e+06	1.84009e+06	1.0962e+06	1.50759e+06	1.61658e+06	1.89683e+06	1.70721e+06	1.50498e+06	1.10751e+06	961671	1.255e+06
99.0075	2.21589e+07	3.88172e+06	173395	4.80474e+07	8.21324e+07	3.55676e+07	7.07556e+07	1.89172e+07	1.44609e+07	1.02577e+07	5.56248e+06	2.55959e+06	1.11033e+07	2.56368e+07	2.54833e+07	3.7735e+06	1.2209e+07	8.9859e+06	390568	5.76925e+06	5.08798e+06
170.04	200889	92503.1	54675.9	148022	138736	118149	181975	98122	136669	93701.9	116779	95657.3	109839	139932	134990	98661.4	125674	77136	44096.2	72277	72880.3
81.0333	166775	160201	15730.1	113004	57383	165755	172472	174879	224732	188107	241596	211056	140517	157983	151931	238884	196666	127884	64955.2	70756.5	185822
245.087	738319	456030	248349	514298	584412	465370	726752	770331	1.31417e+06	947380	1.13424e+06	855622	934505	1.03776e+06	1.0814e+06	799572	843254	729374	499735	800940	850804
164.037	1.15669e+06	479444	204068	828149	832485	939549	1.18458e+06	361318	469723	357647	344481	367151	452379	686675	657770	350637	488163	481781	114643	285405	293634
120.041	297765	115658	44326.8	201230	194463	215755	280582	81432.6	101446	77654.4	76504.1	72783	91071.6	140608	139157	70396.4	99354.6	102852	23652	60665.9	58001.4
218.998	3.56949e+06	1.61162e+06	1.15633e+06	5.20381e+06	2.84501e+06	4.71623e+06	3.6933e+06	4.5453e+06	5.4051e+06	5.76057e+06	6.69042e+06	5.93821e+06	4.36568e+06	5.21782e+06	5.04111e+06	5.92495e+06	5.54983e+06	4.59944e+06	5.13613e+06	5.73616e+06	4.83522e+06
273.008	1.47101e+07	5.57363e+06	3.34135e+06	1.57379e+07	1.31147e+07	1.46363e+07	1.7957e+07	1.65801e+07	2.60587e+07	2.33256e+07	2.75404e+07	2.27129e+07	1.95907e+07	2.41114e+07	2.33135e+07	2.49745e+07	2.35256e+07	2.00052e+07	1.83209e+07	2.15748e+07	2.17127e+07
274.011	1.27799e+06	206352	258638	1.31882e+06	1.11525e+06	1.35626e+06	1.533e+06	1.55943e+06	2.55388e+06	2.13338e+06	2.70629e+06	2.18967e+06	1.84246e+06	2.30128e+06	2.21885e+06	2.40656e+06	2.28366e+06	1.89537e+06	1.79795e+06	2.04706e+06	2.1286e+06
156.012	1.39247e+06	463320	160960	1.38361e+06	1.33161e+06	1.36516e+06	2.05573e+06	633720	837424	636918	555584	660542	818715	1.33072e+06	1.32905e+06	644636	1.04358e+06	959810	255357	542618	554336
112.022	5.2437e+06	1.67955e+06	578439	5.08209e+06	4.9728e+06	4.95736e+06	7.53278e+06	2.3124e+06	3.03824e+06	2.29215e+06	1.87472e+06	2.2629e+06	2.89042e+06	4.63192e+06	4.59408e+06	2.20137e+06	3.51368e+06	3.41156e+06	879143	1.93258e+06	1.7819e+06
114.017	185589	56022.4	17529.6	178065	177841	173385	260555	78056.1	106991	74392.1	66146.4	73395.8	104955	165472	163072	75236.5	125862	120154	26929.3	66966.7	60991.8
70.9949	748822	189232	48788.1	675497	633850	685154	1.14148e+06	282333	397981	280637	233314	294566	395486	665058	652722	271291	482645	477884	97641.1	235155	217061
208.98	508106	159380	171318	655157	651609	614303	1.02359e+06	707584	1.13262e+06	932026	977105	955273	885273	1.19995e+06	1.14379e+06	883454	1.07114e+06	899284	632339	791784	698884
173.986	2.83449e+07	1.69416e+07	9.11975e+06	2.64026e+07	2.62044e+07	2.75511e+07	3.17092e+07	1.712e+07	1.79841e+07	1.65451e+07	1.80421e+07	1.89357e+07	1.97132e+07	2.48884e+07	2.46419e+07	1.79985e+07	2.0872e+07	1.928e+07	1.17606e+07	1.73424e+07	1.38054e+07
94.0286	1.57266e+06	852537	467287	1.34963e+06	1.3554e+06	1.33845e+06	1.62145e+06	791153	841262	760263	815714	834551	908219	1.11812e+06	1.09722e+06	794702	936506	920253	552786	802613	623985
172.329	75323.5	24763.8	12483.9	52576.2	55559.8	81598.4	86030.1	57810.5	72523.5	61247.1	46460.7	52569	66413.4	76281.6	101534	66612.4	93014.1	91464.7	56544.3	92708.5	66683.2
92.0241	356184	230704	143596	327169	358382	330295	314213	377069	444652	364158	409981	232547	260247	316305	326718	323694	302497	246306	161938	281005	320542
238.094	48874.3	27749.4	20286.6	23715.9	21860.8	29145.7	29000	70394.8	111955	178504	235106	232236	98569.8	164420	172867	267592	221334	173587	130862	130345	193242
159.065	906744	443026	40182.9	606773	539335	612064	830517	268535	341689	274839	252462	310538	326794	537683	538644	314196	477851	388196	91390.3	166896	253797
115.075	68165.9	28737.1	3663.2	35660.2	24378.7	16000.4	44529.6	17558.4	29082.6	21446.9	19164.7	21534.9	23719.4	33987.8	31059.8	19099.6	32461.2	33184.2	9487.61	13559.4	14728.2
308.077	1.49857e+06	520461	190596	50843.4	26828.1	53232.8	99490.5	209340	367119	229468	281692	370859	796668	894515	843115	255379	625348	637877	46828.6	195753	394167
245.069	749069	541456	329849	445325	545006	466899	669074	577354	936736	673476	797126	616535	680780	823477	787147	624656	636089	576626	326629	500529	577889
139.048	146128	75856.7	38540.4	103418	117352	92382.8	130228	68239.6	98872.9	70954	76070	70039.9	78994.1	101082	99121.9	72569.9	81083	77819.9	50080.8	65254	63977.6
294.127	104869	47652.3	19197.9	72181.6	64930.3	65378.5	106522	47616.5	70298.3	49773.8	54689.1	60490.5	68235.9	92212	90533.4	59974.2	69660.7	61687.2	44715	56465.2	53934.9
250.072	318917	114788	3022.19	245166	209799	223075	362882	169026	318682	170589	243151	200589	246014	379032	381827	202512	307284	262481	39212.8	105483	167271
215.048	1.85753e+06	876551	346106	499938	584140	542791	703312	417243	451584	430661	333446	481004	763163	930627	910440	315604	687785	719962	127486	349150	377555
293.124	991330	436686	191261	645784	656695	588313	992697	410214	660596	441232	441228	473914	602003	840871	828806	361718	588363	543061	156741	386030	299471
150.989	8.68462e+06	6.70793e+06	1.23236e+06	337390	392910	336264	564574	302631	458132	402502	544366	357709	330303	480393	467457	370123	401112	339648	184105	256174	299938
76.9512	87621.8	68859.2	8189.54	1443.5	11023.1	3424.4	7901.27	1660.22	4369.74	1703.34	5893.99	4595.88	3842.04	11538.2	8531.57	5287.19	6151.39	2439.7	824.471	1233.59	930.711
209.957	95270	55865.8	24397.1	37047.4	47280.2	47619.1	64374.4	41580.9	69119.6	63481.8	75042.6	62206.4	57409.2	72788.6	72795.5	76419.1	77144.4	57532.5	41509.1	50570.4	54326.7
306.101	145494	38455.4	32187.9	82651.7	67227.4	79965.9	175140	148744	240862	119921	261404	184684	166354	221577	222203	143350	170427	132818	33529.7	69028.3	137400
166.05	745721	557487	171828	976150	1.26359e+06	2.31658e+06	3.53437e+06	270858	208532	302397	281803	301177	196729	327222	334028	339060	311950	250383	166632	276043	223572
226.023	413668	290962	91199.5	28255.3	34209.6	40147.9	40803.2	46167.5	67644	59075.6	70597.3	66835.6	52561	66723.8	66483.2	63090.7	58590.6	53473.5	39929.5	52838.7	55102.9
209.965	105413	62438.1	26008.7	76045.1	87874.5	63141	91578	69102.2	90632	117484	142136	148732	87325.4	120533	118254	165122	143017	108497	89162.3	101067	96891.6
188.021	2.51591e+06	1.60829e+06	1.03653e+06	4.04302e+06	2.36268e+06	3.25143e+06	3.00174e+06	5.41816e+06	6.01213e+06	7.18008e+06	9.84337e+06	9.61628e+06	5.3281e+06	4.6329e+06	4.84296e+06	1.01046e+07	8.06623e+06	6.257e+06	8.05241e+06	6.25138e+06	6.65655e+06
279.098	216732	205770	201790	164121	175690	111939	187015	333868	608432	547360	530720	532813	535036	521936	544475	322405	401567	389607	281707	464280	450629
261.088	882255	843579	723159	593323	667531	398192	664996	1.05231e+06	1.80925e+06	1.59375e+06	1.44569e+06	1.53448e+06	1.6486e+06	1.54706e+06	1.53973e+06	922192	1.11287e+06	1.24286e+06	850025	1.38451e+06	1.32031e+06
316.151	122173	80837.5	31712.1	117076	99669.4	74419.6	100944	166063	217270	231250	344344	221942	196261	229442	229148	218845	169107	132562	96221.5	191265	191425
253.039	4892.13	3128.95	1369.15	85830.1	140153	52674.3	67901.1	175883	325385	427791	233529	289639	269770	470076	477084	234184	286532	245490	147890	364939	237427
116.071	221125	75167.1	23049.1	34096.3	53667.8	32363.6	58768.8	27201.2	37852.7	37626.8	40539.1	24069.1	30683.2	39384.6	42295.9	31981.3	27100.7	31815.6	18173.8	27763.7	32102.7
262.09	114502	136723	82265.1	69498.5	131545	56102.4	77130.5	121744	203126	181701	173444	169329	183146	169105	177611	111194	130002	137478	102297	152871	149393
358.162	95552.1	43636.5	31826.8	44923.2	43454.3	37994.7	50244.9	89325.3	181612	183353	237047	192112	142123	186374	184849	168825	147770	124387	107981	93147	167884
217.108	1.67027e+06	1.79947e+06	1.0873e+06	891676	878348	950636	1.09572e+06	874060	1.11928e+06	925673	1.07473e+06	988806	998753	1.12288e+06	1.12552e+06	958003	1.03347e+06	958534	516199	693811	865674
180.999	2.68586e+06	2.46031e+06	523574	107455	124476	66258.5	199221	119542	134338	110442	123767	106244	107069	147170	149472	101017	111896	99205.3	41993.9	66580.7	84525.4
107.021	2.85891e+06	1.85688e+06	363125	1.12071e+06	1.52888e+06	996959	1.52259e+06	846534	1.32979e+06	1.53759e+06	1.53249e+06	1.0609e+06	894209	1.38726e+06	1.32251e+06	1.24124e+06	1.13236e+06	1.11044e+06	799682	945143	1.16696e+06
183	214675	206737	43009.1	59276.5	79330.7	44773.9	65234.8	60496.4	103219	125975	78462	96243.2	99246.8	196256	177458	95078.6	125807	117035	61099	115058	96679.9
188.005	2.35754e+06	1.64865e+06	923920	4.19325e+06	2.44278e+06	3.40195e+06	3.10008e+06	5.66523e+06	6.17706e+06	7.3704e+06	9.92568e+06	9.77776e+06	5.4648e+06	4.6636e+06	4.89511e+06	1.02597e+07	8.19304e+06	6.44029e+06	8.49529e+06	6.49534e+06	6.8203e+06
157.05	1.00256e+06	483469	306890	657865	526913	402398	982374	730293	1.22242e+06	968481	1.04824e+06	772976	823885	1.06171e+06	1.08029e+06	730771	898319	755904	249518	592599	821115
79.9561	69575.7	41035.1	22628.7	109092	68009.6	86764.2	82086.2	131914	157530	162481	214053	210472	123625	111744	118660	209725	178461	152161	175755	148571	152357
113.06	364947	161135	27901.7	252304	188283	134415	341895	274153	434841	352793	413980	313663	317795	374732	382821	317143	347612	298795	100834	218646	310275
239.059	34603.7	15616.7	13099.2	823625	486633	381664	491892	892172	1.07361e+06	1.18114e+06	1.3794e+06	1.55566e+06	1.2624e+06	1.25372e+06	1.26929e+06	1.61207e+06	1.64622e+06	1.09669e+06	893417	657597	964568
166.04	752653	535374	159038	913585	1.21165e+06	2.21331e+06	3.42061e+06	278464	222911	321929	301963	325320	209651	342132	349434	357919	333478	262641	184715	299305	235276
341.147	58372.5	32769	37735.9	48011.5	46486.3	43262.8	46751	85018.2	120100	128188	161712	101440	92359.6	99778.1	92980.4	103959	90186.1	77566	93181.7	95094.7	110701
213.081	443063	185986	108348	336484	292973	245069	498757	278941	492936	379300	462496	410246	421567	524727	503680	373991	458911	428301	170318	265946	337097
325.108	269397	256386	209391	373980	254972	335030	311885	611543	939237	818828	1.05018e+06	1.06616e+06	848876	646499	663110	1.1107e+06	1.22017e+06	907989	1.17645e+06	645918	1.22502e+06
275.019	1.34748e+06	227848	321788	1.61465e+06	1.45272e+06	833633	1.90141e+06	1.86585e+06	2.74947e+06	1.82914e+06	2.76659e+06	1.94805e+06	1.85577e+06	2.43665e+06	2.38269e+06	2.12402e+06	2.16196e+06	1.84241e+06	852724	1.6081e+06	1.95717e+06
108.048	134567	81917.8	24266.5	121330	138278	117602	149123	100242	130459	147950	156445	137108	105653	123664	123037	145694	128853	120516	108494	108539	121526
309.1	362535	171093	103235	107846	71628.5	94081.9	113678	153426	259988	212882	312692	284917	278781	274225	271926	272886	312689	267412	247054	166854	371203
352.104	14775	9539.64	5051.53	22823.7	19067.3	20749.6	22131.5	30144	35432.1	42533.1	60821.1	50842.8	33005.4	37200.1	38553.2	59122	47358.2	35333.3	41406.1	38646.7	38665.2
213.04	3.32804e+06	1.45903e+06	381698	418000	492859	502586	759274	237113	398944	304949	329312	378293	382549	536639	526078	342141	445338	434707	160546	256185	264978
258.042	155320	1144.75	2377.01	97704.6	65209	27359	86065.7	177342	334420	273042	437891	227676	178849	271949	250698	300813	230998	139637	73207.2	146271	302885
165.031	1.29738e+06	400907	31100.9	1.36249e+06	1.26002e+06	1.1615e+06	1.82266e+06	1.82536e+06	2.04101e+06	4.6522e+06	4.70326e+06	4.99914e+06	2.10756e+06	4.52514e+06	4.51832e+06	5.70086e+06	4.61525e+06	3.43445e+06	2.72167e+06	4.18142e+06	3.70445e+06
203.002	1.58874e+06	890686	534973	1.34737e+06	1.75767e+06	1.51567e+06	1.60026e+06	1.93196e+06	1.71731e+06	1.86148e+06	1.95973e+06	1.96951e+06	1.87307e+06	2.0701e+06	1.93884e+06	2.12071e+06	1.63142e+06	1.44159e+06	2.05082e+06	2.49091e+06	1.78744e+06
78.9577	354431	127423	37691.2	258392	239130	224819	340770	361151	391741	792858	811364	866136	377933	750704	749499	938456	739738	617430	497413	714399	623664
254.016	51815.5	6063.65	477.774	66861.4	66001.4	29172.9	76285	102441	209256	152419	175623	129422	123268	144003	137224	122635	129969	99666.2	75473.8	106789	145728
179.034	8.20853e+06	6.59699e+06	1.21515e+06	4.8764e+06	7.27894e+06	4.61427e+06	6.78584e+06	3.75211e+06	5.73109e+06	7.16524e+06	6.50955e+06	4.87354e+06	4.05499e+06	6.20046e+06	5.99138e+06	6.02293e+06	5.19673e+06	5.13007e+06	4.05011e+06	4.57548e+06	5.6679e+06
107.049	2.50301e+06	1.53758e+06	271337	1.28337e+06	1.77665e+06	1.18692e+06	1.72289e+06	975510	1.46789e+06	1.68618e+06	1.61418e+06	1.17324e+06	1.01408e+06	1.52229e+06	1.43433e+06	1.36581e+06	1.23135e+06	1.25115e+06	941620	1.07345e+06	1.31213e+06
180.037	664176	463725	82717.2	449307	680924	423117	615563	342094	526231	668748	600913	448363	364025	562400	543665	548014	461075	473347	372024	411974	527306
271.13	352096	178931	154307	177623	192230	149123	187331	251426	340421	307297	343458	268399	271356	277858	274953	285351	268497	229677	192365	253366	300681
169.014	339091	129788	81475	645006	489157	440600	626897	542613	618686	393547	736138	430566	479726	531892	485541	448515	652561	190326	134751	59566.4	262135
220.064	792141	215709	99990.4	334501	396111	314059	446931	209074	272284	307198	267246	315268	236744	376362	373846	307111	331055	269552	110170	133162	281005
400.173	22888.3	12774.3	17249.5	20771.9	22708.1	22424	24711.8	35848.4	44130.3	49009.3	64100.4	32457.1	34563.6	34541.6	35488.9	33257.9	30198	27920.1	29658.7	37052.1	43776.4
237.091	312356	230215	246823	146066	137894	126656	156335	186158	245495	185291	287955	166091	184537	158128	156308	191443	165731	151152	140482	128881	214347
204.981	1.3242e+07	3.46122e+06	1.456e+06	8.65836e+06	9.6798e+06	9.06145e+06	1.12902e+07	4.1508e+06	4.07464e+06	3.36897e+06	2.84568e+06	3.28991e+06	5.35643e+06	7.86766e+06	7.43848e+06	3.25485e+06	5.21262e+06	4.8964e+06	1.70506e+06	3.34899e+06	2.76182e+06
309.11	267602	131614	103615	110294	76097.7	95965.5	113862	150335	234681	199934	287452	264389	204975	202481	201083	255307	283721	260371	257989	160765	348884
312.127	88738.6	45796.8	8490.63	44251.7	42013.9	39411.5	44520	36791.2	44057.1	50751	85237.9	48524.5	32904.3	43120.6	40799.7	60280.3	56574.9	46204.4	46789.9	38297.7	42226.8
208.967	575538	179782	161789	1.61489e+06	1.47935e+06	1.1612e+06	1.56809e+06	1.46161e+06	2.0329e+06	2.18879e+06	2.56253e+06	2.94439e+06	1.79423e+06	2.29226e+06	2.23231e+06	2.93482e+06	2.71504e+06	2.17104e+06	1.88108e+06	2.06021e+06	1.72917e+06
335.044	2.48167e+06	753462	344127	1.12886e+06	1.03618e+06	1.13362e+06	1.69482e+06	486400	765276	477070	538289	492849	692010	1.16717e+06	1.11126e+06	515413	889079	922548	166414	372368	443582
218.012	3.05317e+06	1.25521e+06	593538	3.22678e+06	2.85196e+06	3.26356e+06	3.4305e+06	1.83923e+06	1.98715e+06	1.68821e+06	1.8277e+06	1.74691e+06	2.02351e+06	2.50422e+06	2.47677e+06	1.84435e+06	2.24257e+06	2.09329e+06	1.0018e+06	1.65175e+06	1.47237e+06
132.063	236391	135707	58542.2	81574	173482	135744	85943.8	102862	65917.2	227939	122410	93823.4	70722.7	105927	114390	112773	94431.2	106433	57010.2	102948	107194
211.061	286626	119203	83774.3	188463	200318	137338	243033	148853	225044	301306	348308	354994	272924	314052	313274	400943	355047	305314	168246	196868	270476
184.061	1.15275e+06	710900	454329	675560	833032	678116	925232	653854	793358	608936	560533	455814	672111	820778	819799	475531	558850	495449	270542	533840	490591
336.048	250577	79442.6	37694.4	114264	111852	118253	179481	47395.5	77279.1	49013.5	53032.4	45982.9	69909.9	112702	110906	54620.3	89510.9	93461.4	17063.4	39543.3	48453.8
191.043	391681	166451	117172	253520	336002	243428	408311	131800	140283	145296	147000	149351	156940	206446	205007	144945	178339	158212	97007.6	115839	113160
409.093	576175	178955	73206.3	1854.86	556.019	1095.61	896.301	204.685	1032.59	1291.94	1705.16	1254.36	794.092	828.363	1322.61	2430.79	1758.13	536.572	533.142	158.346	510.11
143.07	221800	102947	35283.3	241066	272865	205805	268088	126352	119039	117745	145642	93005.9	122182	165991	160081	97401.1	121275	124029	46244.5	86107.6	92941.3
175.097	1.6111e+06	724664	403589	1.39089e+06	1.32843e+06	1.08704e+06	1.46222e+06	1.34861e+06	1.76829e+06	2.04602e+06	2.35155e+06	2.10455e+06	1.88544e+06	2.16133e+06	2.13869e+06	2.17068e+06	2.18205e+06	1.88524e+06	1.29156e+06	1.41154e+06	1.72941e+06
283.141	2.1191e+06	822752	930482	956973	1.10152e+06	768803	989381	1.58676e+06	2.09206e+06	1.75226e+06	2.12865e+06	1.286e+06	1.45772e+06	1.70637e+06	1.62559e+06	1.50131e+06	1.28744e+06	1.13571e+06	920966	1.40053e+06	1.5803e+06
176.1	117983	35269.2	11414.2	102479	95116.9	76087.4	101961	100636	131332	154562	176026	153922	142885	157734	156750	163957	162623	140492	94865.3	101578	126681
267.074	98306.8	101605	31274	212818	68462.8	62185.2	164654	187169	576460	190419	229378	260860	150687	278581	287081	227494	381014	380924	661003	387900	206790
146.06	76599.3	36476.6	13187	90238.9	110282	76296	118622	94888.9	140773	148681	191075	174173	128163	143705	144832	180595	148579	146538	133673	104541	155167
408.091	5.17483e+06	1.37757e+06	600028	5795.98	3925.41	10024	15450.3	3022.65	8445.62	3474.34	9401.11	5041.63	2979.28	5808.69	5303.45	5319.91	4644.72	5193.83	958.12	279.54	4581.96
136.039	248276	100949	50199	94214.3	92799.3	85713.7	108841	73473	87817.7	79943.3	103635	76593.3	73162.8	91013.8	86161.4	82699.3	84387.9	85197.8	68036.3	73782.7	69217.5
187.079	438600	474430	69664.9	109386	93538.8	97211.3	138634	60493	91719.9	135001	218194	228821	114707	136887	141933	252740	199018	149240	93564	81909.8	149593
186.076	5.13259e+06	5.78702e+06	691632	507039	578842	409595	689665	497815	859219	1.62971e+06	2.62982e+06	2.76694e+06	1.27281e+06	1.54237e+06	1.57567e+06	3.14186e+06	2.3289e+06	1.68132e+06	1.19271e+06	933051	1.77149e+06
190.053	4.80141e+06	1.74782e+06	1.44046e+06	3.11908e+06	4.4897e+06	3.0603e+06	5.5191e+06	1.48024e+06	1.67179e+06	1.45667e+06	1.63774e+06	1.23346e+06	1.6075e+06	2.34218e+06	2.36943e+06	1.51894e+06	1.85868e+06	1.673e+06	567427	903508	1.26923e+06
142.05	556672	266849	173640	356850	434477	327455	525027	232667	301510	233805	277649	255838	269081	349794	351158	269685	307823	264238	117359	168986	203691
85.039	262806	133899	75559.7	103858	98585.4	100682	128186	93183.5	142198	114037	148036	150412	117702	124015	125318	151449	145495	127269	100288	90170	112434
264.084	197206	71991.8	32638.2	125155	118087	113507	152457	102801	174476	140980	190094	155900	146506	160729	152651	165062	175830	151081	88320	95916	148747
191.057	326669	121905	90902.8	210463	303943	204323	369712	97458.5	110601	93601.3	101601	85617.4	103782	155953	159544	95697.9	125821	112390	42625.4	55007.1	79868.8
192.049	166582	58886.1	51584.2	116849	162283	105858	205632	48737.5	56465.4	44890.1	49478.8	37909.9	54420.1	84012.1	80607	39255.9	63345.4	53295.7	11705.2	23421.5	36847.7
110.024	86276.1	29114.9	24084.5	227863	219084	165939	233962	84986.9	80435.8	56242.4	48244.1	46237.6	71145.8	106689	104914	51694.7	94881.8	86118.3	27418.6	52564.7	43217.9
287.091	67681.8	89672.6	156824	214724	139436	287070	217763	152248	154852	103190	112757	87145.2	125369	187676	194746	93954.2	144552	137493	56316.7	93470.9	109778
365.135	111913	83835.3	41494.6	78231.1	70715.5	59818.7	93564	80693.3	120047	140485	183044	178967	121972	156060	145201	184528	155236	140205	98923.3	84854.9	124207
135.044	3.05881e+06	1.08852e+06	476667	581937	915303	603407	908021	348466	647977	348259	397605	314052	421071	597248	588659	359734	478700	435074	162371	285702	299910
226.072	229996	88142.9	54996.2	318359	280707	213204	329620	346496	579685	484985	591131	491977	430359	534522	514348	575915	523633	430152	345492	390180	494984
246.996	2.48098e+06	700086	339291	2.38552e+06	2.28384e+06	2.21859e+06	3.27889e+06	1.05792e+06	1.47149e+06	1.08485e+06	1.32206e+06	1.23947e+06	1.21196e+06	1.85423e+06	1.885e+06	1.42647e+06	1.7828e+06	1.45886e+06	668020	888536	971564
167.035	385389	129043	60626.8	357065	329874	324394	459789	172775	230202	174106	198433	180035	195546	270254	264837	195684	257431	246106	108399	159290	157883
247.998	182898	41796.8	20760.5	160335	146270	149171	219293	69558.8	95372.4	72767.1	86065.8	87822.5	76736	120050	122216	96292.8	119931	97861.5	47076.5	58009.5	64842.5
249.007	866694	409055	243641	1.07779e+06	904331	955545	1.19162e+06	664359	886359	688375	816332	726524	735901	940940	944517	816965	941212	795882	520770	684124	643481
250.01	53202.6	25643	15025.1	70619.1	54346.2	61415.4	69649.7	39989.4	54322.2	42248.1	51753.4	44430.1	41554.6	57231.8	58958.3	48957	58967	48779	30571	40385	38433.5
256.025	81407.4	49649.6	18001.3	22652.3	16858.3	17008.3	25360.3	25189	48408.6	46533.9	73012.5	50669.9	31757.6	43337	42696.5	59381.2	56316.7	40876.9	20159	30080.5	44232.1
138.055	992271	393570	197765	906039	888932	844149	1.16469e+06	467499	612468	461356	507291	507016	578521	815357	794139	519755	679438	659756	273330	395442	448233
346.108	84145.8	43492.3	25571.9	65167.9	50620.8	40163.7	65623.9	57019	105173	121683	130348	121481	84990.9	109010	96758.6	111372	91416.4	73070.8	58321.6	54571.3	69795.7
256.015	82573.8	48851.5	19404.1	23026.6	16704.3	17347.8	25447	24542.1	47429.5	46447.1	69805.5	49565.4	33011	42769.1	43566.6	58132.1	54571.1	40150.8	21273.8	30652.8	44044.1
197.048	1.78147e+06	476268	276970	1.11241e+06	1.09664e+06	1.0389e+06	1.40044e+06	478671	666226	552625	580343	629534	629584	1.00615e+06	953946	432246	787420	634659	136681	523655	315353
173.081	1.55366e+06	1.03158e+06	566481	1.88401e+06	2.19941e+06	1.90954e+06	2.25587e+06	1.59452e+06	2.20832e+06	2.16549e+06	3.08018e+06	3.15312e+06	2.56007e+06	2.42804e+06	2.39289e+06	3.28871e+06	3.48778e+06	2.81912e+06	1.20822e+06	1.52613e+06	2.49351e+06
151.055	133590	94701.3	92363.6	152452	122404	121653	166710	170877	285785	297881	339196	334946	273855	295885	290609	429067	398283	304045	263780	247432	307103
181.022	1.27103e+06	885248	135900	643237	794340	389885	557327	568908	745518	1.1839e+06	649088	689566	812524	1.75189e+06	1.69433e+06	698862	1.1127e+06	990806	338372	939999	799564
291.061	677755	402499	371809	1.05061e+06	1.27197e+06	766137	1.22028e+06	771380	1.19051e+06	1.45142e+06	1.30167e+06	1.16642e+06	1.16484e+06	1.50319e+06	1.46238e+06	1.18035e+06	1.39112e+06	1.33182e+06	654054	948150	1.01904e+06
220.979	2.21373e+06	659166	232610	1.65481e+06	1.52482e+06	1.34384e+06	2.01375e+06	1.14657e+06	1.75904e+06	1.87371e+06	1.97481e+06	1.57651e+06	1.57142e+06	2.45037e+06	2.35188e+06	1.57729e+06	1.80756e+06	1.45401e+06	822685	1.40872e+06	1.28158e+06
185.081	222982	222684	113586	260458	241104	226965	303613	145205	157386	147004	134787	170714	182910	165241	159659	166080	170509	162281	101838	120957	143141
291.075	674859	405872	370031	1.03339e+06	1.23767e+06	744845	1.20052e+06	768225	1.17863e+06	1.43849e+06	1.29201e+06	1.16173e+06	1.15673e+06	1.48805e+06	1.45166e+06	1.18225e+06	1.38916e+06	1.33357e+06	647132	945353	999691
220.989	2.2084e+06	637334	222304	1.6285e+06	1.55866e+06	1.30597e+06	1.98488e+06	1.15506e+06	1.75831e+06	1.86994e+06	1.96579e+06	1.5706e+06	1.57265e+06	2.42967e+06	2.33457e+06	1.5685e+06	1.79612e+06	1.4461e+06	832083	1.4161e+06	1.27532e+06
118.98	141806	51702.2	26159.5	214313	209393	157289	181646	230664	356989	316473	256152	315584	290804	449744	450685	365473	395401	325045	244304	321690	337240
172.039	21825.8	16250.1	4237.65	77781.9	111191	120668	192583	394406	430772	660295	637469	635590	567464	706150	720127	798905	451399	163224	601032	619188	932171
131.07	4.14602e+06	2.38776e+06	994737	2.97656e+06	7.57309e+06	3.03849e+06	4.26965e+06	1.76814e+06	1.20145e+06	1.43974e+07	9.02912e+06	4.34499e+06	2.59806e+06	6.66556e+06	6.60252e+06	7.49604e+06	5.79777e+06	5.48313e+06	1.00502e+06	4.43146e+06	5.77076e+06
230.997	1.12191e+06	454076	259640	1.53937e+06	1.35426e+06	1.35632e+06	1.80157e+06	820188	1.00777e+06	1.03548e+06	1.14e+06	1.24593e+06	1.03972e+06	1.42019e+06	1.36709e+06	1.37725e+06	1.46091e+06	1.12848e+06	844223	940067	1.02656e+06
132.074	232341	50993.3	24799.9	168296	459308	177131	252689	98975	65442.3	894493	550979	264291	148919	401081	400257	470278	348622	326680	54309.8	265782	349245
133.074	4973.72	2524.6	614.402	9804.11	35322.4	10842.9	17939.4	5784.18	2518.18	71946.7	40795	14672.8	8065.44	26773.5	30002.1	30869.3	25975	24294	2787.58	17921.3	25527.2
111.08	250148	142182	103325	191269	166194	161165	225820	167810	248848	205424	267070	242422	213886	245153	241094	229950	227289	214872	133474	147151	178528
155.045	529189	219782	149426	348462	336660	344057	444634	237401	340426	275045	318774	316970	283909	379291	364614	307520	362826	328875	163272	183104	243164
331.067	818499	263817	176699	921926	763758	887832	1.13451e+06	494426	654392	435239	491047	422322	528202	723382	684736	441392	562856	487004	196549	292510	364981
270.109	382864	210381	150251	454282	443246	343743	496839	614987	850374	694958	853531	640568	675414	813114	792108	661503	634227	575979	364293	585223	652035
311.122	678829	357823	115390	63666.1	58468.1	52442.9	97746	55263.9	100470	96349	151639	106735	86385.8	85417.8	77666.6	116607	105071	94773.2	53910.8	64368.9	84262.1
356.147	20122.7	11046.9	9123.16	27589.1	28230.9	22994.9	28109.2	47630.2	83081	99422	110840	68570.8	58602	74106.1	70707.3	60482.8	56125.7	52969.5	42341	53595.8	76021.8
199.062	1.06232e+06	551419	366956	1.07809e+06	933891	1.10934e+06	1.19096e+06	821177	971002	647923	703462	761801	916195	1.00157e+06	1.00332e+06	590374	825201	794605	277795	504949	525822
96.0442	67846.6	27230.3	12287.2	42518.6	40693.4	35493.7	64990.9	29762.3	40996.8	22871.5	27262.9	22871.5	32492	45728.7	44183.7	24068	32634.7	28698.5	8817.36	22221	16445.7
244.079	313803	103422	29684.2	213342	183728	204947	318539	198482	318558	273351	273648	292166	308966	337821	341803	241525	272790	240021	172333	210060	242510
156.066	1.23941e+07	6.10899e+06	2.4541e+06	1.48934e+06	1.31158e+06	1.41262e+06	1.80232e+06	1.5024e+06	2.31556e+06	2.08071e+06	3.1119e+06	3.10438e+06	2.10256e+06	2.23017e+06	2.17678e+06	3.16403e+06	2.88887e+06	2.26293e+06	1.76741e+06	1.59197e+06	2.20131e+06
308.099	922225	491247	156997	13509.4	9479.6	15368	15312.6	5905.68	9700.07	3086.56	2767.94	7555.24	9685.46	6919.88	8401.94	6263.39	9908.86	7581.79	2484.15	3390.34	4661.73
140.034	2.00225e+06	936105	471753	1.36467e+06	1.38554e+06	1.14404e+06	2.00937e+06	935147	1.33534e+06	866565	844407	754680	1.01331e+06	1.42112e+06	1.40882e+06	741412	888741	886313	309654	765535	710412
157.084	968522	593230	220060	217968	190063	207847	206138	230686	354195	317071	394256	392740	307139	335961	336084	369059	363730	322372	265088	230720	327027
195.033	19067.3	4168.8	3387.84	783851	2.70418e+06	491806	725365	287661	524627	862630	285656	432620	1.11859e+06	541106	516985	1.49708e+06	1.30688e+06	845346	483236	439892	280346
206.045	8.08675e+06	3.65336e+06	1.33617e+06	5.70997e+06	5.25538e+06	5.04178e+06	7.23741e+06	4.39979e+06	5.51092e+06	4.18469e+06	3.9944e+06	4.16219e+06	5.79291e+06	6.09493e+06	6.17457e+06	3.08788e+06	4.93326e+06	5.2791e+06	2.67608e+06	3.92703e+06	3.27894e+06
78.0336	45361.1	16828.5	7954.32	28471.4	28034.3	22147.4	44863.5	16172	24230.5	12576.5	15584.9	12275.3	16375.6	21496.7	23040.1	11708.7	13820.4	16339.2	5550.78	12131.9	11105.4
208.001	192408	77213.4	49508.3	324949	236814	321636	356074	551351	656222	655250	841099	725262	562114	608428	614286	633345	601240	508124	530287	511539	527077
206.996	3.41868e+06	1.52018e+06	1.17965e+06	5.79001e+06	4.25201e+06	5.64566e+06	6.14986e+06	9.04344e+06	1.10952e+07	1.07734e+07	1.38849e+07	1.20436e+07	9.27949e+06	1.02559e+07	1.03526e+07	1.05581e+07	1.00275e+07	8.45965e+06	9.03065e+06	8.83393e+06	8.98006e+06
91.054	369118	109590	19814	88143.4	100230	93509.5	110076	84965.1	106631	116222	129082	81218	67559.6	100509	78779.3	77249.1	58617.8	34196.7	49473.2	57797.4	72107.2
435.141	142025	52609.9	23695.6	102683	108690	118093	168533	79812.3	118315	71409.2	79174.3	72377.7	104096	139833	138407	65189.3	103569	114331	35219	71560.2	64460.6
162.036	2.67549e+06	1.09871e+06	518033	1.7231e+06	1.50528e+06	1.62642e+06	1.97436e+06	1.3417e+06	1.70066e+06	1.16534e+06	1.20215e+06	1.16257e+06	1.5826e+06	1.68743e+06	1.65335e+06	1.04976e+06	1.30191e+06	1.42823e+06	681750	1.04979e+06	1.09842e+06
200.056	1.04547e+06	523770	440445	777478	803816	708580	1.20604e+06	583361	819740	524778	484855	462111	643681	887167	889010	434663	548342	547292	177219	477090	408381
244.058	275908	30417.6	19759.4	210710	180588	211541	296269	193823	325610	276649	318163	288754	300914	367286	361570	238240	273478	268734	170294	204895	242238
157.101	970554	593336	210073	227070	201084	213053	219120	237458	352939	316961	395172	393731	307080	336280	332218	367217	362449	321550	270583	228949	324968
386.121	72663.4	47580.7	32293.4	42227.1	45491.1	39425.9	62842.3	92342.5	134397	120537	131948	109235	111391	126145	117147	118100	93298.9	100066	70918.5	104228	113220
159.084	1.03426e+07	8.10791e+06	2.61412e+06	3.11402e+06	2.92722e+06	3.2039e+06	3.5971e+06	3.79309e+06	6.00847e+06	5.13743e+06	6.61824e+06	5.75872e+06	4.65671e+06	5.13328e+06	5.21269e+06	5.62884e+06	4.93476e+06	4.89986e+06	3.88579e+06	4.09655e+06	5.05408e+06
160.085	712883	561224	176299	215504	202237	221949	248240	262674	425486	357226	443005	395152	319982	344389	358695	401168	336348	343470	274869	294220	329052
125.06	61657.7	50572.2	40213.4	91006.9	87734.8	97944.1	99495.9	72562.1	89931.4	103846	127036	112923	114118	125372	123422	119799	108653	104066	78226.3	91110.5	93295.9
318.175	69669.5	77369.5	19407	28993.2	26293.5	34500	35149.1	48685.4	81453.8	82004.7	106770	92040.9	71116.6	69418.5	78016.4	85348.1	74717.7	56364.1	56031.2	62048.5	84002.1
193.061	987368	634722	262171	1.11581e+06	1.02365e+06	1.19872e+06	1.18686e+06	1.2089e+06	1.49178e+06	1.49098e+06	1.92603e+06	1.43646e+06	1.18509e+06	1.24369e+06	1.29574e+06	1.44063e+06	1.37398e+06	1.41299e+06	1.14761e+06	1.18101e+06	1.19045e+06
339.135	93296.7	139921	82020.5	73770.3	45243.2	100277	84316.9	116811	125788	94522	108239	109919	105665	115126	113987	93165.4	99530.7	99647.6	91675.6	95397.5	108167
316.151	72735.5	48981.9	20518.8	42798.2	37940.2	38466.3	50773.3	82189.5	135211	129882	148220	98220.5	111512	107384	112321	89762.8	83479.8	87036.1	79083.6	104772	102843
317.172	477652	542607	132675	199967	181670	242010	256671	336922	573437	513002	666682	622022	443310	489030	505805	564180	474551	415620	407515	413929	495322
272.065	117434	138499	38625.8	79486.5	64515.3	73290.7	87727.9	144692	223750	226354	302186	233434	171049	174401	169723	217722	173006	179624	143090	186748	202959
74.0234	1.66813e+07	1.15216e+07	3.48353e+06	4.35458e+06	4.0642e+06	4.27457e+06	4.89486e+06	4.86226e+06	7.57665e+06	6.44299e+06	8.44724e+06	7.5032e+06	5.73446e+06	6.55095e+06	6.57071e+06	7.13599e+06	6.19183e+06	6.24339e+06	4.91947e+06	5.12992e+06	6.14815e+06
265.98	18607.2	4329.17	15943.5	104260	79255.2	168950	144571	53861.6	68264	74418.4	53659.7	143883	142012	136863	133295	60620.1	81578.7	97214.6	43586.7	83252.1	51083.1
158.081	1.378e+08	1.07908e+08	3.51028e+07	4.28604e+07	4.10076e+07	4.4338e+07	4.9909e+07	5.13643e+07	8.15231e+07	6.98088e+07	8.85451e+07	7.79558e+07	6.27055e+07	6.97554e+07	7.04438e+07	7.5735e+07	6.64817e+07	6.60682e+07	5.3845e+07	5.66175e+07	6.77239e+07
159.07	9.17936e+06	7.50363e+06	2.24697e+06	3.41524e+06	3.17413e+06	3.40243e+06	3.76088e+06	4.22416e+06	6.19303e+06	5.57039e+06	6.90472e+06	5.93241e+06	4.77589e+06	5.31846e+06	5.38013e+06	5.74075e+06	5.10647e+06	5.08284e+06	4.20996e+06	4.56888e+06	5.21981e+06
160.059	630769	510268	151118	255654	230754	245827	283531	327076	477815	425984	502443	439537	362327	387143	390219	446446	382213	390881	323371	364698	378632
114.089	468815	340849	104552	133424	117943	123683	152333	150317	213323	188149	245871	213109	166545	191752	184177	199461	170514	182447	147344	148582	181240
288.04	88563.5	162182	57115.7	40233.8	49463.9	42604.3	53943.8	75588.9	71092.5	67522.3	81119.7	120808	69425.7	88144.9	86277.9	86220.9	60498.5	67059.4	80848.5	92643.6	49953.2
258.011	131636	215178	124938	72960.9	50145.6	95847.7	82409.7	121090	148857	126539	148502	164439	126323	108957	111940	127322	119426	137883	179938	126671	153977
254.114	305553	151555	119171	414274	409966	388262	505338	532963	790278	598693	751344	476612	565481	637323	642260	459080	449377	427182	258958	431205	443886
368.099	71287.3	38905.5	18123	47619.2	43447.1	37619.9	80354.3	38157.5	48519	30790	22128.3	16687.5	40241.8	63049	60093.2	27087.5	43484.6	46749.4	8097.69	27311.1	23135.6
410.204	71193	71633.9	71737.6	135175	108869	196435	184718	153885	143805	84485.8	87563.8	117663	127626	168709	155972	64746.5	110383	120586	59839.1	95827.3	77564.9
123.044	77480.8	38857	25089.3	176629	323195	126741	226464	71925.3	113819	90305.8	76464.5	86698.8	100581	91997.7	92918	187291	171140	148474	65680.1	68705.5	56666.2
116.034	945309	1.05325e+06	243471	77244.7	99397.8	73511.1	116828	82399.1	122462	281537	400971	467456	199583	232429	233396	489326	335558	298266	169626	174107	299162
227.103	654960	226980	73652.8	619804	598876	653876	891235	307270	378084	251959	248997	309746	450288	554943	541190	258045	391740	469976	104341	236065	228288
224.056	2.87048e+06	1.28409e+06	647593	2.10908e+06	1.95968e+06	2.41661e+06	3.26324e+06	1.37357e+06	1.89877e+06	1.31049e+06	1.52106e+06	1.50339e+06	1.81637e+06	2.20192e+06	2.17803e+06	1.42098e+06	1.63984e+06	1.83642e+06	815091	1.11248e+06	1.31726e+06
203.001	780090	563574	658526	6.70463e+06	1.61711e+07	4.85323e+06	7.81937e+06	1.15823e+06	3.20944e+06	3.12786e+06	1.42488e+06	3.33366e+06	3.47346e+06	1.98821e+06	2.06002e+06	1.07995e+07	8.73615e+06	5.98184e+06	3.10326e+06	2.25121e+06	1.44206e+06
460.183	65939.1	103031	201933	199502	128911	258665	215655	281594	226372	133041	118373	169175	219505	227151	216111	91207.5	147296	154436	112035	198876	126599
100.003	451016	174245	104578	280264	247124	267652	383311	165659	213415	146921	169358	161204	192075	216962	220628	157104	167056	203285	89410.1	114891	147016
136.059	17918.2	3648.03	5805.11	14307.5	15505.6	12628.7	17628.3	13674.8	23317.3	17138.9	25456.4	18949.6	14725.3	16039.9	14485.5	20928.7	16195.8	15804	14067.1	14399.1	18266.7
135.054	406895	160865	99168.2	257621	258588	240688	292539	654732	1.08613e+06	387603	500957	363983	762495	321594	316650	400718	356897	795909	263854	619183	369443
333.119	70028	40298.5	38039.2	32040	26044.4	34959.3	55390.9	48853.6	82215.9	64876.9	73457.4	86894	64197.8	79779.2	74079.6	69687.8	78646.3	71388.1	25386.3	55290.9	38539.5
338.074	40676.4	48629.3	33717.2	32273.3	13038.7	38857.4	28164.2	43578.3	34893.3	18182.3	20417.7	18522.6	24795	29637.8	35177.1	12744	22844	24248.1	11268.9	25627.5	18026.4
428.168	597.931	14707.4	55696	9675.16	3481.97	12046.2	3000.79	37167.2	23987.5	27461.2	28301.9	43395.9	33055.9	16819.2	19049.9	27836.5	26277.3	22116.9	74642.5	29641.8	39174.4
297.119	2.37083e+06	1.82887e+06	1.00829e+06	5.70826e+06	3.50514e+06	3.82584e+06	5.30446e+06	1.48698e+06	1.75462e+06	1.65953e+06	1.09753e+06	1.28074e+06	1.62494e+06	2.89764e+06	2.79344e+06	970800	1.93786e+06	2.03475e+06	641637	943272	898248
233.012	8.30469e+06	3.03441e+06	1.45233e+06	8.34411e+06	5.69859e+06	8.99444e+06	1.12746e+07	7.50439e+06	8.75447e+06	6.22609e+06	7.13278e+06	5.91191e+06	7.52633e+06	1.03657e+07	1.00171e+07	5.53717e+06	7.49165e+06	7.01805e+06	3.9563e+06	7.51682e+06	5.30469e+06
109.03	537340	216464	105769	477489	641453	426578	611688	206821	268215	214549	171030	202757	270277	322207	321099	230781	276887	275549	108079	184142	169663
301.094	803148	309236	181213	853900	835984	858108	1.31645e+06	434913	562396	323143	289467	313874	486190	775485	731348	287778	495501	515721	111634	326984	231027
251.113	365457	144486	155268	425814	446810	487554	694796	202441	252922	146457	162168	181121	219667	408432	380864	139195	255920	274923	57500.7	128451	114096
188.987	1.28961e+07	4.97144e+06	2.04761e+06	1.34348e+07	1.77892e+07	1.29048e+07	1.77055e+07	5.71081e+06	7.80945e+06	6.17412e+06	5.33632e+06	6.00193e+06	8.24779e+06	1.05151e+07	1.02238e+07	7.12403e+06	9.17456e+06	7.83325e+06	2.73893e+06	5.27438e+06	4.85892e+06
337.074	85866.7	140974	261121	245015	125564	316686	221587	356655	302111	194662	197037	178009	258651	307766	280266	126771	205891	205064	108261	234238	196394
190.983	508792	181684	74288.6	550684	737425	537809	723905	228549	294984	238060	200575	231772	324236	420342	412963	278306	346134	308620	102643	207400	183704
153.057	101703	42993.8	21265.8	104574	71973.8	104999	130983	82735.8	99104.5	64497.1	69127.8	61274.6	78379.7	99510.5	94770.4	52323.9	79172.6	76714.5	42922	78399	54799.3
348.102	336681	146537	83027.9	379252	375987	403564	591858	200253	262335	154920	141870	150662	224750	382198	363594	138839	248334	230775	53470.1	161271	120629
347.099	3.05177e+06	1.19313e+06	710012	3.43636e+06	3.38666e+06	3.47816e+06	5.15379e+06	1.68778e+06	2.19199e+06	1.23428e+06	1.13787e+06	1.23498e+06	1.89873e+06	3.13581e+06	2.9959e+06	1.14952e+06	2.0321e+06	2.04997e+06	424070	1.30578e+06	927339
503.098	24748.9	17665.3	8353.52	18321.6	13684.7	21825.2	30086.4	30158.7	41251.3	35534	41093.2	44475.5	46678.2	50987.2	46128.4	52393.2	53877.4	40135.6	47845.3	38977.1	45319.5
305.071	340038	216876	60193.6	271192	222830	428067	466194	372974	634888	533064	524084	396325	500249	535509	520303	300975	367328	379141	215194	347934	434069
139.039	137166	66116.2	32738.5	115023	103460	98862.3	144057	59800	69015.6	44442.9	43615.8	39335.1	60401.2	87664.3	82733.4	41393.5	55841.5	69818.1	16519.4	42835.5	33962.3
234.013	601222	218950	97473.4	873709	674670	831834	1.06597e+06	688747	784582	548796	573742	481951	692947	1.0018e+06	929821	456012	686760	616695	297562	634183	442699
179.029	4.06778e+07	2.55014e+07	4.78852e+06	1.31172e+06	1.05924e+06	1.38148e+06	1.6959e+06	1.68849e+06	2.56178e+06	2.06824e+06	2.62169e+06	2.17755e+06	1.86501e+06	1.9623e+06	1.87893e+06	2.10578e+06	1.97774e+06	1.97617e+06	1.35937e+06	1.61173e+06	1.91264e+06
235.008	234535	87981.2	42510.1	270588	181345	309783	381641	256744	287123	197572	240975	186780	254329	344694	338755	164600	256517	223788	126135	252155	167206
77.0387	170022	88946.2	13708.7	34782.9	28141.3	31108.5	53597.1	42782.5	97805.8	72574.5	113749	87740	73053.2	100678	94367.3	106607	97950.1	58573.2	59282.9	57939.2	75583.8
431.106	93502.3	72120.8	20836.5	657.662	623.402	1646.78	2896.82	1738.22	785.049	1661.88	4964.92	1434.2	1314.12	1898.74	2652.13	1518.61	1293.26	1697.48	0	536.659	2483.67
149.024	638669	470506	524763	1.03059e+06	852884	872349	1.09571e+06	1.23471e+06	1.85145e+06	1.37108e+06	1.9117e+06	1.7115e+06	1.43752e+06	1.59742e+06	1.5658e+06	1.68681e+06	1.70703e+06	1.31239e+06	1.7663e+06	1.40782e+06	1.6805e+06
481.085	378831	380507	142231	20594.9	14884.8	25621.8	28044.6	22464	34184.7	16774.7	22772.5	22219.9	19991.5	28021.7	28287	16863.7	19361.5	22032.6	4076.65	13667.6	8837.16
482.088	67575.6	68640.6	26431.5	980.527	219.584	909.342	1166.47	1255.05	568.333	0	276.611	491.493	593.584	1075.28	598.522	1252.24	928.331	263.507	0	0	704.061
87.0074	1.04204e+07	6.20747e+06	1.14449e+06	174734	142279	191349	206577	185698	264269	172055	201489	207020	165149	194821	186048	173017	180054	186965	97501.3	124366	145521
189.992	1.23809e+06	522022	228372	1.23114e+06	1.45445e+06	1.23457e+06	1.57172e+06	608213	728387	568948	484113	552308	789912	1.02274e+06	1.02345e+06	616507	840411	756751	232762	498273	462741
154.05	287597	194377	79296.8	237625	236983	68592.2	283541	205027	267359	205458	210350	68729.1	204625	265240	256734	183461	283429	210257	53176.9	170022	167288
210.027	122481	158143	72274.8	3593.3	0	617.895	7036.95	2086.54	4717.28	2203.09	1491.19	3073.24	5123.92	3029.65	1331.17	0	3037.38	17421.6	686.568	888.463	482.234
180.979	5.35655e+06	3.27522e+06	591684	80607.6	78381.5	86259.6	116458	85963.8	134974	94217.8	108153	101249	86221.7	110375	110784	85673.8	96986.5	98502.6	38273.8	63032.9	74407.9
178.983	6.33487e+07	4.00101e+07	7.48467e+06	1.64325e+06	1.58934e+06	1.661e+06	2.02436e+06	1.87715e+06	2.86865e+06	2.33636e+06	2.86197e+06	2.37856e+06	2.00781e+06	2.22879e+06	2.13319e+06	2.3186e+06	2.19308e+06	2.17669e+06	1.45348e+06	1.74541e+06	2.0692e+06
92.9827	5.61672e+06	3.2498e+06	543284	49796.4	43942.1	47477.7	62604.6	52961.9	87480.1	52192.7	68480	65308.3	46526.9	58022.9	55986	52984.4	54291	56696.2	21706.8	29195.7	40257.9
179.987	3.13842e+06	1.9948e+06	353868	103802	101191	106099	122453	113890	175562	152362	193147	142325	122416	139828	127973	141063	138355	141590	91242.5	114564	136559
94.9783	413548	242346	37070.1	29285.2	26034	27648.5	33156.8	18245.6	16820.8	11667.8	9431.5	16457.5	16791	13981.9	19706	11081.1	13772.5	18291.2	16732.1	15954.9	10752.4
449.07	129357	263110	105807	803.605	176.597	2060.67	2072.41	3028.4	9597.27	6188.81	17922.7	15615.1	5684.33	3586.56	5674.25	20643.4	7757.94	8307.24	9182.7	2110.2	12370.8
117.978	455365	263603	45803.5	527254	516726	445303	609414	179152	200046	86540.1	80803.2	59582.2	108060	156717	155783	96964	125511	109127	28926.3	83681	70937.9
177.827	175403	117509	18783.9	0	0	0	0	0	0	0	0	0	0	0	0	0	0	0	0	0	0
106.998	3.64977e+06	2.20998e+06	340325	83456.8	90118.8	77109.6	135374	74152.8	129312	119429	157218	100304	86953.7	144148	138974	125616	119041	113799	45323	70136.4	98344.5
208.01	1.20484e+06	1.21355e+06	468730	68315.4	49726.7	77320.8	83145.7	105304	99496.7	91117.7	91021.5	103120	96579.1	97784.9	87267	68649.7	69103.3	72972.7	74948.4	78707.5	76180.8
211.01	80629.9	59514	8385.13	5882.65	4519.09	5781.12	9183.75	5007.71	6458.31	6564.32	10195.8	9877.69	7972.76	15505.6	17408.6	11487.2	7795.17	10517	4539.37	6625.26	8194.53
76.9512	200429	107155	16264.6	33961.3	28257.1	30257.4	54218.6	42614.2	94866.2	71347.9	116122	88309.4	72790.7	104504	95952.2	106522	100534	58820	56643.1	54700	76264.2
308.078	32143.1	17274.5	6247.85	25325	20167.9	32776.6	38544.1	63892.8	84870	104669	154981	87451.2	73700.5	50035	48738.6	110371	90227.1	75763.1	94545.7	50857.8	81026.2
150.043	232280	85394.7	189450	129118	120876	117610	160174	163344	292326	203387	234320	211523	217918	186708	195336	209886	223373	212690	205170	161886	281465
243.055	648005	241783	109097	643086	595376	656906	948208	340729	400884	377994	454042	393096	448479	647896	612788	406558	509988	502957	219129	305774	361565
243.046	630317	221198	84078.1	655914	604916	672041	957593	507390	372885	348132	413062	609856	433704	646548	613912	366476	498025	510413	156440	282694	311825
108.044	666281	293190	129244	495548	432748	462779	557905	265319	294745	222506	209067	222840	297003	402562	381429	218462	316387	339992	90341	203611	196782
431.156	79825.1	72957	26367.6	69211	58542.4	114118	84641.1	262284	145062	239505	290304	188034	113066	213277	205774	221296	186407	129827	65942.8	319095	204670
188.005	1.66701e+07	8.34606e+06	3.75878e+06	1.30288e+07	11510649	1.32397e+07	1.54524e+07	8.16121e+06	8.82453e+06	7.26415e+06	7.14969e+06	7.51324e+06	9.54859e+06	1.35663e+07	1.28196e+07	7.68019e+06	1.04675e+07	1.03861e+07	2.90683e+06	6.63588e+06	6.66941e+06
380.958	74956.1	98231.4	20552	40843.4	28777.6	18991	34988.8	22094	35027.7	19467.4	15160.6	13318.9	14495.2	38089.2	8134.69	13454.8	12391.4	12432.4	3430.12	8362.68	6889.82
263.097	194278	133212	53028.4	124996	118880	103267	155709	53202.4	70879.3	18777.5	117612	22256.5	30200.8	31623.9	35989.9	51151.4	35179.2	37695.3	9345.65	25406.9	44269.7
399.141	1283.6	2431.93	12198.8	5311.08	3385.46	5845.89	4301.26	41607.3	62526.9	145465	243207	135559	49458.6	59582.5	62229.9	253141	94368.5	69093.9	122968	95655.2	213291
118.04	443346	249458	45847.5	556832	582223	551984	633901	178477	206159	82220.2	103919	87196.8	106895	167355	165885	119222	132241	114527	29467.8	80349.5	68390.1
164.058	1.42219e+06	1.03369e+06	560336	1.02781e+06	1.02678e+06	929650	1.26091e+06	1.31707e+06	1855483	1.85009e+06	2.14868e+06	2.15473e+06	1.70967e+06	1.84503e+06	1.85432e+06	2.16391e+06	2.00657e+06	1.95139e+06	1.60397e+06	1.53716e+06	1.9816e+06
176.986	59747.6	43899.2	40734.1	110082	74203.7	92674.5	108968	259130	344117	365287	403422	379789	246670	280477	276037	386337	357112	297404	342763	301649	365497
217.108	2.84814e+06	364875	189572	1.42155e+06	1.67203e+06	1.29317e+06	1.7218e+06	1.60679e+06	1.99524e+06	1.79648e+06	2.22254e+06	1.50686e+06	1.76453e+06	2.10373e+06	2.03532e+06	1.56094e+06	1.71176e+06	1.67135e+06	914688	1.53385e+06	1.47091e+06
346.162	44773	32572.1	22249	31595.1	34874.4	34376.6	43954.9	66535.1	96662.1	115002	114366	95082.5	97933.4	120991	112413	77963.2	79106.4	73324.5	71494.8	93007.6	94249.4
232.015	995541	576110	458538	686876	728033	670524	1.00631e+06	1.00615e+06	1.39542e+06	1.31606e+06	1.2889e+06	1.20339e+06	1.41085e+06	1.51114e+06	1.45042e+06	937991	1.13849e+06	1.08318e+06	861338	1.0175e+06	1.0693e+06
196.061	327022	131519	57076.4	221987	211248	238441	299280	144172	162013	136245	121891	153180	193246	243480	241349	118958	207519	213107	69901.5	121815	121322
284.125	332076	222571	223742	416241	598821	413251	610493	869531	1.43352e+06	983374	957232	536570	645848	820411	789442	537301	619377	614312	383164	596803	772128
86.0234	1.55146e+06	315300	16742.6	9368.6	8235.23	8744.3	11340	7965.42	12574	4779.52	11326.9	7159.8	6730.28	9105.51	10305.9	6659.7	5861.81	8484.43	7114.53	5327.81	7671.88
250.035	98006.4	31294.5	97945	23036	36931.4	27375	40874.4	43484.1	109179	76327.6	63322.1	66624.8	82185.9	64939.6	65736.6	78540.3	67948	80930.3	46913	44451.7	120599
141.09	121939	9735.17	10152.6	48789.6	39394.9	37377.7	59237.6	92766.6	145049	75818.8	119693	99523.4	162018	65573.6	71378.1	85420	77927.4	164150	58307.6	108080	67449.5
313.141	140152	73340.1	79186.3	101332	102402	91750.3	127854	236859	314782	230725	322410	191045	237070	229502	236002	192736	175365	147560	145324	167776	227683
134.057	286925	127788	53383.9	294999	272501	270887	391511	153425	168398	140556	79182.3	141300	164388	200226	192811	123368	162654	183833	90882.8	161702	130030
185.081	212681	81184.9	34598	168821	160507	136707	224912	163596	225903	274271	355008	292410	300653	521237	537500	294353	313104	500558	135265	220151	223726
323.135	65024.8	45036.6	34841.6	43812.7	48327.7	56202.8	90739.5	74971.7	109241	87372.7	88458.2	68570.8	94964.3	94654.4	101973	46372.5	61062.4	63064.9	33494.4	58574.7	76011
182.066	189335	80334.9	32641	198373	184401	221328	312052	107939	122208	74286.8	87677.9	90076.4	120311	177041	171710	78749.3	120384	133455	32054.6	74685.8	56983.2
94.0285	546632	235069	85305.6	534612	510096	508556	701263	234949	269734	186820	158959	169897	235748	324595	335179	137041	242026	271740	69500.5	167274	121956
125.023	1.98197e+06	974934	397933	1.68364e+06	1.55839e+06	1.55553e+06	1.93269e+06	1.06042e+06	1.10498e+06	937305	1.00179e+06	957412	1.07901e+06	1.35027e+06	1.32108e+06	873436	1.06123e+06	1.05716e+06	554502	875062	768951
204.981	1.71797e+07	8.56001e+06	3.86463e+06	1.56266e+07	1.50018e+07	1.61025e+07	1.94487e+07	1.09675e+07	1.15405e+07	1.0324e+07	1.06918e+07	1.05536e+07	1.16916e+07	1.45286e+07	1.48348e+07	9.97645e+06	1.2101e+07	1.12569e+07	5.99158e+06	9.54014e+06	8.62392e+06
373.078	85620.8	5170.93	31589.6	265578	211680	382691	471786	196232	272072	191664	258271	235270	214253	297455	294170	227674	263065	282803	126233	157230	193374
329.172	1329.59	6964.59	7958.31	20406	15033.9	16808	21862.1	44006.2	50322.6	81561.8	104801	85768.4	55319.3	36940	41498	100421	64076.5	51530	84285.9	60086	94787.3
197.07	151730	78519.7	36412.5	215037	238204	229040	316132	235628	259213	651226	893914	745826	473504	456970	427489	1.00273e+06	716759	557604	512839	375096	644975
111.08	45953.8	13685.1	7646.51	89099.7	57443.6	69762.1	92842.1	57967.7	47246.7	69999.3	72214.1	55132.9	47125.6	69838.8	65816.7	63295.3	63890.9	57555.4	28647.1	38325.2	60002.4
126.029	114954	64384.6	27737.3	109273	100199	95696	129619	71951.3	97415	106512	101718	135234	120974	124191	121076	120122	130299	127696	79098.5	94273.9	123865
206.942	37229.1	16747.7	17857.3	2507.62	1778.91	3622.16	3699.89	4477.86	5270.19	4896.89	9598.09	10245.9	3863.23	1774.05	6087.18	11791.1	8194.76	5741.3	4933.26	3450.89	6700.88
186.985	6.20432e+06	2.06236e+06	887510	5.6388e+06	5.84053e+06	5.89243e+06	8.14737e+06	2.28658e+06	2.90767e+06	2.00395e+06	1.76421e+06	1.6646e+06	2.49427e+06	3.69658e+06	3.71251e+06	2.11229e+06	3.22805e+06	2.86507e+06	647800	1.74489e+06	1.58271e+06
96.0079	144877	48452.2	19557.4	122983	127935	118386	166129	39576.6	48914.9	30893.6	25692.2	23149.4	39619.4	58438.8	54201.8	26109.1	50981.3	48786.3	9885.17	24886.5	22880.2
318.995	294133	82357.2	36876.4	0	0	506.883	0	273.485	557.723	0	0	556.989	0	0	0	0	0	0	596.786	0	0
276.091	50777.8	12212.8	12599.1	33183.8	27692.2	31754.2	37698.2	35464.5	69608.7	165446	223679	188477	89714.1	120451	128023	282067	197779	141830	67906.1	98931.6	161082
260.024	116438	39436.4	31502.4	154107	136713	162681	208074	163598	185266	195996	220024	171616	153327	221821	199007	158518	178611	127533	72348.2	105885	118709
120.054	19195.3	10809	3974.65	16674.7	33561.6	14396	18812.6	5300	3056.7	367.092	0	646.971	2919.83	389.184	503.42	1730.15	478.772	1481.87	165.57	1573.86	643.463
119.048	299514	175940	35172.9	239982	476181	240057	300510	98112.8	81222.9	92054.4	48515	28629.8	82985.6	89489.2	85933.9	28194.8	52831.3	61439.7	14623.6	52196.5	40728.1
163.039	1.8248e+06	1.30636e+06	496386	1.60055e+06	3.142e+06	1.62403e+06	2.18947e+06	751520	712948	804599	517398	320994	745240	717666	693138	284853	472574	474240	99500.1	490881	400065
181.079	133702	63307.7	31888.5	108293	105405	102803	145764	78575.6	98206.3	61768.9	61228.3	56666.9	77269.4	86968.2	86558.3	67185.1	92283.2	87527.3	32892.1	74850.8	53890.7
215.997	341893	118393	89233.3	495004	568840	599574	797120	289293	338258	256826	269112	185362	295133	409923	396642	235725	321470	317554	109549	207904	214087
327.086	121228	54215.2	14124.8	389758	414440	465869	658902	324490	404887	368592	550496	327920	321628	427930	412434	371681	398040	408204	174921	282138	331553
427.129	8214.68	11773.8	159.935	30631.6	31812.3	27622.1	50305.8	52336.4	35922.3	71564.9	82482.7	87607.4	42305	66334.9	67850.9	87314.2	47483.9	54592.6	44725.4	65352.1	62079.8
281.101	194018	178999	35668.9	312959	327485	374033	474877	556259	571577	770468	881110	721014	552642	590819	581300	889625	749091	653270	645864	620844	948381
355.157	56700	29299.5	34795.5	51339.2	69421	54662.1	73117.7	119608	187592	155187	184482	93395.6	106145	126937	123846	93303.3	107260	92028.3	85433.9	123731	139135
161.081	171476	157694	61578.9	266190	292558	266025	349900	310892	361874	413065	479070	404660	370146	392964	391461	456614	392174	438713	308915	310263	451966
163.05	495168	355087	162270	240063	231893	242160	340708	281796	392942	337736	298380	303061	379772	431250	448154	269361	347009	307719	127290	278820	290614
166.076	619915	239828	107827	537421	536874	486745	714122	178084	227815	246777	198926	239465	302816	459937	335987	184925	298048	318707	68947.6	108695	157759
299.089	107692	25959.4	51682.2	159932	186215	209446	344338	112449	213200	126907	110837	95306.2	151986	197481	192210	104720	164394	167112	45923.9	106120	100305
411.152	30727.1	56742.4	967.317	147936	107560	116865	164436	388471	471922	737776	1.04156e+06	594848	342039	361743	340902	678541	488212	406758	373037	517994	742617
282.088	24147.8	19499.5	5055.17	34154.7	37415.6	45210.7	50200.1	64116.7	70689	93839.9	104097	88463.6	68139.3	73957.3	65685.7	107311	92908.2	78085.4	83036.1	78822.2	126312
412.154	5687.16	12912.4	307.589	34019.1	19943.1	27894.1	37678	86912.5	103148	175359	244932	134452	79062.7	75620	73935.7	159468	102214	92632.8	91149	122136	176439
165.074	8.76731e+06	3.4472e+06	1.60295e+06	6.50686e+06	6.65698e+06	6.52027e+06	8.53674e+06	4.21684e+06	3.68066e+06	3.58773e+06	1.72495e+06	3.46772e+06	4.46132e+06	6.80723e+06	6.67872e+06	3.19595e+06	4.81833e+06	4.69495e+06	1.35475e+06	1.91006e+06	2.88456e+06
85.0646	259903	210449	47349.5	345411	357880	304535	390520	409257	495909	648278	749896	566403	419027	521118	514265	656358	589373	515675	393644	512395	688980
129.054	8.13517e+07	7.00115e+07	1.65602e+07	1.18181e+08	1.18742e+08	1.04111e+08	1.39161e+08	1.36682e+08	1.67552e+08	2.05473e+08	2.46193e+08	1.8061e+08	1.3987e+08	1.77117e+08	174525986	2.10949e+08	1.90717e+08	169744334	1.29395e+08	1.59849e+08	2.24132e+08
130.058	5.2485e+06	4.5315e+06	956405	7.58662e+06	7.66245e+06	6.6589e+06	8.88621e+06	8.69261e+06	1.06365e+07	1.33437e+07	1.57373e+07	1.14546e+07	8.81324e+06	1.08432e+07	1.07689e+07	1.33215e+07	1.18716e+07	10845361	8.39146e+06	1.01841e+07	1.42261e+07
101.06	78205.7	68069.9	11805.9	104875	106488	91781	131602	118188	143823	175615	202466	156405	121236	141097	137005	170324	152380	146892	104161	133668	178542
283.087	110410	13083.3	10045.6	178808	195802	207107	299786	180841	305942	178179	210127	160140	175857	239486	239069	182333	191271	181005	232822	161402	184521
197.045	164250	128534	68192.6	202396	221745	230595	297114	270691	291194	301695	327895	278369	252556	265927	240818	305886	293427	271991	238378	270129	339471
137.082	1.28654e+06	271239	226515	863566	825919	751851	1.0756e+06	361409	454353	270577	236009	280763	393227	580346	584868	220805	389656	422300	86104.8	237488	192976
220.976	29095	7299.52	8080.93	269163	346921	358369	393272	369068	464316	247459	196363	154904	230947	270313	265464	184955	282868	275985	210367	211180	226475
236.104	131621	187860	199155	40786.7	47602.5	50758.6	51875.4	123181	130120	134511	114552	98954.4	154638	133446	110154	81686	82894.7	91627.6	80695.2	112666	123541
265.009	90060.8	40636.4	19261	160523	153276	188518	240979	176423	213641	170879	213009	195888	163240	230019	213221	199744	210257	177777	168878	153232	185668
153.09	46367.5	20135.6	14451.9	66849.7	86290	62833	65543.7	59363.9	53214.9	110670	154287	67167.2	68022.6	68793.5	69627.4	143524	72625.2	70320.5	46139.2	69795.8	95093
413.158	9038.63	8726.76	7620.02	21219.2	20933.4	15705.9	23054.9	65236.1	85059.8	113606	142754	85605.9	75480.5	67752.1	71991.2	94433.1	65885	63310.7	61461.9	88918.5	101967
320.079	170367	77420.9	106267	44919.2	45345.1	62311.1	59551.3	42801.8	25767.9	35923.2	50852.9	40123.7	56228.6	43172.8	46154.3	32773.4	33395.5	38920.4	15536.6	27906.2	33215.4
357.178	207425	120796	38291.6	153723	146414	136374	231137	187627	313576	218424	296258	171686	207178	199348	206532	167027	172031	152165	80190	104814	143713
393.097	30843.7	30040.2	31303.9	45564.5	36060.4	67646.3	51301.2	49952	77863.6	67175.2	82147.3	128726	79603.9	52597.3	54514.8	94502.8	74997.9	64337.5	103184	44080.1	78218.8
460.183	29823.7	55147.1	18470.6	82525.1	62672.9	96063.7	95853.5	106368	112269	70296.9	65360.2	74082.8	87330.8	96024.7	95995.5	67541.7	91968	81155.1	30999.1	75015.1	61347.1
330.12	196311	168197	74329.3	275692	222550	321721	344318	254634	247675	164907	167365	163740	208509	251565	251290	162726	227511	234245	71363.9	175831	139769
301.093	237171	105789	62811.9	217415	235408	277917	402090	144254	208578	113818	112335	129229	160673	239271	230198	112728	172417	181881	51627.2	121496	90952.4
273.146	208604	82195.8	89937.6	72045.4	87735.4	93622.9	114359	132485	211501	167648	201807	179199	167665	163607	171777	183550	170727	145045	130364	145450	179758
344.099	121875	42732.1	53241.6	97099.1	111770	103654	185562	75516.2	124922	78351.2	71823.6	60256.9	86194.2	119345	118904	53878.9	78510.3	77760.8	27794.7	57501.8	54765.6
209.068	42191.3	30146.9	17058.3	42643.5	37913.5	45742.4	59930.3	65380.6	117820	97325.1	134184	119913	76271.6	92483.7	94703	113929	105716	90590.3	78588.4	71896.9	93689.3
208.064	791138	561771	359727	776611	752106	766941	1.00193e+06	1.12171e+06	2.04775e+06	1.56939e+06	2.22519e+06	1.96909e+06	1.37176e+06	1.53689e+06	1.50652e+06	1.9083e+06	1.7547e+06	1.51847e+06	1.33825e+06	1.22187e+06	1.68881e+06
293.075	185339	67690.8	306211	33599.4	46173.5	48911.1	58790.1	48412.8	91214	50014.3	64453	44317.9	72641.2	45992	51197.4	55730.8	52109	54240.6	39646.2	26644.2	84986.8
175.097	368217	227442	91171.6	416740	354398	430594	514126	488154	565747	489295	620962	591234	434278	449099	457820	596134	561919	477068	352728	335520	530275
261.01	624722	301877	292177	667341	718872	782977	997618	567238	795129	654507	646093	687591	683639	778168	779708	695934	810001	720600	475318	608565	656781
128.071	346717	282571	36356.5	447391	417483	323217	620028	471082	633957	768383	1.00132e+06	750058	487455	649304	646996	819741	702446	602616	350810	529670	788063
234.08	391199	217699	150367	259202	243863	302194	347440	245509	404365	331770	432444	553235	421828	407697	395454	530764	466679	388194	292871	260609	399527
257.061	349517	157786	91674.2	266276	258599	335511	427388	209119	260258	207429	219095	202356	234980	303046	306422	198530	246714	237755	92446.1	178425	179514
294.102	68128.1	9147.9	34020.4	89090.5	101157	99040.9	100226	136470	232846	213567	336240	179220	151401	173374	168992	223398	173478	139847	120594	164774	216647
136.051	35410	19063.5	9064.01	8589.16	11756.3	8652.72	8641.47	8935.22	14844.5	9241.54	4731.42	1867.57	10579.8	11079.4	10078	5878.99	8599.54	5379.5	2805.45	5726.83	4709.44
162.022	2.47189e+06	941285	650559	1.91728e+06	2.12184e+06	1.95428e+06	2.51623e+06	1.49295e+06	2.31687e+06	1.40311e+06	1.7091e+06	1.21786e+06	1.5634e+06	2.01079e+06	1.99087e+06	1.41166e+06	1.70181e+06	1.65992e+06	723342	1.16477e+06	1.38034e+06
84.0442	105502	38658.2	27210.9	78269.2	81292.8	76159.3	101262	60266.3	83687.6	49518.6	55915.3	46441.3	57692.9	76266.4	72758.1	45831	61519.7	61249.7	26295.3	42215.5	48909
189.112	671516	439311	322450	705214	633051	666306	660984	748701	964096	1.03745e+06	1.34743e+06	1.23256e+06	999592	1.02079e+06	1.00295e+06	1.23967e+06	1.12909e+06	987583	622471	709418	1.01676e+06
239.978	637007	306891	187406	477832	482424	504308	668031	392097	524124	388596	353505	367621	586911	784743	730267	365568	610062	561430	187984	410360	389098
216.981	1.66674e+06	645182	221143	7.09978e+06	6.87126e+06	6.72555e+06	9.32819e+06	3.35861e+06	3.82359e+06	2.50599e+06	2.28049e+06	1.08633e+06	3.08666e+06	3.99946e+06	3.94577e+06	1.5571e+06	3.28607e+06	4.09925e+06	916028	2.18017e+06	1.94367e+06
80.9639	588338	338290	168779	266491	242014	236002	307467	187473	239065	180057	149963	171041	232813	315278	303917	150791	230988	257714	95141.4	185873	157040
500.928	33797.6	15122.8	6182.22	40188.2	42499.4	58938.5	61420.5	28574.8	26150.2	20762.6	9292.67	18841.1	47458.6	68295.8	66476.4	18767.4	51713	54413	7202.83	28931.4	17505.5
240.964	843902	395678	236114	608558	607265	650022	870553	516375	642844	530663	455771	498939	714366	981631	931001	490697	760403	744121	244954	521938	460687
238.973	1.16383e+07	5.74893e+06	3.13507e+06	9.14155e+06	8.80654e+06	8.99672e+06	1.19489e+07	7.80809e+06	9.52946e+06	8.00767e+06	6.48164e+06	6.98734e+06	1.01697e+07	1.36742e+07	1.3191e+07	6.70171e+06	1.08102e+07	1.04385e+07	3.41469e+06	7.61444e+06	6.92233e+06
156.998	287992	141728	66017.4	192703	181582	177662	221979	137692	169118	139119	120076	133372	178474	230571	224568	122317	178533	196179	71913.5	139248	114461
244.117	92443	27873.2	21068.7	69733.1	69008.6	70436.4	92248.4	107258	163182	182258	237378	226892	183803	195821	190921	256564	230651	193968	145303	138005	204648
123.009	62950.5	31224.7	15761.3	43154.3	37274.2	39353.8	50665.2	30165.4	37892.1	29539.3	26808.1	26846.4	35455.8	46867.7	53032.7	23218.7	40378.2	39316.5	18655.4	34712	31608.4
141.02	101733	50484	24467.5	77945.1	76679.1	65463.5	107059	71289	80571.6	50676.8	49071.4	47326.4	65502.9	89439.1	88638.9	48198.1	70371.2	72464.9	26119.8	47933.7	46676.7
139.039	41129.6	22563	13801.2	59988.8	66021.5	68991.9	74167.1	63008	55056.7	81537	56904.6	47011.5	51927.8	63795.8	66616.6	49283.5	57086.1	45096	32520.7	64436.8	47286.9
132.056	185730	31684.6	49397.5	235923	259673	265346	305642	103304	114377	79954.3	70052.9	55171.2	73357.7	89814.3	93128.7	72813.6	82801.2	70679.2	33874.6	56046.5	63320.6
251.007	21595.7	19835.6	19590.8	41578.5	41952.4	40483.5	49131.7	74719.2	93489.5	97490.3	124646	110827	81380.6	81883.4	82549.9	121702	90699.9	76201.1	109737	92397	86579.5
249.007	750231	615835	499994	1.23266e+06	972731	1.10543e+06	1.30867e+06	1.89865e+06	2.09785e+06	2.43997e+06	3.69847e+06	3.10606e+06	1.86205e+06	1.81837e+06	1.81494e+06	3.36227e+06	2.39981e+06	1.79571e+06	2.88145e+06	2.23109e+06	2.36076e+06
233.012	3.9527e+06	1.97672e+06	1.33798e+06	2.53467e+06	2.18644e+06	2.56986e+06	2.72247e+06	2.00774e+06	2.45564e+06	2.55766e+06	2.52416e+06	2.47542e+06	2.33292e+06	2.64548e+06	2.61096e+06	2.6174e+06	2.5515e+06	2.09729e+06	1.99396e+06	2.25463e+06	2.29204e+06
250.01	42162.2	39415.5	33926.3	77310.2	59787.9	70193.3	82405.4	129590	140528	170541	251238	222693	128051	127387	123063	231873	159723	122352	204367	156032	159588
326.096	127708	53426.9	27550	106494	98703	120510	167696	92936.1	130011	114554	137306	122596	137793	175458	167165	130856	146754	133018	76523.8	90952.3	102668
93.0333	127392	71784.8	30736.7	172748	152872	165251	182520	77564.3	89053.7	99638.8	76177.4	91119	95973.3	119372	115135	82772.1	105754	95365.4	35995.1	70465.2	52381.1
172.993	3.16259e+06	1.7642e+06	1.02935e+06	5.87168e+06	5.58184e+06	6.50969e+06	7.37681e+06	2.85833e+06	3.3123e+06	3.75205e+06	3.15196e+06	3.59331e+06	3.62325e+06	4.49877e+06	4.46835e+06	3.46152e+06	4.10602e+06	3.43477e+06	1.20828e+06	2.4039e+06	1.91828e+06
176.001	5.97127e+06	4.0297e+06	3.04621e+06	33587.7	38418.9	35820	41895.5	27043.2	35085.6	35028.8	34807.6	36307.6	30745	42604.9	43004	31377.4	33358.8	32647	22166.3	28421.6	24445.8
177.006	326652	217801	165946	21266.1	22556.6	23987.6	28716.7	15282.7	20925.5	16180.1	20951.3	27414.8	25661.6	32270.5	30920.6	21711.4	22377	16498.6	10305.5	17894	15133.5
96.0442	1.03029e+06	669058	455581	10778.8	11587	10996.2	12091.8	5732.4	6009.36	7046.71	6018.5	7464.09	7229.84	13149.1	11631.7	4845.67	6841.29	7896.97	3372.32	4913.01	4842.7
168.066	187942	157043	70060	64716.2	59727.5	59851.3	84603.1	66746.6	91044.3	101140	116494	118599	90945.6	116715	112581	125726	119741	94047.8	66064.3	75230.7	80547.6
283.105	282158	197483	185854	211192	237917	256182	288170	230643	286383	231234	330016	232018	241920	271310	252060	265872	237481	218163	220001	172648	281523
300.156	40510.1	33119.2	35874	23371.5	20868.1	19435.2	19997	77489.3	139085	141608	162256	101353	102733	116021	112986	106875	85730	72143.1	88168.3	83798.2	131070
167.07	511054	375163	229346	175798	131289	152906	159554	219097	331721	316503	450018	413366	301471	309200	302482	418286	362207	271612	214813	199254	311846
384.178	13618.8	9094.11	6701.31	8565.43	6718.74	6073.9	9695.56	19026.8	34245	36108.8	41717.2	35727.1	33410.5	44401.3	41248.3	31787.9	30945	29343.7	29461.9	23934	31919.7
303.996	189292	112378	84845.2	3874.43	1711.95	1254.09	1873.6	4370.67	3433.56	3521.95	4563.27	7370.54	2368.79	5561.84	3287.68	3730.31	2284.64	1676.78	2742.83	2754.4	845.688
140.034	448612	227700	124544	241236	267480	228188	326155	254247	323201	250458	264755	211138	278329	400144	395292	239876	264111	221175	92140.2	180337	197554
437.14	21605.2	14299.1	8197.05	12385.2	16321.3	16894	23578.8	17407.1	23908.8	21122.6	33859.3	26472.7	26393.1	32703.4	31231.7	39519.7	36993	24109.5	12734.1	14418.5	25044.3
436.136	116829	69404.6	45435.3	72571.6	94372.1	93141.1	126932	89946.4	120886	112922	177113	155962	149533	160635	158917	215452	195736	140813	69924.9	77004.1	137794
180.056	88656.1	39327	19930.4	74839.5	102512	73887.8	95053.1	43253.5	56660.1	44811.4	53196.4	57332.2	62077.4	75479.1	72096.7	58912.8	69413	61494	28459.8	45131.2	46851.4
134.06	970809	368446	171440	720903	1.05352e+06	715298	908016	378000	468224	415980	448133	462738	527591	627732	610272	488299	628785	576638	247740	384407	374843
179.053	1.54791e+06	604502	305519	1.30401e+06	1.91746e+06	1.38788e+06	1.76147e+06	737164	956453	839408	936888	976332	1.12418e+06	1.3126e+06	1.28114e+06	1.04985e+06	1.3257e+06	1.16731e+06	495907	790126	777833
178.05	1.61148e+07	6.43484e+06	3.23058e+06	1.3577e+07	1.98267e+07	1.43705e+07	1.81747e+07	7.68108e+06	9.85873e+06	8.84583e+06	9.70659e+06	1.0258e+07	1.16337e+07	1.3772e+07	1.33352e+07	1.09839e+07	1.37802e+07	1.21169e+07	5.08353e+06	8.1167e+06	8.0919e+06
191.012	117588	53555.4	32120.6	135881	152551	158028	208206	71566.5	96968.7	90542.3	81566.8	147184	134299	210830	210774	83928.9	135545	124023	33719.6	70019	59448.8
324.095	55387.8	45074.5	41066.4	47592.6	45996.9	49543.3	65922.4	84457.4	130487	137713	186403	181139	115194	135612	129071	199514	156779	125410	121359	101207	149196
194.081	3.33966e+06	1.55381e+06	1.56872e+06	1.30391e+06	1.27765e+06	1.20537e+06	1.57867e+06	2.41095e+06	3.58041e+06	2.73378e+06	3.12824e+06	2.11693e+06	2.73788e+06	3.19808e+06	3.07365e+06	2.44921e+06	2.52744e+06	2.25248e+06	1.38555e+06	2.23144e+06	2.32263e+06
195.083	365052	157672	157489	134425	130644	124155	175218	236269	351933	267535	306943	200852	270868	319327	303164	239727	242130	215773	131046	215572	222765
227.997	1.89173e+06	856984	218790	146770	118136	138884	187719	295381	389112	382747	423401	549673	785586	813527	765135	386545	566026	550461	237824	339265	416851
187.097	1.16427e+06	513259	325209	2.2811e+06	2.60299e+06	2.03225e+06	2.38438e+06	1.7163e+06	2.22632e+06	1.8911e+06	2.48856e+06	1.95604e+06	1.98317e+06	2.5913e+06	2.56716e+06	2.02417e+06	1.41553e+06	2.3486e+06	995409	1.72476e+06	1.68148e+06
150.032	112057	50230.5	87001.4	91035.8	100088	87244.4	108244	66873.5	87869	66923.2	66409.2	58647.7	72100	85967.4	79858.9	60008.4	73399.7	72362.2	40454.7	49796.6	63255.1
195.066	347842	142035	152475	184150	190810	144650	212902	351000	503829	461825	450650	301860	369624	459994	456815	330789	364869	316581	166167	309542	352073
152.042	448681	381147	298449	436966	369599	369708	400551	567662	771900	591690	703583	745320	610573	679775	682662	707911	747712	590535	742347	663589	716709
151.039	5.67881e+06	4.71479e+06	3.70248e+06	5.40545e+06	4.59442e+06	4.54186e+06	4.94672e+06	7.02327e+06	9.5461e+06	7.391e+06	8.76156e+06	9.09117e+06	7.63742e+06	8.50899e+06	8.42783e+06	8.84432e+06	9.25352e+06	7.28438e+06	9.08899e+06	8.19527e+06	8.85331e+06
107.049	3.61736e+06	2.7925e+06	2.09018e+06	3.12581e+06	2.67008e+06	2.59692e+06	2.84095e+06	3.93865e+06	5.46205e+06	4.10254e+06	4.79037e+06	4.95313e+06	4.21343e+06	4.67697e+06	4.60278e+06	4.85566e+06	4.98887e+06	4.12591e+06	5.06621e+06	4.53086e+06	4.87204e+06
108.051	298863	223659	155486	259882	228977	227504	244026	295848	388733	298765	332897	356957	311058	345382	344136	340960	353539	304826	364459	335956	347586
164.071	574217	252411	128218	444910	425672	415168	570215	249543	364083	250353	283288	253802	327073	434197	430311	247806	336544	336226	122250	205740	208891
207.076	138344	53855.1	28602.9	122064	122975	125620	153326	63922.3	96663.1	64981	76007.6	73230	88233.8	119106	118748	65225.7	90385	87749.9	29868.3	54704.3	54800.8
374.131	103391	53094.9	49154.1	31614.7	37471.8	40841.7	51697.6	32594.3	85606.1	78081.9	97808.9	107346	65987.7	97683.6	93319.9	97514.5	82104.7	74323	32000.5	28287.8	102832
367.08	24016.7	64480.5	99828.3	100144	79067.6	118216	92009.3	87239.9	70569.1	48341	45867.1	49649	73720.2	78813.8	85350.4	44894.4	76857.4	67753.9	32955.9	62105.4	47404.2
378.062	171308	47712.8	26752.7	87009	77316.8	86087.7	123315	76022.4	125031	77413.7	109583	77641.1	90697.3	116633	106760	74831.8	89207.5	75574.4	42967.4	60680.2	71336.5
202.019	1.52121e+06	878398	327226	1.3951e+06	1.37699e+06	1.25874e+06	1.75646e+06	839586	1.03015e+06	857613	1.14722e+06	902511	1.06528e+06	1.33711e+06	1.3197e+06	794485	1.0691e+06	997983	367199	684204	668204
200.092	350744	202734	70038.1	100233	109587	90769.7	114533	102233	168572	204339	191133	223790	209630	210240	204738	249986	235906	183407	119552	110894	127574
331.104	416176	170434	102259	409775	366626	422238	577394	173263	245510	145398	138602	159331	214285	358768	345007	141073	259479	247874	58147.8	135256	105046
377.109	595471	248443	161234	661530	605029	694094	975617	286911	403741	231052	230834	263145	373453	625678	623257	242339	461116	421355	95491.8	231953	174697
260.023	151735	95509.2	64808.5	186274	189100	214680	224971	118184	133290	99395.7	106339	91147.2	134002	157043	155435	99788.4	120438	117248	48240.8	81692.4	84178.3
188.01	3.21726e+06	1.57424e+06	622915	2.78909e+06	2.65634e+06	2.68071e+06	3.22121e+06	1.80536e+06	1.73954e+06	1.63341e+06	1.54096e+06	1.67627e+06	2.01532e+06	2.43304e+06	2.42375e+06	1.69257e+06	1.97112e+06	1.80863e+06	1.15735e+06	1.74774e+06	1.3568e+06
79.956	143137	62337.6	21921.4	105115	108120	100573	129976	51770.4	56790.6	54183	49931.8	47486.4	59123.8	81326.1	82290.1	53652.1	64370.6	65035.1	22665.2	45278.3	40384.8
338.092	43587.1	31281.5	11473.4	13130.5	14387.8	10731.5	13808.8	15527.7	19994.3	14754.1	22144.2	9296.71	11398.8	13865.2	13094.8	11142.6	9693.98	9904.74	6710.67	12326.7	14487.8
203.997	1.09638e+07	4.74997e+06	2.02807e+06	8.44326e+06	8.60336e+06	8.68862e+06	1.13432e+07	4.49e+06	4.84439e+06	4.49625e+06	3.92689e+06	3.9283e+06	5.07338e+06	7.75558e+06	7.74221e+06	4.49855e+06	6.12944e+06	5.59842e+06	1.56666e+06	3.82088e+06	3.33382e+06
283.134	218012	104026	78101.8	253357	283872	231235	334859	299113	419960	278659	407379	254998	314473	386042	364506	276461	304212	204790	125565	122065	233368
327.096	58562.4	43627.9	37051.2	49260.9	38381	45210.7	59295.2	69426.4	125120	136357	188865	186822	109279	132801	126528	202270	155848	129378	115582	94701.2	133134
124.039	1.26449e+06	554300	211351	904210	911819	863829	1.14818e+06	460181	501161	449160	391496	385179	482957	741494	717907	443626	572227	573313	177371	385410	334882
188.004	2.97542e+06	1.34097e+06	567406	3.05124e+06	2.9008e+06	2.86148e+06	3.37989e+06	1.82157e+06	1.76835e+06	1.62748e+06	1.57108e+06	1.68842e+06	2.01419e+06	2.43282e+06	2.41808e+06	1.69329e+06	1.97998e+06	1.80635e+06	1.17725e+06	1.75117e+06	1.36991e+06
92.3324	31675.6	13447.2	5373.75	103.842	0	90.0022	288.763	0	405.276	273.186	698.772	235.8	109.132	578.945	924.119	681.775	285.309	0	99.4795	0	207.945
289.039	105789	15169.7	28509	150182	272982	130792	229069	173717	161196	103209	148595	36368.8	106974	115016	117522	47331.7	80209.8	75818	18842.3	105417	52592.9
445.061	625047	549186	294264	1577.38	1613.88	2052.19	1222.62	940.347	1026.16	748.194	0	517.46	186.16	595.807	1584.61	217.985	910.431	675.262	328.682	427.931	127.501
464.117	62501.6	164883	75660.1	0	188.229	0	463.29	0	0	0	222.178	0	0	0	0	0	0	0	0	0	0
218.02	312239	143051	51920.1	467539	410161	459544	518584	462019	566377	600946	816777	764914	449755	467470	465810	846918	635666	519906	560497	453398	531607
217.017	4.24378e+06	1.97868e+06	706086	5.83565e+06	5.21755e+06	5.67019e+06	6.55612e+06	5.63535e+06	7.02499e+06	7.18736e+06	9.83768e+06	9.15077e+06	5.55641e+06	5.70031e+06	5.65444e+06	1.03244e+07	7.58961e+06	6.22002e+06	6.7468e+06	5.3905e+06	6.3594e+06
467.042	111101	104523	83780.4	0	0	0	0	350.597	0	0	0	0	0	527.073	0	0	0	855.719	0	1332.65	272.696
446.064	79111.9	68777.4	36184.8	160.593	0	0	0	0	0	0	0	0	0	0	0	0	209.887	0	0	0	0
93.9876	320352	229608	102302	57318.7	58099.4	49951.6	75231.3	28048.1	27669.6	25231	29255.3	23686.9	31754.8	38006.2	39560.8	22678.1	29298.1	29826.6	10851.5	22671	20151.8
321.952	115030	209231	151644	1147.43	874.695	2025.34	3348.94	183.228	0	0	668.236	0	0	0	0	0	0	0	0	0	0
220.428	174372	137411	67904.5	0	0	0	628.064	0	0	0	0	0	511.899	0	0	0	0	0	330.888	0	405.296
224.022	4.86879e+06	3.80241e+06	1.83387e+06	38298.8	35767.9	48109	78824.6	27279.5	44233.6	22016.5	44149.2	27954.6	21652.3	30411.5	30325	20707.3	23621.7	23677.4	7640.77	12591	18452.6
223.029	4.15897e+06	3.19065e+06	1.52947e+06	47901.7	47662.6	47663.6	79631.1	37801.3	59070.2	40800.6	55757.7	41392.2	39304.4	52967.2	47690.7	38023.5	50973	35619.1	24171	38067.5	33273.9
94.9784	1.53786e+06	1.11362e+06	490293	20623.7	19414.8	21684.5	29886.3	19701.4	18546.6	17013.5	19076.6	15007.3	15745.3	14734.2	15611.2	16412.3	18675.8	19851.6	20895.4	17859.8	19237.5
84.0442	148399	102258	49182.9	9297.63	9383.13	8778.2	12091.9	6874.11	10698	8610.65	9309.49	6275.64	5479.97	7071.69	6592.01	6564.69	5905.76	8191.1	5223.92	5871.84	5376.27
351.984	53041.7	70395.1	27917	0	0	0	216.305	0	0	0	0	0	0	0	0	0	0	0	0	0	0
292.043	170069	134184	14048	724.837	1259	246.823	0	11879.5	14568.1	10266.3	6212.86	16142.7	68798.7	79143.5	71248.9	10823.1	53971.5	51587.5	3119.69	17101.8	21523.6
287.089	222709	284361	80884.9	13428.2	18459.3	19875.1	21831.5	13887.5	22032	23414.2	32274.9	19871.8	18091.3	17352.9	17212.8	24948.1	18356.1	19900.7	10403	11273	30303.8
290.015	120080	116406	78996.4	14012.6	26025.2	13163.9	23204.8	16581.2	12901.8	7353.67	9693.17	1250.38	5651.02	4525.14	8530.67	1866.83	2715.59	4419.07	1177.74	7686.87	2805.21
244.065	284970	124762	58093.9	248542	286697	263793	382377	113590	157369	98729.5	117004	95466.9	137577	203880	190775	103372	143420	136778	27546.7	29277.5	67931.4
474.152	13161.3	3543.52	3250.37	13972.5	15523.4	17167.7	24527.4	11603	21262	14685.8	18771.2	15866.9	20081.6	24746.4	25855.9	18104.1	20932.7	23205.6	7142.05	12103.2	14714
457.018	31462.2	33323.5	21636.9	3059.99	2821.36	3903.83	5463.17	4949.88	5686.74	6065.38	11065.8	13936.8	4448.12	4661.83	3839.54	15815.8	11809.1	7317.08	10409.8	4296.9	6386.86
222.025	5.81647e+07	4.48706e+07	2.14345e+07	518207	489027	678657	1.10851e+06	365875	464712	193419	480404	259984	254514	150429	151469	206983	195280	235327	70216.5	81916.9	175766
92.985	1.72039e+07	1.22382e+07	5.46889e+06	151509	141732	178293	296196	91565.6	117824	56113.7	120340	58936.8	62358.7	45122.6	43361.7	52840.5	53202.4	55473.3	19675.8	24416.4	42856
209.771	158150	56504.2	17599.7	14560	7517.88	16294.7	22947.1	72366.7	93297.6	82319.5	85906.6	89876.7	106944	119967	124941	88310.4	120876	75841.9	187838	125114	151391
232.028	752208	324547	129730	1.57891e+06	1.56817e+06	1.53247e+06	1.8265e+06	715910	695741	737045	834664	557411	459376	559414	565008	731604	607936	615497	455444	697248	580799
162.055	210698	123226	67817.3	267341	388080	276739	254214	203187	257120	293064	295667	211893	155118	170246	167211	256333	217710	213481	231405	203818	269397
166.05	184449	56438.5	33527.5	344856	355760	365654	496453	138115	141635	112256	116241	96306.8	127694	178431	180127	39118.2	146051	151023	22018.8	55112.9	27208.3
132.044	1.26817e+06	668202	191190	126925	80330.6	107471	129904	296467	336652	334104	312039	317710	405030	431144	427889	264285	358291	366924	181661	315853	338295
509.11	10088.5	7977.58	9174.96	4409.36	2703.84	5047.87	4782.52	31697	31103.7	37056.9	40164.1	46857.7	37571.3	38913	36365	43875.8	44472.3	35390.5	37798.5	39843	49161.8
190.05	5.31754e+06	2.28606e+06	985896	3.50225e+06	3.12985e+06	2.95269e+06	4.00355e+06	2.85393e+06	3.59039e+06	2.99981e+06	3.30451e+06	3.58505e+06	3.75104e+06	4.24647e+06	4.09667e+06	2.99463e+06	3.90508e+06	3.9812e+06	2.09537e+06	2.95722e+06	3.05761e+06
191.054	523768	215574	93844.9	351369	321383	310479	406439	277835	366807	299522	324599	358585	373165	424751	403293	296440	389579	400918	204828	294266	305271
146.06	1.16975e+06	438519	178966	706390	635923	572298	799952	506680	659323	514497	570197	613037	635772	748096	720657	500596	663200	707908	352540	508017	501292
241.11	2.34219e+06	1.27544e+06	617936	970808	1.04462e+06	932681	1.36911e+06	969090	1.37841e+06	1.14316e+06	1.25424e+06	989522	1.11486e+06	1.44416e+06	1.40058e+06	982685	1.08319e+06	1.05266e+06	506649	941895	962905
296.1	270206	215826	139653	298069	262590	273244	314823	496780	726369	790271	955664	976265	616677	740154	723800	991259	828392	751625	754204	627175	883507
200.987	389689	113045	124372	1.04405e+06	391014	482942	1.0305e+06	803035	1.6148e+06	659719	956765	1.16087e+06	992069	904337	957134	1.18841e+06	1.99522e+06	3.62175e+06	1.22749e+06	1.63956e+06	1.06329e+06
241.119	2.01337e+06	973709	411882	981761	1.05821e+06	945835	1.39112e+06	967860	1.38167e+06	1.10437e+06	1.20482e+06	969642	1.1033e+06	1.46916e+06	1.42367e+06	954694	1.06602e+06	1.03426e+06	499943	931110	932729
211.061	661838	332463	196196	446535	469133	698253	793054	256982	387679	422199	604273	509204	300249	456218	453816	684530	586737	473882	283937	325454	429741
281.114	2.07703e+06	750533	460547	814670	986010	947902	1.14722e+06	1.01086e+06	1.5011e+06	1.2288e+06	1.41635e+06	1.18576e+06	1.18478e+06	1.33427e+06	1.31682e+06	1.14962e+06	1.25283e+06	1.02381e+06	771409	1.17869e+06	959084
354.142	161554	14527.7	35516.4	1986.45	2629.31	1409.79	3017.77	3707.24	8032.48	2364.06	9404.48	5844.73	4317	7782.14	6850.26	6635.17	5026.43	2381.27	4672.97	915.277	6606.03
282.118	223441	28169.2	58173.5	88299.8	106739	102397	130596	119973	173388	147563	174501	161191	131039	158849	153181	130302	150771	108781	86654.7	135210	114817
237.045	2416.94	183.978	0	210596	369713	131463	181944	253057	428282	601103	258674	470569	380637	770923	728973	313313	467861	357566	116865	412216	220728
244.978	515483	211421	74949.8	505149	565436	471510	796011	245368	270052	232720	295084	284971	264172	348302	330199	288481	325181	269880	171548	221987	206683
164.034	100767	44463.4	39480	329501	355721	333029	311247	290073	276999	351644	273640	185591	229748	236595	240466	222693	254470	236069	264465	240961	263665
170.976	270696	96881.8	51039	217216	207748	213854	241728	117705	136550	93925.6	96665.7	108376	136136	167558	158120	95383.4	138926	118529	57436.7	94551	98988.2
140.071	123797	81374.2	22040.9	33017.1	34305.2	28651.7	36860.4	30182.4	45048.7	39808.4	46714.3	53340.6	33237.7	46404.3	44301.7	54492.3	46391.9	40835.8	28777.7	29800	43180.8
160.039	1.16066e+06	882604	148610	152192	152080	130433	134591	160587	197734	212319	219127	183680	162971	174433	169502	168333	174213	182987	147436	170504	202486
204.03	9.73854e+06	6.8523e+06	1.35221e+06	1.15029e+06	1.21276e+06	1.02643e+06	1.01799e+06	1.09658e+06	1.39967e+06	1.48708e+06	1.52032e+06	1.29091e+06	1.13408e+06	1.27179e+06	1.26603e+06	1.2252e+06	1.19576e+06	1.24018e+06	947974	1.01617e+06	1.39223e+06
261.007	620446	257432	106665	757741	720715	718757	947993	393266	495257	368537	370639	349176	416497	551339	542916	398495	490833	435418	188603	338987	323298
170.081	966101	897491	245228	102766	116521	85914.6	120160	180050	326171	420093	527580	470438	296498	362203	373985	490843	391426	333801	219871	245120	357910
215.998	145310	69653.4	17719	227259	190155	192201	214136	159214	167810	148863	174197	151418	135204	157818	163420	155449	162731	165812	110549	176022	149116
504.112	3319.94	121.018	101.23	18017.2	15632.1	21711.4	20303.9	52889.4	88499.6	83903.5	94572.4	63520	55488.4	52943.6	50359.1	78551.3	72699.6	63253	44360.1	54763.1	74903.7
244.027	120683	67725.1	21615	95064.5	100385	89739	115493	60171	67244	62074.2	67297.2	55444	65796	92274.2	98794.7	58272.3	69229.6	66288.5	52014.8	55381	55881.2
498.156	367.063	0	0	25340.4	26973.8	33747.5	33893.2	58750.7	76097.6	66944.5	72792.4	67131.7	69420.7	68479.1	70475.2	61357.1	57156.5	53750.5	37495.5	61965.1	64360.9
426.017	0	0	0	7068.45	4150.47	14173	7062.8	62344.8	51540.6	92967.7	93836.3	67242	49988.7	19939.6	20376.9	89075.8	60049.1	57229.8	134434	62510.6	86761.2
471.074	0	0	0	6606.81	3672.37	11274.3	5037.27	48015.4	37746.7	69967	73019.6	52132.7	36783.3	14583.1	15496.3	66882.5	46558.3	42578.2	110602	52140.2	66393
212.002	7.56326e+07	4.39989e+07	1.39557e+07	2.31043e+07	1.3071e+07	2.32601e+07	2.43436e+07	5.41282e+07	6.44919e+07	6.70213e+07	7.31773e+07	6.1099e+07	6.28353e+07	6.01194e+07	6.04122e+07	6.04478e+07	6.51966e+07	6.10417e+07	4.50633e+07	5.3711e+07	6.2466e+07
213.005	6.37808e+06	3.68041e+06	1.15029e+06	1.9168e+06	1.05589e+06	1.92876e+06	2.01206e+06	4.58054e+06	5.4228e+06	5.6347e+06	6.10118e+06	5.1372e+06	5.25131e+06	5.03541e+06	5.03299e+06	5.0677e+06	5.49048e+06	5.14384e+06	3.65378e+06	4.51619e+06	5.27092e+06
213.997	3.15205e+06	1.79772e+06	550142	939111	518376	931039	982438	2.25227e+06	2.65868e+06	2.80313e+06	3.0332e+06	2.52012e+06	2.61456e+06	2.4824e+06	2.47955e+06	2.49654e+06	2.69069e+06	2.5259e+06	1.79532e+06	2.20673e+06	2.59451e+06
466.118	442.712	0	0	60778	45806.8	101120	102443	83805.5	131166	105341	116491	103026	109332	111199	111326	113838	140066	129619	50675	77214.3	83027.3
470.07	0	0	0	33542.3	19340.4	62428.9	24824.5	269978	209792	391872	429040	297162	215411	150010	147108	382442	265214	238819	611008	285705	382819
325.983	0	0	0	8043.77	5017.89	8146.64	7004.41	26056.8	33665.3	42990	57819.5	32546.7	25215.7	17350.7	17400.9	42193.3	32252.3	30908.7	35620.4	27486.9	34826.7
425.013	0	133.267	0	56012.7	31853	96936.8	45311.5	415182	347761	596569	647636	443448	316319	132837	136897	565464	401012	357303	870335	417769	561816
446.994	231.903	408.882	101.141	77146	62115.4	121547	86322.8	266405	246544	283174	273870	258208	425480	335702	349018	278922	414269	378890	339671	270268	276069
79.9561	15328.4	9313.36	4212.05	76169.8	62597.3	76103.1	69176.5	122086	147501	153139	184254	131192	103134	85407.3	88540.9	139880	125011	119846	127516	111059	129561
80.9639	19389.4	11359.1	2986.28	160386	123301	140107	139685	270457	334722	370558	446973	290258	222842	178208	174768	306412	271193	253048	292305	226168	294823
258.008	147503	134986	56280	359623	353338	385271	410541	129982	134263	104095	97953.9	94528.4	102544	125990	132370	112031	109044	109700	55634.1	106175	98500.9
127.075	99530.6	36939.1	38467.5	85988.1	94317.8	89573.9	93589	77634.5	80950.1	158016	150622	164420	133526	143990	140527	182230	136967	133848	105821	118516	148723
379.036	26689	6492.38	3106.19	17214.6	16119.4	15366.1	19275.1	27662.9	41629.4	29355.6	41349.4	22307.8	25050	19375.9	21217.1	26965.2	21595	21048.8	15837	18806.5	26979.2
256.028	17890.3	15379.5	4419.38	38923.4	37344.7	35804.5	30370.1	34367.5	42651.7	37061	35699.8	34236.8	37090.9	50756	47870.1	31872	35100.4	37618	26472.8	36702.2	38631.6
378.033	247991	59011.4	31168.3	168013	148941	138057	169678	238563	362345	245376	353258	203721	255793	182307	184572	233272	207884	185691	141349	173730	245236
501.065	0	0	0	26384.4	20537.2	27988.1	20350.9	55439.3	81830.7	82195.2	112090	46620.1	43588.9	27282.4	28561.8	81213	73132.6	49857.1	41867.1	34049.4	59072.3
235.009	61726.6	42685.9	14905.4	109782	149893	101150	136428	100082	130973	132496	123839	133547	133892	195398	192206	101100	129265	132824	45973.9	95889.5	86958
232.065	900456	410862	137671	310159	357667	264743	303586	304300	374111	292477	259903	226650	339081	420077	424217	230089	239496	267246	131679	263986	289301
288.055	768463	328199	193670	755788	866720	788835	841686	428640	612140	344265	320281	255796	430843	569646	586631	316875	422224	426544	156877	318473	322089
84.0441	91404.9	44284	17782.2	51623.8	55554.6	46991.9	56287.1	27040.9	35274.1	20050.1	19015.6	16872.9	26108.9	35721.5	34080.5	19958.4	23677.9	28715.2	10943	18801.6	20685.1
162.022	2.12614e+06	946045	454017	1.73109e+06	1.93093e+06	1.7062e+06	1.91032e+06	1.02246e+06	1.40841e+06	872430	887246	732669	1.01346e+06	1.31453e+06	1.3231e+06	794701	995247	1.04832e+06	438485	772145	812567
298.141	328356	303895	178214	391099	560605	371090	421363	474548	800120	587077	604379	328109	377285	538176	556962	337595	366245	391862	186163	365447	452325
250.972	275904	115338	30256.1	346445	293651	294153	288902	205000	242419	195747	217412	142960	241266	285464	283579	168829	229496	174958	89736.1	112751	111876
250.988	270614	115299	30525.1	349242	330210	285453	319646	202034	250846	204763	220171	154967	239156	305821	315949	171587	236954	181740	90064.5	116403	121535
366.12	260600	217516	130986	162364	166310	135545	256042	176704	330022	202938	226360	183816	264318	303115	312020	131559	216226	215205	77567.6	152880	177961
373.114	82131.1	35568.4	13577.3	82677.7	73289.7	80781.7	107808	38262.6	61304.8	36691.6	44583.5	40254.1	50102.1	81090.5	82446	51549	70168.8	63581.3	15703	31386.7	33818
221.99	679700	325223	90065.3	280900	319695	182983	242837	118214	123675	145685	79953.3	77194.2	132756	205870	207453	71831.3	120971	143726	31734.7	112907	94277.1
228.107	202354	128186	62692.7	139500	154953	118957	164753	188681	305787	239385	297731	177963	185551	210911	217586	189664	205928	190963	110190	159821	204434
227.103	2.44464e+06	1.63785e+06	707025	1.67516e+06	1.86234e+06	1.41791e+06	1.95332e+06	2.18836e+06	3.51514e+06	2.6559e+06	3.37324e+06	2.03573e+06	2.15101e+06	2.49112e+06	2.51842e+06	2.12452e+06	2.32025e+06	2.14501e+06	1.25182e+06	1.84468e+06	2.41264e+06
242.013	300830	314556	174522	383217	356854	398807	373962	230474	251697	207657	244771	146313	217975	267363	276251	162667	213369	224609	97354.1	166718	190829
424.184	26150.9	11241.5	14209.8	30414	28688	32398.7	38079.8	48554.5	105667	98449.4	145360	99616.3	68783.1	95078.7	102607	103022	98184	86055.2	59994.2	46583	79577.4
450.108	57609.6	45720.9	5237.53	4996.41	4852.57	5636.04	7970.36	3863.08	10458.6	6269.12	8703.43	7586.69	6709.9	10733.8	12490.7	8913.26	10188.2	7527.48	2601.16	3293.47	5289.95
274.076	179092	103625	44019.5	117136	114507	112900	164606	77262.3	104781	75160.5	76943.9	69216.5	105543	139280	141510	54667.7	90341.4	89019.3	21583.3	51679.6	61419.1
328.045	234694	167199	90495.2	187670	206986	201706	248332	273758	357009	440604	572653	583719	410060	499801	518367	626599	598434	543932	439709	347323	510341
238.075	367180	274195	71358.8	23259	21562.6	17925.3	22967.4	23633.3	47700.9	44178.5	80854.7	37823.3	34541.9	32083.6	32222.1	36507.2	35088.8	33315.5	21426.1	23370.8	47269.5
248.096	2.08349e+06	1.54155e+06	231638	179767	156060	159817	199842	236704	325124	383028	519335	488989	351010	364894	368991	456821	457704	379130	270479	295709	368691
249.097	190525	139497	30245.2	32276.7	32600.7	33131.8	37639.6	36810.8	59859	51843.5	81609.3	65677.9	51092.6	65956.7	63761.5	58783.8	65263.9	57398.9	46678.1	41307.3	46423.7
307.14	587394	304807	108504	482605	426797	465356	765265	273041	472124	267890	274068	285368	376017	545769	545287	211736	393714	418413	99968.5	233604	217092
119.052	312133	195910	22443.5	179125	187256	134765	135445	188348	289843	233512	41133.8	198384	176830	281025	264485	219258	311774	281433	171349	189351	249992
246.08	216485	119027	33776.1	274683	317990	309430	347603	103001	96320.9	98372.7	88972.3	91241	113995	179844	181454	83332.7	120878	140028	34386	60933.2	52972.6
218.997	593949	329847	96401.9	445358	373476	380324	491819	322563	396615	381689	519623	370950	348636	436332	431094	349621	387692	371155	219319	289314	303192
387.094	17032.1	22325.3	8011.23	39639.7	36070.6	89270	95621.3	82374.6	78012.1	92946.3	106938	143065	107811	95355.2	94846.1	120650	113837	95636.3	145282	109007	113241
108.044	86695.6	68377.2	37728.4	88949.6	88075	97813.3	125153	109784	128605	119937	140618	157065	112858	137269	133554	145532	144836	139390	116468	124195	126199
183.048	1.27058e+06	1.03559e+06	600234	1.38176e+06	1.30508e+06	1.68298e+06	2.07384e+06	1.83157e+06	2.2817e+06	2.28727e+06	2.64636e+06	2.88531e+06	2.23039e+06	2.38645e+06	2.41784e+06	2.75171e+06	2.65389e+06	2.28553e+06	2.17366e+06	2.25961e+06	2.36139e+06
138.055	1.77691e+06	1.36896e+06	706886	1.70077e+06	1.57577e+06	1.93659e+06	2.39901e+06	2.03859e+06	2.54422e+06	2.46317e+06	2.91967e+06	3.07187e+06	2.34502e+06	2.61995e+06	2.56491e+06	2.90062e+06	2.80734e+06	2.58463e+06	2.36261e+06	2.41423e+06	2.54765e+06
139.059	107508	87409.9	45300.3	105695	92391.5	122015	152624	134145	171324	165855	180648	201698	153451	173400	165336	192192	180948	163610	154893	160121	159357
180.858	40776.2	38159.4	22736.4	58979.5	54390.6	66909	75361.5	63191.5	74253.8	79512.7	86773.4	105572	81811.5	89547.3	91907	108706	99820.9	86479.6	79168.1	85857.1	83164.9
382.158	35165.6	22145.1	21038.2	33520.2	39934.2	30732.5	46767.6	65059.7	88989.9	72023.9	80616.8	50106.6	64789.6	71322.9	68398.7	47480.1	44270.8	47536.3	32707	72326.3	58099.2
182.045	1.53173e+07	1.28162e+07	7.33903e+06	1.65783e+07	1.55271e+07	2.04818e+07	2.49314e+07	2.22112e+07	2.78172e+07	2.76597e+07	3.28459e+07	3.50168e+07	2.67446e+07	2.91269e+07	2.8992e+07	3.34601e+07	3.22468e+07	2.76625e+07	2.67699e+07	2.74001e+07	2.91334e+07
184.049	104759	85284.2	47671.5	111680	100941	139988	169853	157714	191430	194720	232883	238978	183359	191609	197928	233039	229485	184482	185222	194052	200556
241.119	374079	187379	53374.8	304696	357550	272953	436828	383160	567760	580021	399417	327387	467995	573157	579851	241462	394300	481853	186676	384018	434765
205.07	224336	133015	43331.3	170505	179324	184863	205625	197767	259786	269423	313312	249419	215157	237259	241745	233487	244381	232984	167519	202714	239141
204.066	2.14867e+06	1.19376e+06	446276	1.7182e+06	1.74858e+06	1.75609e+06	2.07195e+06	1.82159e+06	2.43621e+06	2.53956e+06	3.05368e+06	2.36802e+06	2.05423e+06	2.23516e+06	2.19046e+06	2.31005e+06	2.41329e+06	2.27991e+06	1.59176e+06	1.9745e+06	2.37977e+06
118.983	287096	180545	28222.3	177664	182530	132164	130075	181741	280294	218961	189765	183245	165842	261482	245297	209320	301307	274034	163762	182018	238960
397.141	30767.7	11242.3	2558.21	19389.9	12287.5	22109	22921.7	42787.3	92162	74154.9	132748	82828.5	56137.6	59675.9	56376.5	92028	94228.6	68957.6	63022.8	49128.3	82980.1
274.041	608390	238486	141892	619110	584240	623599	826297	462680	662046	595707	546380	807801	605782	824177	771453	412802	596971	623828	247071	373464	439619
284.098	230153	226621	111839	210067	226830	223864	330243	238687	388104	253056	335888	308363	286688	378562	364110	356874	381871	368461	148870	184301	306981
318.109	53175	31245.3	29992.8	67650	86263.2	76371.7	126170	75533.2	137259	83510.2	68963.1	56163.2	65201.2	82936.3	82319.2	51351	73118.3	75931.7	43973.2	49985.9	71971.9
314.136	106446	63290.5	39350.2	103591	140625	112446	132895	204009	342240	266046	309582	168550	166511	229856	215684	176439	169294	194899	130580	203994	246505
408.126	19990.9	17283.6	15801.9	22460.5	18047.1	35915.9	28161.1	50069	61028.5	53258.3	80320.4	63380.5	47126.3	38392.6	31517.6	60085.9	54306.1	62257.9	92499	51553.7	77257.7
176.082	289055	150162	39412.2	70429	93974	88894.7	133731	58159.5	67204.9	42248.6	49448	51146.8	79940.7	127297	127295	43878	71405.8	86644.5	5699.24	42223.1	45574.3
306.047	28696.1	23261.6	10227	36854	26003.4	34441.3	40193	87083	133065	123939	201777	121183	86748	86491.5	83301.3	117159	111643	107090	102859	94509.7	138182
386.145	133064	73620.2	39417.7	103896	76701.2	142018	136989	271535	407209	359421	635948	385427	264388	263372	254655	367975	399734	324219	418286	259495	465248
295.045	16470.8	2643.53	2959.78	25556.1	23036	20818.7	36899.7	40033.5	78407.1	46450.2	47292.2	30567.1	43042.4	61973.6	57620.2	34518.9	30733	36778	5759.8	20290.4	52108.8
385.141	686873	363177	194934	530093	387275	686784	635233	1.35839e+06	2.12859e+06	1.81597e+06	3.27501e+06	1.98896e+06	1.33975e+06	1.36567e+06	1.28913e+06	1.92446e+06	2.06157e+06	1.69058e+06	2.19527e+06	1.29857e+06	2.41371e+06
407.123	122562	102907	86284	109260	95703.5	177042	142870	264255	306742	294316	408694	327728	250424	218296	198456	304665	311965	319986	475963	274830	383161
80.9155	26056.2	19458	19976.8	22400.1	18428.3	24279.9	21475.1	33842.2	30446.9	29127.4	42663.6	33901.5	29320	28157	21343.4	33016.8	31097.3	32833.6	42425.9	24205.7	41627.3
322.025	42300.9	48859.3	23874.7	32480.1	28532.8	40751.3	40610.3	74137.4	72678.9	74753.6	98679.5	98370.9	60189	73940	64648.4	73344.4	61792.8	73802.9	87414.9	76858.7	63222.5
194.07	273348	172610	96818.2	212542	168097	225171	230867	342513	499993	441835	715812	475152	341222	356505	336516	442293	452473	433389	467926	359032	526070
190.78	168999	106896	57645.6	154536	121648	148050	144975	214756	290347	270641	435531	281050	216927	230717	220381	283412	282106	283288	298485	223721	310816
193.069	6.10609e+06	3.78987e+06	1.98764e+06	4.64993e+06	3.73548e+06	4.76878e+06	5.01839e+06	7.62719e+06	1.04376e+07	9.4727e+06	1.51716e+07	9.93069e+06	7.08592e+06	7.45877e+06	7.18697e+06	9.26855e+06	9.61546e+06	9.0277e+06	9.92298e+06	7.49512e+06	1.11575e+07
192.066	5.63362e+07	3.50073e+07	1.82391e+07	4.29172e+07	3.45812e+07	4.38351e+07	4.62971e+07	6.96098e+07	9.59695e+07	8.6486e+07	1.3761e+08	9.0951e+07	6.52917e+07	6.89265e+07	6.58166e+07	8.53798e+07	8.79209e+07	8.2824e+07	9.09262e+07	6.88689e+07	1.01185e+08
260.054	115973	117796	111237	116479	100822	157059	149631	222718	260710	244394	329780	271203	214248	196308	195301	253412	240139	261405	300618	235632	297221
74.0234	1.46037e+07	9.51656e+06	4.33675e+06	9.41759e+06	7.41971e+06	8.891e+06	9.49398e+06	1.39209e+07	1.88379e+07	1.70239e+07	2.67031e+07	1.80358e+07	1.2883e+07	1.33038e+07	1.29071e+07	1.6764e+07	1.67287e+07	1.62831e+07	1.73123e+07	1.32502e+07	1.92681e+07
477.163	43369.8	49909.3	7429.18	36144.3	35559.3	45599.3	80346.7	59883.5	93615.2	68385.7	91480.4	96535.3	78370.1	97259.2	89896.5	117348	122610	116400	39405	38813	104728
291.992	209162	228331	150942	207830	154149	235365	179751	346609	354598	364878	474707	376639	296043	267677	256077	354864	370205	342219	473095	333794	442759
273.092	361102	279938	137686	301491	285918	309373	387479	420249	740248	695625	888326	850189	630727	654701	710260	907961	789344	681751	499249	495849	355508
285.146	447108	236130	171440	287052	372415	324365	410909	391977	534532	378640	434625	374517	402779	476632	439360	356174	383817	368557	217198	362916	374586
214.108	578303	446877	131290	337033	278024	255934	363667	555375	822079	1.7366e+06	2.43359e+06	2.0855e+06	979441	1.4153e+06	1.36654e+06	2.33044e+06	1.77639e+06	1.36622e+06	950459	893456	1.68301e+06
210.077	1.4404e+06	639595	292469	1.24255e+06	1.17868e+06	1.2264e+06	1.60827e+06	727530	864244	682514	850192	557916	765251	1.14373e+06	1.1228e+06	516087	837843	919226	294331	586571	550996
275.104	331553	170199	96499.6	177620	201435	235198	354052	182082	271392	189506	223693	191472	229051	310164	302997	186216	229015	246206	88560.9	166425	174888
267.074	26102.7	18659.8	11164.9	87390.3	60063.5	75481	128095	77336	97753.1	138522	231962	142117	100306	91485.5	77149.9	203745	163657	165002	212646	114171	276045
203.004	882885	314268	98479.8	710867	697572	629740	909401	421318	588564	521471	549349	425681	421991	685595	670660	518986	683060	615050	201611	373672	290486
265.98	67908.4	31022.1	44201.1	117855	121629	165103	164547	51040.3	73188.9	89831	69339.3	137764	151467	139181	130190	83101.4	113410	112097	37965.6	66289.2	50696.5
197.986	778577	270378	84372.7	782393	728173	751356	1.0073e+06	307535	406188	263492	252982	293260	396637	543175	542248	331394	443292	408558	144341	263450	235288
118.031	118752	39853.1	13280.7	104599	99518.3	94866.4	130692	42799.9	56564.6	35457.9	34534.6	40053.8	48065.6	70961	71335.6	42000.1	54070.5	51480.9	17594.9	32812.6	28639.9
298.141	257804	201363	155823	263284	361335	272281	344952	567055	879024	553646	653727	315376	409637	509133	489610	368887	387669	366441	233996	363889	478685
189.039	375123	354968	86505.8	291531	289367	296447	278244	363585	425149	644186	826364	610628	410990	483207	471358	619702	576565	500092	481701	441905	454465
188.034	3.73624e+06	3.55301e+06	868875	2.91319e+06	2.83813e+06	2.93729e+06	2.76773e+06	3.66119e+06	4.28268e+06	6.23712e+06	8.13366e+06	6.00961e+06	4.17306e+06	4.80792e+06	4.70637e+06	6.10122e+06	5.70795e+06	4.83741e+06	4.7105e+06	4.42232e+06	4.58982e+06
309.146	198896	43223.3	108806	65518.2	68492.7	74698.8	91689.8	97073.5	147684	118866	164317	114318	128582	124774	121340	128352	102191	91990.3	45584.6	73072.2	97753.7
144.044	1.20103e+06	1.09186e+06	266118	877945	858764	852304	834631	1.07493e+06	1.25116e+06	1.80127e+06	2.30947e+06	1.71706e+06	1.21676e+06	1.36327e+06	1.36148e+06	1.70835e+06	1.64283e+06	1.46467e+06	1.38681e+06	1.33997e+06	1.36435e+06
122.06	78958.1	25607	12519.1	54068.3	47426.2	42334.8	67501.3	25796.1	24367.4	22919.8	19785.7	23427.9	28439.7	32096.5	33495.4	25424.1	30443.9	29182.1	18808	23994	22399.2
202.017	2.48176e+06	974589	229931	1.88505e+06	1.65717e+06	1.72709e+06	2.3634e+06	814544	953627	678659	649038	679337	954283	1.40194e+06	1.361e+06	819423	1.22422e+06	1.12994e+06	272284	648121	587963
162.066	1.75268e+06	706436	207357	715923	707526	698436	862823	520707	574762	546218	637211	538286	798640	1.11836e+06	1.09523e+06	580789	679284	742028	176679	461208	548334
171.085	558234	634659	187009	100713	104752	88411.7	118182	140096	226587	341345	453422	472520	290727	329149	326034	506390	397482	308325	238479	214747	331092
170.081	6.65147e+06	7.39879e+06	2.2501e+06	1.39137e+06	1.39118e+06	1.15775e+06	1.53513e+06	1.89466e+06	3.03856e+06	4.32811e+06	5.60412e+06	5.80477e+06	3.66399e+06	4.15055e+06	4.12689e+06	6.27581e+06	4.95641e+06	3.89915e+06	3.00438e+06	2.76798e+06	4.14706e+06
336.073	67696	18436.8	36858.3	156064	126403	149318	196763	169238	242071	296055	406681	521250	311008	374516	378419	521605	463033	373302	342570	277978	376523
227.009	38609.2	29318.9	14864.1	200830	245609	109335	160665	238543	378569	458045	372680	333273	338503	515381	503672	361048	348840	299930	169216	295642	327041
230.012	1.00167e+06	558237	180335	1.07999e+06	863914	936241	1.21992e+06	1.09778e+06	1.31564e+06	1.34114e+06	1.74666e+06	1.31619e+06	1.20083e+06	1.41901e+06	1.4104e+06	1.30776e+06	1.29569e+06	1.07892e+06	911814	1.1182e+06	976399
241.119	1.36607e+06	598693	165357	1.80785e+06	2.23678e+06	1.5924e+06	2.414e+06	1.10101e+06	1.46477e+06	1.21987e+06	1.03828e+06	648276	1.17347e+06	1.77699e+06	1.74063e+06	628481	940039	954660	240899	782239	725215
375.087	192566	32022.3	47772.6	16441.4	15769	13648.1	18357.8	21401.5	35833.3	24498.4	40708.5	28682.3	27523.3	31229.6	29403.5	35110	29334.8	20130.3	13917.6	19629.6	19771.1
387.166	554867	88440.9	126317	423611	385637	426945	670378	292445	529810	217460	236904	216177	338267	677558	693767	242361	419201	371257	72652.8	209732	176000
90.4244	1808.57	0	116.692	13634.7	15322.4	15786.8	24441.1	25244.7	36241.5	33015.1	31978.2	26201.2	24524.1	41430.1	44713	38783.8	46357	20796.4	26699.9	43135.6	66552.3
92.0573	205312	59636.4	8891.23	622842	705200	616322	725790	676264	852032	844306	817894	663554	640893	981723	995671	782049	806463	735801	515787	718293	830842
164.042	575618	166879	30186.5	1.71633e+06	1.88313e+06	1.62054e+06	1.88994e+06	1.7761e+06	2.19112e+06	2.20732e+06	2.1965e+06	1.71853e+06	1.68917e+06	2.56351e+06	2.52173e+06	2.05189e+06	2.11319e+06	1.93397e+06	1.38047e+06	1.94407e+06	2.19346e+06
91.054	3.01432e+06	940572	162598	8.33664e+06	9.24029e+06	8.13852e+06	9.80414e+06	9.05778e+06	1.15954e+07	1.1442e+07	1.14967e+07	8.95801e+06	8.70322e+06	1.33623e+07	1.3316e+07	1.06962e+07	1.09671e+07	9.90738e+06	6.96508e+06	9.70023e+06	1.11017e+07
163.039	6.29909e+06	1.96923e+06	350044	1.77095e+07	1.94794e+07	1.67106e+07	1.98063e+07	1.83474e+07	2.30928e+07	2.26035e+07	2.32482e+07	1.82489e+07	1.7363e+07	2.62234e+07	2.59621e+07	2.14885e+07	2.19366e+07	2.01278e+07	1.42761e+07	1.99204e+07	2.2695e+07
237.026	81022.7	80714.3	7553.48	140898	159474	107622	136990	84981.3	96211.3	99995.2	72016.7	92574.4	118266	166479	172688	81383.1	129680	122463	31112.5	93901.4	70532.8
388.17	84727.1	11055.8	20136.3	70810.6	64838.8	73861.9	112127	48355.4	87985.6	30514.6	39830.1	38031.5	55061.6	113585	115685	44244.8	66600.5	64207	13011.2	33211.5	29801.8
169.061	160415	77685.7	21681.7	61293.5	39376.3	34328.1	56384.1	73302.4	124585	62311.7	89005.2	147527	135215	142061	138711	87879.5	95191.6	88502.3	50797.2	82061.4	78275.3
280.13	226162	125725	105620	259239	278136	247995	332376	252989	318942	216813	303618	193785	229503	272085	281398	224445	231974	191231	98480.8	158717	167970
221.064	236270	96834.7	39580.3	175621	236493	164801	271780	150443	242174	149899	173506	158871	188314	254486	261277	180866	235565	202470	97429.3	113685	148272
220.061	2.20288e+06	1.01067e+06	367608	1.89239e+06	2.44708e+06	1.67561e+06	2.73947e+06	1.53303e+06	2.46788e+06	1.64723e+06	1.80089e+06	1.60416e+06	1.88523e+06	2.65712e+06	2.64787e+06	1.86302e+06	2.37482e+06	2.08774e+06	1.02994e+06	1.22293e+06	1.52154e+06
100.003	844228	371277	133325	675365	853671	556079	912992	511230	804617	552761	602675	520747	604922	821241	808428	584998	752522	675531	340223	403358	501138
301.002	182052	12994.6	30560.4	153285	125445	138210	167111	202921	296465	227906	246189	185091	192013	244811	239673	197470	239406	153976	132854	88960.4	143139
372.135	8244.03	26176.2	3914.4	33884.4	30480.4	27909.6	30274.8	59942.7	84525.4	76211.1	96945.2	56557.3	52747	69184.1	67283.3	58130.7	51767.6	47833	47692.1	64181.6	63978
338.172	649.711	7414.32	513.877	24598.5	26568	20703.2	21108.2	45552.5	59237.5	56811.3	64030.1	33945.6	36028.7	43220.7	40111.5	34091.4	32747.4	22447.2	25959.8	32604.8	38654
252.088	1.49879e+06	607494	254442	760100	732799	750621	1.00105e+06	571169	685638	494544	573925	602883	635048	700282	682635	588241	696460	635428	366141	394436	494358
281.125	174333	55033.6	61850.2	331548	354092	288922	285743	421300	564279	403799	462810	275622	379409	415127	421329	297758	300032	282340	203842	347263	370886
342.035	83716.3	58636.3	29061.9	45473.9	32685.1	40069.6	36765.1	73414.9	80917.2	94496.3	94619.4	97246.5	84782.4	85369.1	74520.7	95489.7	97875.3	98601.5	137821	121644	79508.1
264.087	609499	211703	72345.9	596835	487496	642746	690209	238728	230331	152225	153857	176503	271654	315547	307525	184581	241590	276183	68617.2	152239	149147
237.043	25733.4	28144.1	3654.63	176569	197058	141528	176139	113956	130857	127049	100540	130632	152454	196943	197483	114704	167769	166249	39947.7	112140	98085.1
136.039	259437	83854.6	27553.5	208144	187829	183549	223624	105705	103761	87737.4	84545.4	78557.2	110109	135869	130333	79785.9	94052.6	102113	46869.1	87308.4	70306.1
215.997	1.62277e+06	500128	117574	1.4231e+06	1.26781e+06	1.20998e+06	1.5301e+06	649511	627118	476370	436163	449177	717504	872733	875576	413528	577032	614490	199833	509166	410904
179.045	676708	352856	141239	747218	772753	663070	802814	512816	536375	395353	416453	432896	525042	677243	679090	457687	580071	538922	215724	415942	415511
302.066	81068.9	152479	137001	51336	83044.6	90243.7	50626.6	150787	52582.7	199493	235538	238468	191769	122868	125050	288461	157375	147353	71164	79336.1	317909
243.995	120397	48590	18098.8	202687	166946	160816	209056	123107	133448	110066	108521	107479	121477	156019	153768	105027	126972	123071	55740.4	119390	95152.7
312.095	487828	425768	212341	197970	386559	353598	277028	368051	127459	758453	963149	832591	686200	594651	593147	1.04481e+06	575275	545282	120609	184487	1.01555e+06
134.046	470034	362846	152173	191918	315344	273080	241478	296878	143136	575946	737196	601400	486343	465962	456460	731589	443710	445990	119789	180968	704540
257.15	185483	91180.3	48025.1	157723	169991	147221	161280	149613	189300	173930	207163	165586	151266	149592	146524	196143	173602	149022	88450.4	147516	178824
247.011	809535	331004	153585	767814	688372	704804	851930	584765	717880	581166	656680	724068	671962	813924	808119	707012	705445	629214	482271	634647	589454
356.1	26258.9	13052	5226.98	84299.1	46241.2	58107.1	64113.2	95533.2	113272	118250	170788	139565	75207.8	71173.3	71283.1	170587	128027	101708	94321.6	101080	110308
359.099	267158	96165.7	30996.2	272331	247082	284882	369882	143080	185260	126164	158501	127368	151270	192707	197738	160377	184999	188545	66367.1	120706	121015
311.125	102018	54571.5	37526.3	101218	124512	102710	118441	139719	177295	137874	153747	112636	142608	142483	141741	114765	127476	119664	58591.9	113976	110709
316.104	254183	130302	67914.3	332106	292757	292235	449454	188726	246116	140923	133407	116504	195852	287128	283974	136405	220035	195090	56358.7	120186	113305
195.048	2.89888e+06	1.43581e+06	468356	1.39559e+06	1.62363e+06	1.52989e+06	2.20117e+06	1.07519e+06	1.59139e+06	1.0823e+06	1.17067e+06	1.0319e+06	1.37821e+06	1.96402e+06	1.93401e+06	1.07019e+06	1.31716e+06	1.07325e+06	323994	901213	851477
195.052	2.89925e+06	1.47279e+06	465361	1.41358e+06	1.61707e+06	1.53831e+06	2.18786e+06	1.21722e+06	1.88048e+06	1.27354e+06	1.8387e+06	1.55308e+06	1.45708e+06	2.07196e+06	2.02238e+06	1.41689e+06	1.56876e+06	1.22112e+06	402163	1.09821e+06	1.04793e+06
196.049	202212	102229	32550.2	97930.2	109965	105566	153996	88919.3	132272	77207.3	79165.9	69802.8	92878.8	136303	136169	73876.2	90391.7	70163.3	21192.7	61243.3	61748.5
151.058	253109	114731	34204.2	107667	121212	111879	159824	80483.8	113936	80001.5	86299.6	69868.5	94196.9	131221	133918	75686.5	92618	77858.7	23994.1	63551.6	58835.7
93.0333	348256	156906	39852	151516	169407	155029	222463	104711	165939	109137	119453	100703	124334	181741	178180	101243	122394	104994	31145.6	83680	83580.9
150.055	3.38712e+06	1.59415e+06	462897	1.47115e+06	1.65451e+06	1.51102e+06	2.18298e+06	1.07377e+06	1.57906e+06	1.07747e+06	1.17578e+06	1.01484e+06	1.29335e+06	1.81398e+06	1.80977e+06	1.0337e+06	1.25809e+06	1.07888e+06	325078	876979	832332
194.045	3.00695e+07	1.49749e+07	4.91121e+06	1.45891e+07	1.67516e+07	1.589e+07	22758975	1.13872e+07	1.68978e+07	1.15513e+07	1.25384e+07	1.09991e+07	1.4447e+07	2.04304e+07	2.01606e+07	1.14503e+07	1.39916e+07	1.14003e+07	3.58079e+06	9.53866e+06	9.206e+06
253.119	772108	4.5442e+06	546731	1.19275e+06	1.70706e+06	1.10913e+06	1.6055e+06	1.2011e+06	1.38296e+06	861531	1.18848e+06	618232	1.07814e+06	1.17494e+06	1.15982e+06	576409	685265	655998	252964	492653	616111
345.119	98891	51847.8	17181	119343	106513	111852	135680	59398.1	74565	51219.8	43990.8	43392.4	59291.1	88486.2	83183.1	45667	63712.1	70177.6	15844.7	41591	39467.3
225.113	1.32272e+06	644530	163236	2.56926e+06	2.14817e+06	2.27452e+06	3.04617e+06	1.33165e+06	1.71353e+06	1.43392e+06	1.74437e+06	1.53654e+06	1.59588e+06	2.06821e+06	2.01189e+06	1.39129e+06	1.7824e+06	1.5888e+06	698146	1.46828e+06	1.00218e+06
230.997	4.91995e+06	2.22695e+06	614719	5.79762e+06	4.34813e+06	4.15624e+06	6.07364e+06	2.9413e+06	4.17303e+06	2.81365e+06	3.3331e+06	3.23766e+06	3.54169e+06	4.21405e+06	4.26746e+06	3.44737e+06	4.61369e+06	7.02329e+06	1.63463e+06	2.95238e+06	2.93332e+06
197.154	1.59907e+06	718071	123281	83998.5	83748	91771.3	92888.8	80052.7	152467	207222	243860	176858	115733	120388	113492	172030	122033	104197	42467.5	77955.1	132472
447.156	23699.9	17152.3	7760.51	160.71	161.062	0	0	220.376	880.166	280.751	649.465	390.731	0	250.711	134.086	176.599	295.059	0	473.48	0	0
261.154	50445.6	32066.4	8774.52	6642.34	3076.95	4166.93	4062.72	6812.02	16754.5	16836.6	26028.3	21916.5	11334	11022.2	10179	22586.1	15205.5	12606.7	5273.31	5901.44	18133.9
331.028	670424	527306	63835.8	7211.54	8292.66	12076.1	30731.3	6272.06	7057.73	4499.91	2789.32	6304.43	7283.44	8343.97	7375.63	4338.01	5202.42	6114.06	1151.79	3566.27	3440.11
291.019	13261.2	98131.3	5129.04	293073	116411	158615	178249	519456	533818	608003	1.12625e+06	1.11783e+06	453520	386561	384703	1.10164e+06	811950	590865	690952	505900	768954
181.086	79443.9	24462	20727.2	184891	191884	126965	174785	85945.6	85770.4	85748.2	74625.8	54770.5	95728.8	114999	112171	56384.4	73913.1	75316.3	20483.2	76429.1	61311.3
231.994	732215	296132	104990	1.22434e+06	938028	852554	1.22978e+06	700271	825401	582875	680732	587333	668841	859712	882537	633566	742868	814310	322007	619361	607314
256.978	261836	78293	74401	415027	378859	329711	341204	244085	166661	241042	245525	211131	242432	260480	250486	196639	132757	159953	136237	233129	208882
260.15	485179	301935	85559.8	71239.3	41308.2	45610.5	45164.7	87766.5	185888	169384	268405	217774	136512	142848	138330	250958	180917	141786	77715.7	79889.5	187799
264.986	41331.1	28371.3	10413.4	100493	71466.3	71055.7	87552	96572.4	120444	121769	134540	151113	109741	103201	106494	134074	129221	97657.3	84527	106211	117837
170.081	1.2329e+06	1.52636e+06	256919	185151	251349	145530	261685	187759	344623	689433	943055	1.02939e+06	484019	602919	592537	1.16062e+06	827912	658224	342223	393592	725234
242.049	383547	180914	116494	450956	344305	336687	369096	892144	1.12405e+06	1.42518e+06	2.28423e+06	1.15715e+06	752370	734285	717824	1.30732e+06	1.05874e+06	926819	1.14408e+06	941416	1.44013e+06
411.11	28878.6	14727.1	18218.3	144623	168282	128005	153758	155295	222346	184374	200962	168326	153056	205028	196704	191001	183222	175299	137404	153420	223061
300.099	128783	90725.3	50277.5	94766.3	119086	93438.8	123108	163296	253679	205636	229639	149358	174166	196184	188413	146312	154178	167807	102713	158143	167383
382.162	99197.7	43548.4	46565	93057.8	122324	90083.4	115370	172815	248444	215505	253262	172957	184079	197007	189344	168128	146253	152691	125387	200770	181801
355.163	44566.6	34212.7	18317.1	55248.5	66653.5	48241.3	66447.4	92147.4	148677	115259	147039	74920.5	76059.1	88738	84156.6	83161.4	77867.1	77213.2	56200.5	86812.4	100058
330.032	605744	434327	102689	170270	199219	239648	308494	136606	175171	98226.2	96852.6	101898	151183	185108	171889	120354	151316	150576	42773.8	78783.9	87665.1
329.028	7.38677e+06	5.51872e+06	1.07549e+06	1.54914e+06	1.75243e+06	2.07727e+06	2.61875e+06	1.13355e+06	1.40814e+06	802465	763220	777514	1.21924e+06	1.45724e+06	1.39088e+06	955658	1.23332e+06	1.18556e+06	339987	634463	724864
152.1	149128	99463.9	57678	183229	171333	156992	201831	130074	154420	132026	139145	119009	136934	163840	157162	134512	138978	137537	70965.8	113253	110194
135.008	867078	541112	288200	616888	611168	597726	742788	496229	610022	496639	537470	452528	508563	547935	523460	475112	492286	508597	277474	407125	429194
109.028	1.29911e+06	817866	434372	946019	934597	906381	1.14613e+06	772840	937627	788216	825046	722782	797877	863136	850072	743302	801058	815373	454711	646294	671068
154.022	3.46375e+06	2.16545e+06	1.21068e+06	2.60613e+06	2.63388e+06	2.60169e+06	3.23793e+06	2.18122e+06	2.67968e+06	2.22822e+06	2.29997e+06	2.02693e+06	2.28015e+06	2.51596e+06	2.4287e+06	2.19291e+06	2.29665e+06	2.16994e+06	1.2108e+06	1.86072e+06	1.8901e+06
153.018	4.63563e+07	2.95854e+07	1.64211e+07	3.49174e+07	3.54448e+07	3.52432e+07	4.35707e+07	2.97735e+07	3.67592e+07	3.04371e+07	3.19639e+07	2.82347e+07	3.13945e+07	3.48281e+07	3.34622e+07	3.00787e+07	3.13863e+07	2.96771e+07	1.66008e+07	2.53615e+07	2.61008e+07
283.129	225399	117409	98566.5	246221	302959	252131	332538	375073	545846	444649	541411	356090	387887	399839	391640	398400	353321	320507	218962	300597	332138
348.129	224620	60820.6	40271.6	74191.4	70873.4	79559.8	92571.8	99362.9	134231	72008.3	136235	55924.3	66964.1	51953	49873.6	85385.7	79766.7	81451.6	76207.5	99611.7	121820
155.048	536489	397303	132957	370730	432010	359548	437809	355781	378758	773546	593513	409039	352307	487653	469183	466845	465341	461067	170863	470518	465062
212.093	328107	232414	99290.2	289392	215667	217205	285885	331969	462887	624709	853145	785447	580176	435459	421653	755173	614127	533413	504184	440793	652819
272.024	111111	74860.6	33457.8	221370	194258	206964	205639	171844	163000	153986	161045	126592	151718	174371	169866	143784	147611	144792	109225	152637	149414
246.08	94706.5	56023.8	18646.9	62300.3	68389.2	61316.6	77912.2	42196.2	64520.6	42685.9	66749.7	33093.7	41739.8	44284.5	40526.4	36119.8	38122.5	35994.4	13847.8	25289.9	36966.1
223.061	1.57905e+06	165172	234876	1.0616e+06	1.15906e+06	954710	1.35069e+06	611783	906568	641275	692607	470238	751909	1.10471e+06	1.09383e+06	536360	789476	751317	177739	473580	472340
309.102	309635	141936	58678.4	248793	216295	175811	240870	225288	493329	267818	457494	381404	313370	366014	366252	310311	341791	313224	157996	217686	311764
111.08	144261	123927	17152.1	98991.3	132203	89393.4	106538	91487.8	86340.2	318269	231700	131882	100256	159124	152760	155624	144535	152498	39282.1	163220	163887
175.092	3.49351e+06	1.42161e+06	915719	2.01388e+06	2.44808e+06	2.06523e+06	2.50502e+06	1.25445e+06	1.89153e+06	2.34511e+06	2.16439e+06	3.02461e+06	2.6814e+06	3.22316e+06	3.19119e+06	2.43255e+06	3.12446e+06	3.13373e+06	1.08646e+06	2.11182e+06	1.9484e+06
176.1	282951	107819	71052.8	156599	187683	155135	194353	96246.3	145928	186185	159606	234771	208806	257487	255696	189042	246296	256690	84669.9	167226	151219
315.037	2579.03	284.632	0	27551.6	19140.6	21309.1	17046.3	33613.2	30465.7	42368	67897.3	50553.6	30588.3	25512.3	23080	50959.8	37751	31218	35853.5	34128.4	34876.8
314.034	37696	13779.8	5335.65	257468	178967	194318	157984	327661	298464	408489	694428	513043	301803	236369	238278	495884	346975	297378	331565	335749	332172
211.097	1.30615e+06	436361	138487	1.09806e+06	1.06601e+06	960088	1.46623e+06	388109	600962	437896	431873	459220	563542	856267	858071	457738	734193	652820	127029	323044	338094
459.246	33649.8	70461.3	2536.13	7607.92	4763.97	4296.17	6509.73	8797.8	12568	19155.4	21442.1	27824.4	16419.3	19432.4	18370.8	32254.9	22090.8	17411	8657.31	17606.5	19735.9
305.034	439539	178972	48616.7	522844	463993	366505	566852	327405	466189	418458	477327	428113	380330	533061	533290	455855	491474	421241	232926	357897	366486
275.039	2.57543e+06	1.16108e+06	561678	2.74019e+06	2.88714e+06	2.21431e+06	3.06148e+06	1.9435e+06	2.78848e+06	2.47495e+06	2.58121e+06	2.50334e+06	2.57858e+06	2.96246e+06	2.93211e+06	2.65503e+06	2.75636e+06	2.52563e+06	1.50428e+06	2.28415e+06	2.37814e+06
276.026	192217	171052	43845.7	228207	240084	181735	255229	151417	241982	264765	208137	289140	204067	225240	223989	292402	296251	209932	119151	263224	204829
291.091	702108	117880	81905.1	405800	412415	275806	483161	295018	747630	256087	559024	516397	442075	637913	623667	427102	463552	425559	163931	241376	385063
204.069	3.43619e+06	728114	436121	26736.8	28344.1	23837.9	32926.3	25550.1	50784.9	38479.3	45659.8	41872.8	41266.3	41306.7	40598.6	43306.5	42412.5	37002.5	21372.9	24621.5	45652.8
126.091	494895	132175	56109.1	40411	38699.3	37723.2	41630	34942.9	43450.9	48845.1	61312.6	62126.5	44313.4	51396.1	51660.4	65521.5	61396.2	53711.9	31002.3	40569.1	51807.3
358.108	49200.8	27069.3	18420	67374.6	80143.2	42893.7	55431.7	78322.6	172414	179904	183277	163497	133611	176413	173519	124928	120581	118238	77845	89114.1	157279
208.063	249282	85187.6	44306.1	219038	219187	189786	293616	133547	216263	182627	213483	185910	165696	230364	230345	196865	209049	185966	94082.2	136870	168072
197.081	164947	50026.3	33748.5	459945	484293	513574	457403	206915	271170	253070	196788	204404	216120	245268	242869	233839	272078	207296	118110	198957	183911
405.05	33270.3	11548.2	2298.05	36942.2	31283.6	29896.4	38230.6	21237.2	41760.3	38566.8	37931.6	42255.4	36575.4	63025.8	58159.4	45725.3	57325.2	48098	11821.6	18526.3	33030.4
125.096	23803.6	9615.71	7003.14	97598.6	80537.1	56456.3	75033.1	102222	132741	178447	180187	114151	110457	154365	150660	147786	145491	126683	60494.2	120805	159628
203.001	1.33562e+06	433095	175568	989688	954414	840497	1.21951e+06	558570	791963	720182	713591	783150	796105	1.01672e+06	1.00166e+06	769333	945426	832349	246266	602398	528469
319.139	552555	825251	122688	247481	126959	129593	187484	207835	233274	176006	313275	208786	199242	167607	166337	255425	262514	218466	119792	105733	199443
320.143	69117	104191	16139.1	32634.4	20068.6	19225.4	27953.8	27295.4	34680.2	26759.2	40506.7	31733	27583.3	27125	25349.9	35733.2	34493.4	32361.6	17185.2	16802.7	29435.6
216.005	283195	119092	36702	264563	245766	234986	282194	163418	215463	196754	231211	262350	235012	251799	256584	246024	243177	217189	139291	213411	202867
357.121	48150.2	27462	24563.9	79060.6	106306	67815.1	107104	96689.7	164969	81067	97970.3	40790.4	56851.2	69603.3	71166	49469.2	63838.6	61023.7	33165.1	80792	70008.4
215.001	3.69953e+06	1.55867e+06	501832	3.45538e+06	3.10902e+06	3.03697e+06	3.58715e+06	2.12222e+06	2.82403e+06	2.59676e+06	3.04422e+06	3.35488e+06	2.98377e+06	3.31937e+06	3.30655e+06	3.12166e+06	3.15426e+06	2.83479e+06	1.80732e+06	2.69007e+06	2.59961e+06
230.997	2.18289e+06	763532	236604	1.85108e+06	1.77951e+06	1.77175e+06	2.16981e+06	886013	1.15605e+06	916272	900861	864457	1.12696e+06	1.54558e+06	1.54028e+06	1.02804e+06	1.23665e+06	1.20854e+06	391352	967460	867366
387.167	3.37157e+06	1.24832e+06	649219	2.74217e+06	2.38826e+06	2.38201e+06	3.5571e+06	1.55509e+06	2.59868e+06	1.28469e+06	1.20971e+06	1.10355e+06	1.75688e+06	2.64328e+06	2.6516e+06	1.09914e+06	1.79165e+06	1.97752e+06	279815	1.09771e+06	1.04224e+06
388.17	530469	194735	105711	415568	361072	362998	551298	240108	400034	197721	187733	167005	271189	398329	398521	165974	270248	297854	46494.3	171934	160402
135.044	330558	138478	49981.7	280358	256892	249033	282140	161754	222842	200273	234052	263399	234116	259887	268060	251553	249198	223299	144176	216483	205454
281.016	46638.2	27347.6	13730.3	36385.9	37697.6	24419.9	42021.4	45553.6	81571.7	65435.3	47101.2	54483.2	71705.6	66568	66806.9	35922.2	50741.1	52543.2	20582.3	50730.4	57305.5
279.094	1.2789e+06	528777	199408	447214	452878	356565	388846	476156	808405	622409	811625	526601	486200	522875	513113	620556	559915	545111	279747	486746	734665
279.102	1.28153e+06	527660	201189	435822	437786	351384	384751	473494	801231	604329	807752	518697	471585	509471	505734	616435	548455	536910	275345	463390	725985
170.081	2.2354e+06	2.20216e+06	392094	278090	397605	243823	408280	309119	472668	1.15357e+06	1.68837e+06	1.78384e+06	790477	972600	948059	2.06007e+06	1.4609e+06	1.16316e+06	520691	679233	1.19163e+06
224.997	262072	88136.4	33302.9	265438	232758	244442	270759	175558	178039	153235	157366	165495	208737	255009	254681	162624	186113	190022	145412	199541	160023
414.141	37164.2	13637.1	664.559	27733.7	21827.6	19641.9	19565	45762.9	65715.3	68300.9	60485.9	57928	51355.8	72813.5	70206.7	64499.1	53588.2	52083.3	46153.8	49234.1	70559.4
254.103	3.12577e+06	1.51954e+06	435201	1.2624e+06	1.27124e+06	1.27097e+06	1.3065e+06	1.66945e+06	2.36602e+06	2.52504e+06	2.46271e+06	4.08243e+06	3.80273e+06	2.84842e+06	2.80408e+06	2.81186e+06	3.28824e+06	2.94103e+06	2.35847e+06	2.41566e+06	2.11388e+06
260.023	87916.8	36347	13168.7	396622	194897	252707	261341	470155	439176	545073	868282	476894	314232	351840	332655	565191	483494	372804	400746	680815	380704
360.04	13795	5760.54	3555.35	56261.4	34312.9	50610.6	51574	96410.9	93436.8	114610	121831	149900	140741	104366	101434	118648	113297	114996	116648	127717	84393.2
263.059	169684	41982.2	20609	273141	286892	181860	214444	210800	325951	268103	308291	292876	288179	337504	312483	224441	270093	231879	93746.2	329208	181847
308.117	113806	33628.7	15196.3	92711	70353.5	65539.3	79016	153859	243883	201186	310185	266281	185831	198256	184672	267351	205765	171458	137830	149072	199390
206.082	710258	183395	51965.8	672772	912806	684801	1.01195e+06	366993	448259	293262	389783	254091	388237	531613	499306	268527	315101	357071	72443.6	214465	267109
238.107	508263	155986	65193.8	193725	149902	196792	245697	171397	278221	209627	217041	224820	229217	345033	323742	318218	359227	261702	97014.6	149425	171627
139.111	35370.2	10332.2	8190.83	139863	166366	104980	148172	116630	143962	166536	200171	102674	112634	159911	157010	121088	127532	119631	33356.4	83499.3	110680
201.113	2.61259e+06	203415	630060	1.23188e+07	1.41633e+07	9.79418e+06	1.29625e+07	1.10827e+07	1.32504e+07	1.57981e+07	1.87981e+07	9.89392e+06	1.08348e+07	1.53169e+07	1.50396e+07	1.15288e+07	1.22852e+07	1.12497e+07	3.55928e+06	8.89969e+06	1.11984e+07
199.735	4441.47	0	0	42319.4	48417.5	31725.7	39236.2	32737.1	38645.4	48699.4	57209.5	29590.5	34384.5	50168.1	49554.4	37061	39418.4	37092.1	9910.98	26348.3	32295.1
121.101	5058.82	1048.9	969.845	36022	41764.6	27095.8	35548.3	29556.9	32957.7	39176	48271.7	24322.8	28485.2	37708.2	38008.1	26478.1	27724.1	28340.6	7318.35	21626	26027.1
361.151	137043	8563.58	37588.6	129323	96464.1	94795.6	106722	226565	255722	88928.7	278715	135235	132560	155717	149966	168639	145647	140079	97827.6	181692	160008
242.997	519889	156661	66765.4	648059	535529	566284	707139	325523	315832	270345	286226	246485	264942	356453	347417	278285	329295	282010	126059	272833	242599
298.003	150795	80987.7	45948.7	164118	84718.5	113598	117438	185548	227836	230542	297231	300335	199251	221795	214827	270337	230984	185870	182530	169621	182320
261.088	2.32215e+06	1.00426e+06	525645	1.70793e+06	1.78207e+06	1.28656e+06	1.76456e+06	2.00317e+06	2.90631e+06	2.1124e+06	2.39619e+06	1.61719e+06	1.80986e+06	2.24527e+06	2.21606e+06	1.7875e+06	1.96767e+06	1.76364e+06	839667	1.47377e+06	1.87851e+06
262.091	289935	219250	64794.8	205628	211743	154197	207454	243736	349070	257415	284841	194055	216533	256578	263139	206702	234510	205156	104474	186135	227162
289.074	16980.6	5058.54	3835.16	142171	118793	137657	113767	192363	268189	210586	170884	221063	160867	150028	143255	157309	186852	132966	148162	177183	174589
256.976	1.57899e+06	479931	188139	2.88829e+06	2.53095e+06	2.5393e+06	3.27804e+06	1.182e+06	1.40181e+06	928877	1.13481e+06	901079	930206	1.31456e+06	1.28763e+06	1.23672e+06	1.3045e+06	1.12914e+06	430403	712119	1.55151e+06
272.057	372330	113452	26147.2	87888.2	63266.3	61517.4	75259.6	90440.5	123331	109125	153290	103550	103320	89660.4	82968.8	106972	115165	98291.5	47182.6	64429.3	113975
270.02	76830.1	25806.8	13283.9	117221	103940	109439	102925	110599	101846	88324	84744.7	94738.9	108834	102850	99891.3	84245.1	97953.9	81776.8	87023.3	84892.5	86289.7
332.125	108739	53253.6	29899.6	175025	214240	88460.9	171722	126466	183942	137192	112735	87288	127483	132027	125953	85821.5	100854	104290	60465.3	89579.2	115420
196.097	236662	71038.2	22308.8	219601	217689	185823	230494	281886	362192	335180	367996	273315	307834	378649	366618	323372	294658	241675	188399	245772	275895
203.002	2.06693e+06	656917	176773	1.71605e+06	1.62154e+06	1.50864e+06	2.28657e+06	948323	1.03008e+06	852385	845959	926209	1.19127e+06	1.59756e+06	1.53304e+06	977350	1.22895e+06	1.15743e+06	521033	918262	740733
267.099	533062	115078	112674	17676	19209.6	16140.4	22493.1	15060.7	17050.8	20521.4	17543.8	16640.1	16263.5	16569.7	14183.1	16450	12997.2	17247.3	26836.4	28159.1	19653.6
202.05	836674	194063	82848.8	8.94605e+06	1.03478e+07	7.64451e+06	8.61977e+06	9.69085e+06	1.17501e+07	9.46062e+06	1.01687e+07	9.05548e+06	1.06578e+07	1.12172e+07	1.0485e+07	8.49329e+06	1.00575e+07	6.25306e+06	5.95005e+06	2.8967e+06	8.19574e+06
216.123	90537.9	46840.7	16276.2	220989	278932	158640	278177	309554	424994	1.11312e+06	1.39071e+06	1.25758e+06	623611	1.07534e+06	1.04926e+06	1.62266e+06	1.10668e+06	838199	506342	494706	1.01461e+06
174.055	80252.8	87851.6	30194.2	443056	498014	374409	422201	460432	550328	453927	450532	411190	496785	522109	482977	395751	459229	307030	290709	178279	388663
173.1	761671	1.08643e+06	415641	263509	332102	189680	239979	300926	495668	715512	874901	944798	653793	766152	739605	1.01816e+06	799751	653155	404584	413869	657057
172.097	8.63137e+06	1.23314e+07	4.81065e+06	2.98459e+06	3.70429e+06	2.30047e+06	2.91582e+06	3.46817e+06	5.64804e+06	8.05815e+06	1.00958e+07	1.07753e+07	7.47645e+06	8.68125e+06	8.44851e+06	1.16556e+07	9.17006e+06	7.48436e+06	4.59888e+06	4.7862e+06	7.59046e+06
246.992	1.11285e+06	370177	110322	893815	761287	806662	992321	560119	644781	478276	599124	519534	601616	873452	837942	525049	600227	559404	320484	502832	438742
153.055	430354	212839	45600.4	179560	130482	98401.4	119602	60473.4	59699.6	124771	109547	60368.3	56204.6	71734.3	73978.1	70747.8	61323.6	59669.5	19482.9	59518.9	75690.9
311.125	65178.7	21465.2	20703	116465	132825	107017	127279	118367	135443	91588.5	118921	68152.6	100308	111884	108950	76869.6	82576.5	65417.8	38789.3	46347.6	70911.3
434.136	5219.07	848.894	0	41659.6	44283.4	32193.9	38441.1	43261.5	66633	47137.9	56789.2	52703.1	59428.3	68557.9	62263.9	49684.6	57221.9	29069.4	27111.9	10363.8	36399.9
463.163	106675	26888.2	12897.3	79367.5	78115.2	65265.5	85006.5	78833.3	139703	100414	136328	139101	126358	173234	166257	141288	161155	134674	87823.8	68447.8	118175
232.792	22245.4	11822.6	5072.54	20752.6	19903.2	16553.2	18817.9	16775	22696	21716.8	23831.4	24850.8	24024.6	29579.4	28695	25194.9	26111.7	26122.9	16882.2	18438.7	20661
215.082	757209	388519	145359	592747	553297	493847	678556	397335	527079	434113	439353	410917	465834	627465	621045	378438	473321	463751	200502	341131	312192
231.077	8.14173e+06	4.61732e+06	2.00958e+06	6.41502e+06	6.24365e+06	5.49962e+06	6.84447e+06	5.91158e+06	8.29603e+06	7.75992e+06	8.76413e+06	8.71782e+06	7.95865e+06	9.42118e+06	9.26341e+06	8.55924e+06	9.03501e+06	8.40432e+06	5.78157e+06	6.32319e+06	7.59524e+06
232.08	956629	515124	231040	737989	723769	635155	798767	688735	965354	900320	984175	1.00993e+06	926249	1.10777e+06	1.07603e+06	982391	1.04586e+06	990384	671333	729293	879388
392.139	26706.1	9497.53	3699.23	63968.8	52881.8	49538.3	56308.1	94911.5	193870	209667	268808	203118	137477	174655	164389	220175	165812	137677	65980.4	84210.5	153779
310.116	111538	88310.4	40080.4	74179.8	65369.3	61317.8	81812.9	113578	173658	186420	264625	218005	137157	165862	166737	245939	208076	190213	141096	130544	211853
187.007	748421	216648	89569	757979	580579	638890	799240	491569	623726	694357	710837	491042	435384	517388	513156	802985	810647	664964	164471	363932	245110
213.096	198725	182237	19222	23894.1	22132.5	21369.1	28016.6	26957.4	44115.9	49949.5	85013.9	88251.8	44869.3	44973	46331.5	87484.3	67027.8	52303	43934.2	37264.8	53731.9
221.049	11652.9	1320.81	914.199	213727	311027	110226	152862	133090	190732	216283	105330	115237	162650	312500	301240	99519.6	203573	217707	33249.6	135343	88858.9
157.086	48537.4	41469.8	26963.3	237924	418622	199568	238509	114413	64821.1	654164	307150	137569	129871	247978	249270	210137	176397	182512	41732.8	195834	185999
212.092	2.12234e+06	1.8548e+06	192060	153314	129613	111381	184052	209697	393402	479963	911794	922100	436490	458891	453875	923257	683891	525697	449774	320670	558785
209.081	350680	121671	38613.4	173339	146357	141823	206527	148895	202647	200629	202691	267475	261024	274142	272966	210255	269807	270810	113393	170435	190346
240.981	328567	130743	51156	433275	413579	365573	474629	210941	295132	191052	200556	208621	296249	298871	292288	209033	238545	224488	147476	202429	198595
154.097	205972	70134.6	26620.1	135001	148870	119375	178966	71978.7	100877	69091.8	72813.4	62801.3	85127.8	143192	148537	73339.2	94162	83394.9	25926.2	55681.1	49610.2
371.135	422003	189395	89113.1	239571	249719	274730	457371	144856	231940	124453	186227	136901	170773	196384	191356	155228	179595	199025	53403.7	111389	140234
248.095	1.42378e+06	330679	87060.1	977851	863668	851204	1.16991e+06	358733	721273	345424	481972	555171	610845	738109	729569	390006	489407	524940	120694	240952	292977
119.052	181137	37108.1	7784.15	102081	93015.8	87533	125955	35172.9	73949.5	33592.8	48094.6	57180.9	57325.9	71551.4	74637	37803.8	49080.5	52173.8	10107.2	21568.3	25571.4
224.093	4.12741e+06	1.60789e+06	1.12265e+06	2.32523e+06	1.8436e+06	2.42837e+06	2.11865e+06	3.26869e+06	4.05877e+06	5.57159e+06	6.69555e+06	6.09828e+06	5.90409e+06	5.75578e+06	5.94786e+06	5.60872e+06	4.36314e+06	2.43786e+06	2.54923e+06	5.7777e+06	4.4685e+06
225.096	441035	59590.9	119057	249494	210695	270466	243954	349321	442955	581937	719906	663281	631419	618934	646075	610326	478277	259129	276210	619006	486675
184.097	283197	134450	64050.4	194343	172719	169412	208771	147211	309396	242373	326065	259755	255347	271323	264389	279976	262356	245211	113446	171530	261399
306.102	10949.1	1756.87	1495.53	75115.6	49582.7	53383.7	64756.4	110766	183599	137055	247410	193253	132867	156945	150560	195649	167207	123964	95564.5	102203	141876
298.141	142380	83438.7	30772.5	100818	127344	76231.4	102909	137635	287437	171136	280829	113428	108893	175320	166022	133229	128602	116883	58425.4	95671.8	155998
142.086	661723	443628	36855.6	14473	14668.1	9860.85	15687.9	14101.3	23502	14328.2	27289.8	24187.9	16303.8	19768.9	21224.2	24905	22801.3	17493	16283.1	11386.2	17474.9
291	1.13075e+06	10712.9	373070	44279.6	43613.3	22433.3	34695.8	24769	38678.3	24318.4	27203	26546.4	29412.8	41979.7	41434.6	17483.6	30816.3	25238.7	11073.7	22268.9	17571.6
292.996	77914.3	305.315	28418.5	630.017	2052.81	430.771	258.988	1319.2	3325.02	4633.33	2521.6	2012.07	1835.09	1364.75	2953.13	2743.69	1726.44	2970.86	646.123	2008.54	1437.69
258.135	144187	82201.2	46440.9	94198	64124.2	68790.6	95133.9	103360	160834	153539	227102	225968	118904	131680	121214	216285	176230	140273	136021	85055.9	135160
291.055	22988.2	901.275	4759.19	1.1355e+06	1.12011e+06	560677	861918	683494	1.19395e+06	980961	635899	822773	941853	1.66516e+06	1.66297e+06	578010	800194	688368	317865	810381	675319
237.04	260130	136103	35258.7	190832	179538	178232	266270	158013	186753	133174	161511	121182	176864	189454	189386	80769.6	120571	107153	55405.6	60352.2	94156.5
216.124	277078	117359	67534.5	240848	241637	147393	269411	308847	433614	411536	595212	451453	271280	325328	316156	407741	343571	282465	200572	205909	322075
221.99	401163	154734	54303.2	167735	230607	127367	212863	178374	256202	222644	252404	161570	206489	303254	282125	173468	192779	162847	71082	108586	154613
328.152	20096.8	11344.6	7743.47	38619.5	61262	33212.1	40811.5	58533.4	131104	141567	140222	85397.8	72502.8	95410	96073.8	78459.9	66939.7	75027.9	39811.4	75999	102445
346.207	101029	152664	35866.2	6738.84	9582.85	5632.89	11360.9	15954.5	30201.3	78256.5	111674	116897	46428.1	62857.5	63438.4	140431	93779	66887.1	34734.5	37812.5	82220.9
128.107	266897	336725	96907.6	37815.4	46866.4	29628.7	48548.9	49241.4	79466.5	133464	180865	182268	88817.2	121792	111015	201595	153129	132736	82647.2	89466.8	138985
176.1	91861.3	39137.7	20420	90804.1	119232	80196.1	117156	43892.1	70989.3	82507.4	59949.6	111233	98331.4	131512	127189	75207.3	124386	144616	29892.8	83299.6	55565.7
175.096	1.28889e+06	585259	403497	1.22614e+06	1.4896e+06	1.07802e+06	1.5439e+06	652371	966497	1.23012e+06	922611	1.57957e+06	1.34393e+06	1.79509e+06	1.71905e+06	1.09448e+06	1.76234e+06	1.9514e+06	506537	1.15977e+06	817923
368.189	45160.6	100520	29915.9	1612.25	5371.64	1623.68	4465.59	6959.23	15306.8	37357.2	52480.3	57621.5	21842.2	26262.5	27905.3	73212.4	44505.4	39484.2	25498.9	22968.8	41845.8
322.032	317.081	0	0	64109.9	23138.2	40006.3	44778.3	118957	127719	124935	234288	202488	93875	97023.3	87217.2	202399	173562	156578	154405	111795	144619
321.029	9639.88	2726.31	2799.12	742501	249982	438989	501418	1.28648e+06	1.37629e+06	1.32319e+06	2.42356e+06	2.10758e+06	1.01419e+06	904173	873686	2.02367e+06	1.6806e+06	1.63721e+06	1.63086e+06	1.2126e+06	1.55873e+06
174.101	441700	680215	203764	101311	119861	83820.4	108507	122589	179960	317883	406865	417384	210009	272793	273959	465659	347942	317013	196306	194225	322831
367.185	304573	663139	195023	24975.9	37799.2	21850	38134.3	57506.6	98249.4	260597	316667	372247	151242	188087	186343	444115	286781	239776	161448	142281	265246
345.203	647975	1.00179e+06	226196	41939.1	61553.9	33094.2	68853.2	88096.7	189648	475800	692470	716947	281789	397588	401955	895395	597296	419239	233518	241538	491045
170.464	172606	153953	57498	23193.6	32641.5	21295.2	46903.7	52511.6	105190	196775	262059	252256	123375	162998	181817	321945	271222	155042	152652	171487	325935
272.023	166636	296831	116474	44090.5	44222.7	35562.6	47226.7	49964.1	68814.1	119817	147142	163882	88779.2	107644	107932	193275	557049	118396	73193.1	83797.1	130581
240.086	256448	408705	256845	110010	126969	105034	131782	160334	191673	305556	335042	350752	225140	249120	252747	380370	319508	299001	267212	269009	312301
74.0234	8.44421e+06	1.04918e+07	2.99689e+06	1.04252e+06	1.3052e+06	793279	1.30753e+06	1.45562e+06	2.42236e+06	4.22395e+06	5.46687e+06	5.38838e+06	2.77877e+06	3.52238e+06	3.50406e+06	5.95706e+06	4.4353e+06	3.9881e+06	2.4567e+06	2.56578e+06	4.11074e+06
172.097	8.92153e+07	1.1867e+08	3.6082e+07	1.24634e+07	1.62384e+07	9.88366e+06	1.67763e+07	1.86712e+07	3.15911e+07	5.7945e+07	7.55151e+07	7.48453e+07	3.77484e+07	4.92773e+07	4.88023e+07	8.41962e+07	6.37484e+07	5.44218e+07	3.34298e+07	3.5444e+07	5.77605e+07
173.1	7.78302e+06	1.03363e+07	3.15399e+06	1.0889e+06	1.42653e+06	867838	1.46561e+06	1.63405e+06	2.7828e+06	5.06485e+06	6.67431e+06	6.58457e+06	3.30863e+06	4.29524e+06	4.25534e+06	7.4075e+06	5.59658e+06	4.78582e+06	2.92725e+06	3.10351e+06	5.13707e+06
276.968	571589	2221.95	157257	4803.49	2867.85	2234.44	3685.63	5024.47	9964.15	1184.86	3113.78	3965.01	2877.68	6233.99	5688.48	7033.38	5306.47	5921.66	2475.27	1324.75	4671.72
257.075	79748.9	169899	137815	33642.5	38832.2	37886.3	37332.9	51510.6	55531.4	99647.4	94407.8	121578	77717.4	70975.1	73523.2	119811	96148.3	87052.3	99877.9	82094	109890
171.006	267787	366172	118702	44342.2	56175.8	32321.6	51523.2	57238.6	95774.7	184377	234134	236023	126932	169650	168865	268161	214505	189736	106976	114714	186625
173.753	175474	133186	57211.4	23780	32074.8	21597.6	48430.5	53497.7	103215	195241	257483	249232	123798	163929	176868	317354	272713	157490	149057	166761	326397
233.99	152488	48061.6	25291.7	163009	136756	137160	180355	146263	186957	135618	151799	152741	161105	177466	179825	132949	147024	147498	115671	140442	133894
166.087	50978	19015.1	23336.5	59174.7	68268.6	100753	92898.7	73648.8	84024.3	134814	81903.8	59269.9	86476.5	69209.3	70498.5	67143.1	72864.9	40728.7	35830.3	112633	62328.3
358.976	222150	138546	1534.27	7177.55	6702.43	6122.08	8576.26	4102.15	5187.18	7476.64	6484.31	7994.76	6820.53	5187.75	6284.78	5874.61	6661.49	6214.37	3807.57	6656.99	4478.85
137.06	101210	40201.6	16420.9	73786.7	65502.6	61688.1	91607	64575.4	94400.7	71225.8	96041.3	66959.9	67123	84355	84676.6	56013.2	68007.3	62895.7	20822.5	42538	53866.1
234.974	88219.5	37620.3	19220.8	94074.3	76849.3	71405.6	87636.4	110939	139563	128630	164457	131436	118700	117750	115121	120872	112508	105243	80057.3	89352.2	103368
236.093	214568	101293	52872.1	88564.6	70477.3	90124	118737	120269	170082	162936	161369	137219	108733	109154	105534	188053	251525	208998	58705.4	150730	47650
411.127	116390	107229	50606.6	132364	115399	107668	145823	192445	319687	340434	464181	401877	257416	334514	318706	455495	380380	354132	285708	262293	387933
281.016	41406.2	27177.4	8576.3	37625	44555.4	29073.1	55456.7	43913	75893	65818	45537.6	54576.9	63229.4	70816.9	65766.9	26750.1	48176	54215.3	26898.6	45498.6	48517.9
275.104	268209	99245.9	22138.3	569256	720188	499972	777387	276433	336991	224399	180181	104497	222563	343463	321457	88256.4	159479	190501	34806.8	155708	127611
250.072	923134	564544	143668	1.45512e+06	1.51029e+06	1.28383e+06	2.10035e+06	1.07394e+06	1.32639e+06	1.00184e+06	1.0695e+06	1.01745e+06	1.05401e+06	1.36387e+06	1.33106e+06	1.01563e+06	1.2456e+06	1.34985e+06	625599	761076	1.02342e+06
342.102	43216.2	25679.5	10660.2	88123.2	92576.9	92096.6	135009	72378.4	90102.7	65334.3	62698.3	52222.5	65995.3	79969	79800.9	46488.3	71321.6	73047.2	27298.4	60449.7	48064.8
505.184	19513.2	4261.6	199.365	23778.5	28027.3	20701.5	26654.8	58222.7	113560	85644.7	102119	74783.5	76913.5	121598	115129	73875	74826.7	63267.2	37105.1	53881.4	66608.1
352.013	59377.2	18900.8	10225.5	81726.5	81820.5	65236.6	72563.6	109587	137158	127485	138804	114299	115720	137944	133564	110748	409438	112769	75246.2	97493.1	114085
96.0442	27261.3	8111.22	3867.1	22080.2	23084.1	18496.1	20870.1	26252	36355.7	30505.4	33396.7	28902.5	25637	29499.8	31893.9	26457.4	25028.4	28357.4	22874	25581.4	27480.8
254.042	76412.7	24393.8	11174.8	96486.3	96445.4	82155.7	88996.5	120033	157804	146182	155429	130406	135300	163588	159967	133322	134716	139754	106313	125978	129023
94.0286	631421	178865	59749.4	556855	542985	448141	540923	655246	826639	758138	826368	654405	628408	748167	728792	621502	622938	690341	545599	619573	655637
249.198	55069.4	10600.5	4765.27	61637.4	61980.2	60653.9	91387.4	120358	176669	154692	171767	147034	141065	172467	180157	156471	186052	126888	155590	186843	213736
253.091	3.42747e+06	1.09114e+06	496082	3.57556e+06	3.70417e+06	3.22081e+06	3.72444e+06	5.04205e+06	6.60692e+06	5.992e+06	6.45456e+06	5.38933e+06	5.3297e+06	6.25026e+06	6.06172e+06	5.17792e+06	5.27193e+06	5.3635e+06	4.18858e+06	4.96097e+06	5.2911e+06
252.088	2.76119e+07	9.05364e+06	4.1024e+06	28626897	2.95442e+07	2.57716e+07	3.00228e+07	3.99498e+07	5.21452e+07	4.74052e+07	5.1405e+07	4.26931e+07	4.21049e+07	4.94495e+07	48586557	4.10874e+07	4.19261e+07	4.30105e+07	3.35263e+07	3.98097e+07	4.18761e+07
178.086	508543	144567	57027.2	456509	448050	368033	429567	527285	680549	614391	664158	537033	522416	599840	593418	500108	511597	553498	435424	503356	518710
528.169	9624.17	216.509	320.057	20165.4	25277.9	20519.4	24765.1	29439	39593	35429.2	31791.7	26472.5	29453.6	39229.5	38062	28001.4	31332.7	31202.6	26290.6	30151.6	30497.6
443.044	5397.77	28409.2	13493.2	8322.08	6640.56	12188.5	8621.18	13291.3	7652.98	14915.9	16219.2	25088.8	10728.8	6940.25	5432.6	23780.8	13964.9	14363.6	25254.8	19994.7	22510.6
527.165	43605.9	6970.99	2481.11	54492	68560.2	67171.2	67546	118226	152097	138131	144599	121120	129651	148625	144564	122217	116492	128796	107509	123027	125822
320.078	94857.3	60896.5	48045.8	115075	125021	123645	122350	177284	183946	194054	171610	174140	167006	172529	170151	162238	157226	174785	173964	182660	181102
331.061	189130	507185	183831	188699	192780	209437	228059	266651	301121	367680	458460	466695	295130	316796	307800	467210	410302	376612	414627	337695	431975
585.16	31800.8	30504.7	5851.11	35352.9	35529.2	43433.6	47028.5	71909.6	72083.4	89909.5	100190	112181	77675.8	71365.9	71389.5	107814	89928	90903	96338.1	84938.6	103254
143.07	108172	71321.5	36374.5	206070	221037	181703	243604	180073	212535	185001	214975	153563	153335	205424	204644	186410	212265	204785	91353.7	168910	178395
584.156	124922	119667	27770.8	144572	148611	175841	182842	274732	292154	354496	411394	434930	300646	305221	295213	428656	368485	344417	372705	333526	418237
298.141	145051	114948	41949.9	141474	190558	147256	186811	258699	336117	303526	329383	186935	200227	227164	214382	186996	191768	214123	162784	248370	259363
187.01	186518	92347.2	24994.6	498918	397669	466633	654508	440633	567021	690984	807860	567653	464513	599108	583555	634575	646709	594262	417789	474897	448980
394.056	57236.5	266003	151155	77087.5	70173.6	103206	87255	112386	73205.5	116217	122213	159891	99282.4	83344.3	85647.8	145218	124222	119322	188507	134416	153432
367.037	27985.7	116229	50889.4	38089.1	32649.4	47305.7	41053.3	52632.5	34524.4	45815.3	54831.5	68284.9	43313.8	35809.5	34956.5	63201.8	59075.7	51846.7	78509.8	61982.5	69875.8
214.108	1.57599e+06	1.13679e+06	442571	795100	747859	612285	882762	887482	1.20142e+06	1.76171e+06	2.14502e+06	1.98402e+06	1.46325e+06	1.47948e+06	1.46638e+06	2.17586e+06	1.75678e+06	1.62417e+06	940265	1.04097e+06	1.75455e+06
289.039	19163.4	16586.6	6213.61	107322	122583	95737.8	132291	94256.1	120249	98020.7	127515	67973.5	66297.6	115384	111688	96449.4	102677	96722.4	51475.5	80347.4	74023.1
273.985	1.28465e+07	1.04698e+06	3.04462e+06	41999.8	30164.2	36770.4	81068.8	89685	183510	17317.4	121637	131290	82077.6	93760.1	89980.8	106277	39551.3	63981.7	32675	11304.9	74701.6
168.983	636854	10589.8	117929	11726.7	10565.5	11009.6	11480.1	8782.92	9969.92	8555.35	8222.32	7886.58	8530.8	8168.27	8093.89	6916.09	8919.02	7276.32	9201.48	9226.82	7822.99
275.981	1.06119e+06	4933.46	240094	3645.74	2669.66	2243.77	4186.38	3697.35	14722.2	3116.01	6780.88	7676.11	4627.69	8267.46	6924.61	8334.65	6233.2	4931.91	4370.54	4136.95	4097.69
284.024	358856	183015	47285.2	627375	598400	559299	695356	395141	354676	478660	647906	441046	491273	476156	473328	602644	637218	524779	311031	469925	374038
285.027	33365.3	18111.6	3910.35	58790.4	60014.7	53976.3	65448.2	37601.3	33521.8	48697.1	57811.2	41679.7	46226.1	46747.8	45089.1	58656.4	60361.6	49724.1	30144.6	46222.8	34841.4
240.982	573550	251397	84376.9	364669	381067	368587	497810	251938	281986	260687	261867	225357	299454	476687	461087	243342	356360	361756	126783	254960	225269
196.063	191376	62468.3	26946.8	154031	171386	149653	219227	87423.6	136319	106643	112022	94155.4	106868	178694	169932	94226.5	127966	126270	47886.2	90964.3	84909.1
317.067	84907.3	841.851	11288.7	223598	271869	226412	325829	187433	275401	52622.4	145852	126217	161973	231190	235545	160301	198927	187293	97832.5	61589.3	155588
201.113	2.09993e+06	746483	384922	1.4209e+06	1.46924e+06	1.22577e+06	1.63142e+06	1.08232e+06	1.2606e+06	1.41352e+06	1.96094e+06	1.33814e+06	1.2345e+06	1.67077e+06	1.59666e+06	1.52163e+06	1.49378e+06	1.36216e+06	539003	950374	1.14912e+06
167.037	221394	44681.8	19412.9	135035	139810	126186	144958	42508.8	86189.7	52872.6	57065.8	79222.9	88713.6	123257	118887	61965.6	92667.3	100024	30799.3	53766.5	40000.9
183.102	352906	125484	61720.5	162333	163477	142472	184987	108499	127196	116470	180994	126070	110463	142574	138872	134860	138964	123237	46448.4	78380.6	83173.2
305.126	136028	50693.3	50867.6	113683	139723	106347	127093	139695	177436	152162	181378	121516	145546	172052	168419	122203	117902	115202	81266.4	119084	121842
272.024	57513.7	34598.6	15530	107999	94498.1	90766.9	138851	94943.3	87489.4	111641	67703.5	81951	89315.5	150191	147631	42414	49506	69906.3	41920.6	38393.2	41118
400.125	15962.9	7861.8	829.023	33222	40753.5	26874.3	38817.7	49480.2	64173.7	68366.8	64758.2	57013.4	51531.4	76235	72690.6	56499.5	56181.7	52155.7	38309.5	59665.4	53126.2
410.143	23916.9	16908.8	4415.34	21710.2	24532.9	21124.3	31418.9	33458.9	57905	54023.1	76580.8	75391.4	52023.2	60456.4	60194.6	79962.7	64276.3	54492.2	45282	41840.9	71572.1
308.118	170550	99870.5	20644.9	213877	204438	166008	244773	324899	602474	513722	716777	538982	443892	515888	503645	552288	460203	394143	274007	326038	435706
222.947	42574.6	17073.9	4310.62	36401.5	39845.5	37017	46907.6	16363	20265	12401.2	15738.9	13426.9	18366.3	26655.4	26186.3	17399.2	21717.6	19289.3	5092.14	11478.8	10383
389.182	85360.3	45837.8	16951.7	83050.4	73392.1	74551.1	116712	42377.8	65188.5	39817.4	43728.7	37426.8	51621.5	90068.2	88100.7	37447.8	55881.6	56906.3	10867.3	34499.5	28141.6
116.034	233138	256413	47190.9	32534.9	34059.6	28157.1	37862	37430.9	48855	77574.9	145635	134331	63118	76104.5	76424.4	145175	111590	89229.6	67165.9	58740.5	87635
214.108	1.12261e+06	1.39847e+06	179958	105429	121822	81290.1	145191	127397	204663	367646	746737	697286	275770	330479	331682	749878	519657	392469	271358	236702	386558
260.99	2.1783e+07	190969	4.08842e+06	68531.6	40528.8	53928.4	134778	121358	231341	38153	194386	246777	118229	182900	166274	247460	134016	129343	65137.6	43709.6	107392
261.993	1.97312e+06	15813	354610	5840.46	5008.79	5273.72	11056.2	10038.4	20297.9	3605.56	15847.5	20403.9	9907.76	16379.6	17115.9	19416	12940	12740.4	4242.48	3673.72	8967.15
262.986	1.8945e+06	14413.4	329605	5433.81	2258.13	3056.95	10672.7	8092.76	17717.8	4247.72	17025.3	17853.9	9386.85	13490.1	12190.4	18579.8	10097.1	9373.36	3791.81	2959.83	7972.15
123.008	476155	5378.68	61627.4	6477.33	26923.3	7624.32	9261.36	5434.64	7068.45	4394.56	6158.64	6510.17	5061.33	6263.89	6841.69	7136.11	5685.79	5011.59	4327.24	3287.92	4969.13
246.016	112773	145154	27675.5	255836	209595	198631	265850	211289	263036	249679	382903	368425	267176	329972	328534	334801	315087	256185	217048	241162	236563
245.013	1.20721e+06	1.62055e+06	324107	2.66286e+06	2.15087e+06	2.04674e+06	2.69462e+06	2.30006e+06	2.91178e+06	2.83063e+06	4.33785e+06	4.1578e+06	2.9478e+06	3.63275e+06	3.64112e+06	3.81668e+06	3.57448e+06	2.83936e+06	2.42647e+06	2.73046e+06	2.7136e+06
205.108	276817	206258	40425.9	252656	325085	224483	317929	118099	203941	225286	229430	310984	279513	424946	412815	232581	358956	369503	65092.7	231551	140240
263.059	62787.7	64726.4	14755	173578	131875	105205	141353	155884	240181	221494	329151	235857	205549	269259	265604	212259	222104	179775	60887.4	168516	148407
228.124	166465	115029	47422	157346	138080	135348	165631	151229	252711	301104	506676	457638	271892	319375	306944	513246	420451	332627	222520	213537	312325
294.995	148356	59497.8	10769.8	147148	111471	120269	161124	102115	159654	104509	128683	111627	110343	132767	130069	122896	132022	121258	56182.3	102037	122584
121.028	684861	718134	473396	895879	732101	675251	956520	778880	1.26866e+06	1.27503e+06	1.31126e+06	1.13433e+06	1.05826e+06	1.18416e+06	1.25597e+06	1.48346e+06	1.48219e+06	2.88728e+06	1.51202e+06	3.4345e+06	1.44703e+06
122.032	43764.6	47090.7	30015.4	58054	46266.1	45105.3	61831.9	51043.1	85227.8	86950.4	88024.6	73795.3	71158.7	76860.3	85265.9	98434.3	101464	209160	104590	244815	100234
242.025	80135.4	43850.8	18946.3	106112	97321.8	76399.3	98156.3	125556	176974	174306	184358	182418	157313	161023	162183	168233	142716	128069	119516	140526	158134
313.086	675450	274251	119903	167879	169890	155372	174670	192681	346552	303486	450396	235047	206025	252431	242146	317889	255070	254641	142915	212315	315465
143.07	243885	133133	55963.6	451354	587104	363239	489809	281684	321071	373710	311252	231256	291535	463096	438723	250700	315734	289817	66841.8	260552	216447
314.092	78982.3	33288.5	15183.9	39695.2	41388.5	33555.5	45597	30239.7	46977.7	40108	56034.7	31617.1	33461.7	39011.4	40275.2	38810.4	33534.7	35289.7	18039.1	28833.9	38918.8
312.019	267218	129156	46075.8	662795	477168	455872	613179	467706	622044	502505	677840	642303	506022	638069	626342	735981	778273	673688	524051	499225	571790
206.082	388513	191522	26409.2	63298.3	68137.1	64478.6	94388.9	39330.4	49474.5	39237.9	38576.9	40999.7	55468.4	69510.7	71343.2	36699.5	51012.6	53467.3	15281.4	33454.4	33590.8
194.081	96539.1	236416	51062.1	3.36408e+06	4.53519e+06	3.81863e+06	4.16008e+06	2.41906e+06	2.95721e+06	3.57192e+06	1.76662e+06	1.18258e+06	1.84695e+06	1.92195e+06	1.79232e+06	1.50458e+06	1.94447e+06	1.90181e+06	941442	1.96561e+06	1.34726e+06
195.085	15189.1	23623.4	8618.3	339950	465183	389753	426082	240773	294775	357420	167402	113088	183855	185492	173782	145731	193757	188419	90390.4	197085	131025
370.145	2579	22680.2	2187.46	459513	629214	341489	464814	532864	698958	564137	621907	348793	464782	540120	529182	362796	374333	315266	237167	393112	404016
334.094	530330	47695.1	99115.5	181636	176433	226877	238490	150218	303152	197993	292369	251785	219645	268816	263661	299280	243821	216543	146864	184336	175231
236.042	154164	38754	6277.28	129845	131819	96589	184453	56018.9	70731.6	59546.7	47583.8	46156	73051	121982	116460	45306.6	85000.6	82404.4	14229.1	42439.8	44457.9
415.144	140401	48105.8	190.955	2270.66	1424.38	1261.32	1913.04	3766.78	6227.97	6999.6	8228.42	8840.26	5400.67	7861.38	7304.13	8425.95	7051.83	6813.45	6352.85	4781.46	6639.79
414.141	854726	266475	8694.41	17482.5	15512.5	13385.7	15147.2	26033	40968	43843.8	47269.1	49938.2	38757.4	44759.1	44453.4	48062.5	41183.3	39118.1	41952.8	32156	38365.5
222.08	188003	304954	122932	71575.5	74970.3	57546	81722	80589	147306	297350	459171	481146	204913	248702	241628	603776	387769	295137	172938	169714	269475
321.095	80683.6	44528.8	10348.5	53218.8	32552.5	43978.8	49350.9	62208	178659	354799	563953	711468	198690	200549	197077	553616	371398	317856	191826	173724	447307
277.998	112369	58402.1	35757	165395	286672	131725	195410	54643.4	94075.9	99737.9	61571.4	122757	99189.1	119574	116926	70849.2	97580.9	94707.5	29328	77807.2	44473.8
176.082	312972	92958.9	21681.2	135159	141524	122148	172988	91458.1	111233	83927.9	88983.5	91800	149116	220546	222054	72845	131947	145783	19818.1	68500	73852
281.014	39330.4	17449.1	7112.1	52542.5	39480.1	40769.5	52379.1	41335	54720.2	48613.8	66118.5	60706	45381.7	53597.4	51820.2	58169.8	50244.2	44678	43105.6	43313.8	42473.9
280.021	86679.1	36650.1	9276.51	120314	94012.7	92082.3	120844	98658.6	128090	113395	156177	142302	103736	124227	126846	136316	120854	107795	93873.6	99700.7	99332
279.018	1.07732e+06	447892	122845	1.44522e+06	1.07785e+06	1.10805e+06	1.45159e+06	1.17231e+06	1.53017e+06	1.37955e+06	1.8643e+06	1.67123e+06	1.25364e+06	1.4846e+06	1.46393e+06	1.64365e+06	1.43714e+06	1.29745e+06	1.13593e+06	1.1884e+06	1.18779e+06
219.123	643800	291790	116475	215181	243653	192798	235194	168833	236853	237186	268074	256205	253715	288538	277580	246683	236614	241798	106207	188150	198913
254.013	255407	118310	29548.5	324184	276811	263236	408814	184665	167467	158056	185118	194836	209467	235357	239043	234286	256187	217707	157271	185879	157039
433.114	327508	7357.14	58543.8	174021	177941	144962	220610	283742	393182	278538	363946	186462	233228	292351	286710	275905	223260	199895	133978	237329	275976
434.118	67785.3	902.734	12373.7	34872.4	36166.8	28976.1	47455.7	59476.2	79174.9	42704.4	76695.4	40797.7	49066	63020.9	59464.6	58590.8	41949.1	40480.9	26853.1	51704.7	57434.9
335.125	224162	19747.9	36861.2	243031	107740	91729.6	130429	324956	404232	269177	497870	469027	390997	657577	646258	403499	392620	306364	210428	354880	368545
373.114	146405	40616.8	17080.3	161531	124082	135589	169880	110615	142290	104569	132753	137526	196490	164723	173256	105354	130380	206604	18032.3	39295.2	76696.1
264.135	181417	7739.73	42283.8	198130	213689	152592	217999	207213	287291	188879	271442	168840	198528	219853	217790	190142	160324	153881	80907.2	159287	176906
457.183	652851	313543	244377	511417	623911	382767	439760	987783	1.1995e+06	1.05265e+06	1.27775e+06	607706	681028	827240	806723	741538	604786	562695	471614	825330	770916
458.187	134866	67981.8	52550.1	107750	125208	83955.8	89842.8	205458	245128	215885	254651	125871	138660	162150	161108	150565	122481	114576	99500.9	163499	156319
375.105	346635	222085	67399.2	282626	269691	281556	323936	197983	219720	162416	150672	142738	211371	255849	253063	158036	229879	234060	73688.3	154904	157165
348.086	305877	157599	43201.8	216065	203716	197898	268910	135883	165373	114957	114357	98000.3	148867	193247	190799	108957	163804	167894	44085.8	102789	106395
376.108	45068.9	30616.4	8307.45	38415.9	37815.9	37043	42723.1	26495.3	30234.6	22534.1	20305.6	19650.9	29857.9	34674.1	33834	19555.1	29780.3	31839.5	9804.91	21243.3	20973
184.097	378504	249086	54670.8	99022.4	119533	85252.7	127696	116192	168351	216359	321220	217303	144110	194933	194771	232146	185079	160660	95795.1	127587	164606
150.055	239336	123539	40735.1	167467	157773	146468	218736	94697.7	124698	83581.9	84907.9	71291.6	109016	150503	144974	75114.8	118876	123663	36207.2	76157.4	74651
350.082	85342.2	46080.3	14544.5	62652.7	61016.4	57460.4	75864.9	43283.3	52377.3	38777.3	40520.9	32748.2	47043.3	54758.9	55057.3	34248.8	50334.7	51042.6	19165.1	34635.1	36834
312.109	188178	96964.2	30949	139362	132783	123842	182797	74815	96898.3	67801.4	64224.1	54836.2	88347.6	119439	114644	59873.8	94947	100068	24461.2	58350.7	57415.4
285.135	686910	349104	159445	400960	399503	412688	671840	282469	456033	301863	467716	427687	353995	436796	429293	429014	423735	381458	185685	249015	274851
224.092	302853	143404	37321.8	422178	421012	274227	330515	477280	670483	779526	699202	766193	779799	888370	859118	712184	738772	662486	637956	839531	652183
349.062	114600	75813	41869.6	116490	118989	107775	143730	119331	183146	170497	189067	121177	128308	127611	125326	115796	110555	115900	87793.2	132679	135820
246.008	298584	172311	58822.6	200994	176018	194052	240559	172322	223567	217251	261396	257755	210852	264285	261408	242428	237243	228379	193599	176381	203136
141.091	101646	9377.12	38906.4	72282.6	83850	77977	82448.3	82058.5	132736	237136	379924	328044	203635	254520	251954	373345	345449	241438	152948	170768	206412
292.058	8458.19	818.465	568.098	250309	161406	111392	166285	126483	176116	116395	115789	112857	132570	169447	167242	101965	155294	114337	66796.3	109722	90276.5
291.055	57052.5	11873.2	12146	2.35429e+06	1.58022e+06	1.09741e+06	1.58585e+06	1.22888e+06	1.69779e+06	1.15973e+06	1.18299e+06	1.14281e+06	1.29511e+06	1.68502e+06	1.63195e+06	1.01302e+06	1.51604e+06	1.15569e+06	668233	1.10073e+06	902271
425.157	508356	58522.2	42739.6	79059.3	91110.3	59027.2	117191	87128.9	119093	49629.9	110253	52645.5	111145	98711.3	95368	38113.9	48016.6	49187.2	5970.54	11634.4	36435.8
289.166	99221.1	786.54	60036.2	507018	622082	334409	493256	653734	644519	582903	875682	283591	444831	593097	578864	353415	395337	349698	422594	749040	464467
219.123	695002	300123	117839	292882	313912	258339	343079	218686	327868	297132	365600	328088	312298	401375	390517	340462	345203	318319	124092	215270	250524
290.169	12508	0	7046.41	67110.3	82319.6	45442.9	66695.2	88072.4	93313.2	79763.5	116805	36261.2	61868.1	81172.6	80533.7	49792.8	56830.1	49349.1	55371.7	98959.9	63240.7
228.124	303834	195872	65910.5	44963.1	39471.5	44293.3	56439.3	49935.9	91224.4	73122.4	118528	113064	69836.8	80257.3	81765.1	109258	94426.4	81705.2	37307.1	40788.1	65323.7
201.022	44408.2	19480.3	18309.2	106972	81970.7	89683.9	107167	116300	187575	170907	251917	209984	127400	141428	139846	233598	193565	153176	91597.6	88355.7	141391
80.9635	411070	109003	42050.4	291216	331126	228710	424193	94541.4	148460	70690.2	58079.6	75870	108018	194183	188862	63790.2	106814	123238	34883.5	57100.2	54425.9
253.018	1.62133e+06	448340	207209	1.33781e+06	1.57357e+06	1.128e+06	2.09342e+06	531898	837240	391362	321820	402885	580604	1.09187e+06	1.06641e+06	323757	575286	616713	139903	295656	282117
550.159	58720.1	11559.1	7373.44	53547	69265.2	53897.8	100796	25435.1	43181.2	18130.3	13895.4	16362.4	29641.3	52693.4	52105	13860	25658.6	25065	3647.47	11211.9	11127.6
549.156	227605	48077.3	28511.4	202985	264277	201631	388772	101831	171819	77480.2	68123	69112.4	119514	198609	193191	56394.1	103686	100684	17610.6	48907.9	48575.5
613.25	36000.2	8522.83	19764.7	44972.1	61528.4	56090.2	71716.9	62691.9	73321.7	46467.5	68195.6	30117.7	51897.1	52432	47476.7	36942.1	40069.1	34245.1	13098.3	33217.1	37813.5
407.114	58829.2	31427	38194.5	61116.7	67322.2	65899.5	67266.1	78983.4	87183.6	68585.5	87795.1	62393.7	73931.2	71000.1	72021.9	63835.6	66496.1	61053.2	35797.7	62442.5	64483.9
297.607	80877.2	26822	37208.6	89878.5	99792.7	81731.3	96871.7	82890.7	99163.9	71818.2	98169.7	58370.9	81439.3	84024	79228.1	63636.8	65392.8	65025	30152	58198.6	67007.6
591.268	226936	59700	103114	247057	304866	273056	350150	325504	423282	258581	407955	186253	288012	259082	261560	204612	213357	187431	67446.8	186705	209590
292.683	83309.9	27634	38576.3	92237.7	101409	83355	99432.3	84575.5	102369	74223.1	100095	59534.1	83542.9	86042.7	81328.5	65545.9	67678.3	66245	30888.6	59645.4	67584.1
296.133	4.1605e+06	1.45559e+06	1.90219e+06	3977632	4.54582e+06	3.92717e+06	5.02622e+06	4.32905e+06	5.22176e+06	3.6958e+06	5.04934e+06	2.94302e+06	3.85762e+06	3.9115e+06	3.82469e+06	3.1152e+06	3.21466e+06	3.0452e+06	1.50271e+06	2.88127e+06	3.16345e+06
298.857	54029.4	11924	18787.1	51808.2	59390.8	60170.2	93672.7	83060.4	114463	76348.8	106993	68322.3	80230.6	82326.2	94626.3	74277.2	86538.6	61390.1	46369.2	88508	81482.3
295.13	2.73474e+07	9.49565e+06	1.20647e+07	2.54966e+07	2.89377e+07	2.46941e+07	3.16678e+07	2.76836e+07	3.3282e+07	2.37047e+07	3.23002e+07	1.92806e+07	2.51205e+07	2.52904e+07	2.46257e+07	2.01267e+07	2.08587e+07	1.96934e+07	9.79415e+06	1.85057e+07	2.04114e+07
395.055	57389.1	37456	52957.5	74978.8	76261.8	77318.1	69295.9	74644.9	80018.5	58855.3	78940.7	53404.6	65493.4	59175.3	59527.3	56955.3	59130.3	50611.5	31017.9	54238.4	58679.9
399.166	59474.9	32285.1	14419.3	29219.5	25513.7	27968.4	46677.9	23642	30920.1	21514.4	34240.5	17220.8	17192.9	23739.5	19847.5	25470.8	22342.7	21714.3	13150	25005.1	21335.8
363.118	149106	81387.5	121999	175941	203820	184206	222617	194812	196619	163355	189904	132024	166620	160162	161553	133158	141983	148010	85682.5	140868	146243
389.182	135063	89478.1	47755.7	71402.1	58552.3	61953.7	122091	56964.5	93476.6	53131.9	60447.7	49145.8	58027.9	79289.6	79687.6	41566.9	54211.6	61447	16482.7	44863.6	48420.5
234.974	150587	71744.2	23203.3	138594	110049	111868	133651	116303	155541	137892	169646	150840	132238	152013	145569	139919	148064	131451	85159	103500	125909
340.151	47048.1	42843.8	17574.4	47180.2	48841.4	30758.5	44730.8	64693.8	95337.7	116771	114892	109074	98426.6	122601	113765	92133.4	84770.3	85798	60371.7	75420	97838.2
189.112	383833	123990	201529	456735	453068	347696	444775	250193	359237	324612	338168	327714	360823	476347	450161	342522	432519	413953	112711	488375	249492
322.097	57596.6	38560.7	9305.69	433.317	343.059	169.284	238.662	188.647	1370.57	2027.08	383.7	0	327.503	1812.18	1232.29	721.999	459.027	324.864	0	433.929	1030.46
135.044	679242	259705	93701.9	481038	523996	410993	570686	272057	400475	277452	290649	285164	330750	447695	438190	277557	342580	336014	123591	202190	202182
216.005	1.17099e+06	455808	143305	918762	989969	804834	1.10269e+06	505935	754577	502323	518634	523313	639360	881041	851805	507973	641894	618297	194725	363321	357329
215.001	1.38928e+07	5.5612e+06	1.77776e+06	1.09778e+07	1.19705e+07	9.66031e+06	1.31295e+07	6.18388e+06	9.13977e+06	6.19207e+06	6.4135e+06	6.44097e+06	7.75869e+06	1.06124e+07	1.0204e+07	6.26686e+06	7.83061e+06	7.50415e+06	2.45376e+06	4.42374e+06	4.47856e+06
281.114	397027	257908	102158	105104	96960.5	98972.1	130494	134595	232018	211816	306975	245329	189534	212574	201173	253230	193159	180052	95599.1	130331	188096
511.155	71104.2	61823	35379.5	30738.1	30847	35362.9	41177.2	37556.8	51202.6	46878.2	56687.3	55668.1	46734.6	51775.4	49428.1	56335.3	47326.3	46623.1	30374.8	34139	46968.9
445.173	118685	81644.9	35678.1	33282.9	30878.6	33070.7	40170.7	46471.7	73322.3	67941.1	95290.5	83139.4	62850.3	69444.8	65797.3	85477.6	64908.7	59167.2	35211.7	42332.3	63961.7
444.171	906961	619912	265877	245570	215849	247337	294909	331907	552717	502872	731250	620801	472516	514449	497234	618566	488431	441714	259621	311603	470072
443.167	5.08988e+06	3.36028e+06	1.46094e+06	1.4134e+06	1.27175e+06	1.43218e+06	1.72831e+06	1.87155e+06	3.11132e+06	2.8357e+06	4.07989e+06	3.44626e+06	2.65366e+06	2.91914e+06	2.8223e+06	3.51682e+06	2.77768e+06	2.52984e+06	1.44589e+06	1.78462e+06	2.64611e+06
210.077	1.07003e+06	888010	452627	494292	695803	469542	525432	566869	1.13429e+06	1.4933e+06	1.80229e+06	1.65406e+06	1.19176e+06	1.47026e+06	1.41273e+06	2.02474e+06	1.55105e+06	1.32299e+06	875409	970704	1.46029e+06
224.002	304194	141172	44589.1	262453	226179	235709	276535	148985	214139	156462	170799	133761	164637	219585	213118	163000	179949	165520	67033.7	127349	139452
278.11	252250	89280.6	39568.3	40910.5	26058.5	31744.6	36184.5	60018.5	152944	111783	193315	141800	88191	92606.2	87634.7	131253	86670.7	88821.9	36079.6	46145.9	86918.2
270.992	202619	122653	37822.8	344406	2.06028e+06	268408	1.94783e+06	151480	196778	225301	196469	163267	383705	208072	201939	1.04496e+06	727846	481894	291203	176256	137597
317.036	95112.2	36921.9	15142.1	142613	109893	117621	132981	108396	149907	121823	184410	159059	124657	137504	132024	152862	159446	135038	97450.2	112067	112911
256.976	176498	168973	22801.6	450681	607855	200337	1.0804e+06	331795	409719	267722	354122	354337	238613	342806	341119	477711	451002	298989	315263	391054	1.14292e+06
289.123	352324	68395	25791.3	166109	168612	117334	182909	166532	331623	231536	312795	214705	229108	304346	285745	232870	231778	202401	80818.7	175763	187233
209.042	243636	114357	33587.9	200373	184675	176512	233841	109188	156944	110803	120083	105915	134148	177356	169191	104089	126751	127500	47460	92390.5	91859.7
194.082	305809	161227	122776	281463	227738	282065	238724	311484	350896	421739	519789	377136	424866	422631	432513	376383	329849	163374	186524	439379	310626
228.07	461346	169043	35710.3	544498	526089	497914	674145	100591	132249	202769	91584.8	56358.8	75532.2	144966	133245	121927	194529	197621	33140	121849	63778.4
184.097	407735	419465	188086	128856	131349	118596	174287	191992	346074	473909	504922	739198	653145	484064	473514	692369	568849	534560	421512	409090	610909
337.141	201808	47161	32081.8	236411	212749	156116	234343	207746	378407	214037	300504	154310	211398	287642	279610	185549	203500	176349	68964.5	161799	196936
199.097	965364	354258	210308	2.21543e+06	2.49949e+06	2.70656e+06	2.22594e+06	1.18493e+06	1.27942e+06	1.25793e+06	944736	938442	1.14131e+06	1.20477e+06	1.17635e+06	1.02299e+06	1.27723e+06	1.06351e+06	689154	1.1208e+06	804061
247.155	81588.7	24673.6	14838.2	154345	165264	108289	151892	95315.3	101322	102985	103714	75269.3	104881	127980	124954	73684	81108.8	86764.2	31379.4	74410.4	67195.4
230.013	611192	198168	45142.6	605210	532375	494566	704166	246588	294519	197992	196026	196481	269529	380471	372722	214846	329383	328216	121718	230273	200337
275.06	9593.27	4166.33	1065.63	1.8791e+06	2.0103e+06	1.40224e+06	2.40862e+06	768418	1.50133e+06	1.26444e+06	1.01043e+06	972892	1.27138e+06	2.49873e+06	2.46034e+06	1.0025e+06	2.01824e+06	1.39847e+06	388612	838001	858299
248.093	391032	109218	40986.8	282528	260073	251958	320643	151469	201178	146934	136775	117996	147759	254765	241882	119299	171677	183163	45302.4	113602	105915
294.146	389142	121920	101198	372656	395232	288926	435774	302308	440351	278106	404118	248645	283911	343015	333028	288702	277790	256635	109419	200174	226101
458.187	84080.4	30284.2	26537.1	27228.2	29085.5	20597	27431.9	44039.5	73114.7	60285.4	77993.5	50788.8	50217.5	60664	60026.2	50005.4	43917.7	42808.4	29787.8	48740.6	52073
457.183	389464	148883	140739	121436	134915	91393.1	124000	197780	350396	274733	361666	234005	235768	276930	268692	244231	198162	202382	135876	222288	235917
402.134	512878	174094	68933.6	74009.6	78257.1	75474.8	98273.3	122457	310366	236591	312491	280294	215878	229457	223117	262763	200146	198144	77552.6	95744.8	186873
414.141	13491.3	6835.83	619.556	43375.6	38787.5	29360.3	28117.8	65824.6	88480.5	119541	92833.5	117443	94384.6	126067	125452	114300	100100	105952	125250	104901	120839
189.112	1.41843e+06	562393	251629	619415	639855	511772	650997	481027	705099	611479	724076	688835	692352	802785	775757	693759	760459	686534	262420	499428	484850
169.086	207278	81747	55192.7	109798	108138	98756.3	123627	60204.2	82034.5	91953.9	98273.7	115117	103401	148026	141045	97059.7	130513	145685	40188.2	107860	56480.4
263.023	1.12181e+06	366357	98722.2	1.49632e+06	1.13215e+06	1.12017e+06	1.51818e+06	1.2353e+06	1.59219e+06	1.47534e+06	2.05519e+06	1.89413e+06	1.26511e+06	1.50146e+06	1.46673e+06	1.9681e+06	1.8117e+06	1.51371e+06	1.2154e+06	1.35006e+06	1.32787e+06
264.027	93705.7	28881	7880.55	126961	94093	90741.1	123689	101943	133333	121967	176257	158976	104329	124533	121724	161746	151997	124304	99251	112885	110613
489.198	20828.9	18291.3	11787.7	14734.2	16533.5	12267.7	24627.4	30262.5	45233	48697.2	31728.1	65900	64318.8	50666.8	49208.5	28272.4	38004.1	49373.8	37906.4	39935.4	47107
118.98	404187	211560	44382.3	20830.5	29512	26717.4	35568.4	26005.3	21047.7	20343.1	19111.4	19649.6	19286.4	17654.1	19257.1	19326	19029.6	17402.5	18506.9	17777.8	16725.8
90.9848	3.24926e+06	1.73316e+06	506301	433473	443268	406122	420309	394626	381644	385604	364547	393918	388756	367998	371090	372862	385816	329468	338283	359982	347005
132.048	255741	148532	29259.7	797.396	783.319	535.913	425.636	540.303	1092.48	1889.35	1720.42	916.572	1470.17	651.18	1571.42	815.528	892.398	1434.75	615.773	1256.12	1012.68
218.049	1.56384e+06	742455	146930	610.354	984.042	421.319	1453.33	552.694	1089.29	369.225	806.726	207.1	221.303	1100.1	1030.64	511.244	927.939	699.292	100.83	217.855	412.178
228.124	941888	577778	212833	110695	85394.3	99749.6	136327	124655	235738	195227	320218	349809	196896	214485	211833	335915	267675	242133	113770	109360	191693
238.127	1.15179e+06	349165	165576	587930	822163	494837	951982	455000	582409	310151	431474	146631	328824	393411	377936	169114	213650	189818	45760.2	194641	195032
237.124	1.00676e+07	3.02131e+06	1.43332e+06	5.03331e+06	7.01455e+06	4.2235e+06	8.15121e+06	3.88271e+06	4.98337e+06	2.63676e+06	3.77138e+06	1.31187e+06	2.88852e+06	3.43117e+06	3.31891e+06	1.48726e+06	1.87546e+06	1.68203e+06	393399	1.65597e+06	1.68311e+06
195.112	344791	87152.3	38610.9	138782	193066	112365	220331	98089.3	124604	62987.1	92502.9	33873.3	70828.9	84498.9	79549.1	37411.7	45923.9	40383	14200.7	40553.3	40644.6
475.257	181250	28524.3	3855.19	72710.1	130370	55038.3	153262	49166.8	77426	25279.2	46280.9	5821	28117.5	39627.4	35733.8	7625.61	11972.3	9105.16	98.9129	9423.56	9155.6
186.113	364404	303704	313445	483672	622753	336253	647595	405402	538600	560318	642470	1.07979e+06	1.25264e+06	1.29729e+06	1.27348e+06	1.22323e+06	1.25907e+06	1.31228e+06	861237	410566	576889
253.108	1.95136e+06	487742	117643	1.36003e+06	1.30158e+06	942681	1.91819e+06	558364	1.07503e+06	683898	699014	695481	932862	1.44347e+06	1.40341e+06	594745	1.08017e+06	975195	182104	552275	405183
155.07	572906	267800	138710	385639	357315	330351	416809	311844	413928	399348	626563	430876	322814	447192	443325	496737	493941	395175	110748	258614	343945
333.029	2.38423e+06	873569	532136	4.24928e+06	4.03309e+06	3.79749e+06	4.18399e+06	2.62533e+06	3.1319e+06	2.56951e+06	2.42063e+06	1.80821e+06	2.88554e+06	3.59409e+06	3.59559e+06	1.997e+06	2.71081e+06	2.89726e+06	1.2841e+06	2.32595e+06	2.55417e+06
315.109	268551	98937.8	33141.7	272144	268232	244310	376958	97645.7	148028	87409.5	95084.1	81153	111874	176892	173815	92597.6	123634	126348	33837.7	75884.5	71871.9
339.021	71198.2	43502.8	1948.33	0	0	0	0	0	540.08	343.361	1199.93	987.251	0	249.332	172.116	242.316	391.523	106.488	358.84	96.7168	213.863
204.066	1.44607e+06	729618	139654	225949	228602	182138	293176	146221	219946	146589	171518	161045	213721	278258	277645	162246	230014	231605	72215.8	129843	141480
198.059	842662	249809	87881.2	832292	938934	629031	1.18604e+06	381186	516394	345078	346520	204379	409559	740023	721157	259457	402224	361249	46537.5	183931	246113
257.068	373952	74923.4	17889.7	417193	438299	274955	501952	162625	217122	149524	149879	104458	210228	363679	363057	103347	210613	209052	24478.6	91522.8	95343.2
256.065	3.46032e+06	699268	175256	3.82802e+06	4.04182e+06	2.55322e+06	4.64231e+06	1.53797e+06	2.10234e+06	1.4671e+06	1.50284e+06	1.04149e+06	1.99522e+06	3.47506e+06	3.4236e+06	1.03395e+06	2.01419e+06	1.98613e+06	245281	897408	956187
401.157	387424	178373	143900	458524	411820	223574	398142	456936	647360	496400	506362	233791	380907	555449	528815	302536	333399	306560	187345	450834	404293
223.08	806111	277659	127044	1.29708e+06	1.36342e+06	789366	1.12749e+06	1.08154e+06	1.63725e+06	1.16845e+06	1.38201e+06	855842	1.11944e+06	1.56212e+06	1.55226e+06	983910	1.19127e+06	1.01579e+06	546340	915300	955372
94.0286	352480	102667	44708.3	465865	477462	268466	409877	352109	537702	377997	459918	278937	359716	513636	502153	309307	382931	326140	165709	283626	292574
222.077	7.23047e+06	2.56525e+06	1.20551e+06	1.13781e+07	1.19072e+07	6.99434e+06	9.97228e+06	9.47619e+06	1.42809e+07	1.0184e+07	1.20089e+07	7.59125e+06	9.78987e+06	1.36759e+07	1.36154e+07	8.74533e+06	1.04331e+07	8.96134e+06	4.88453e+06	8.10242e+06	8.40653e+06
278.151	265145	94228.2	58467	243364	263519	163077	244468	301543	466428	237942	364174	220109	286608	355233	349660	238524	263909	228711	124832	210486	243612
415.161	437978	168435	57978.8	226608	228586	138772	325537	190315	416186	254143	286931	168247	241735	439240	425631	148636	209498	205880	48932.4	176647	159503
301.039	94078.4	66234.3	39628	188460	128498	140253	166906	192280	213811	228172	298065	279793	187860	207786	208047	279303	261701	217282	229568	231038	201238
312.019	34543.7	25711.2	9210.66	221733	139190	145017	179712	211146	272411	247000	350296	307148	203461	266661	256505	351616	335622	278668	269833	231399	264762
214.108	3.48612e+06	4.07252e+06	393019	278431	337427	209999	392229	259003	431148	1.01153e+06	1.53685e+06	1.4891e+06	641702	884868	851053	1.7007e+06	1.19758e+06	964167	542004	548169	934179
196.097	322372	165327	32170.4	69599.5	81490.3	50084.8	88285	101395	156333	254106	343071	198131	135868	224457	216255	235999	176006	160163	66386.5	114536	162652
268.029	2.52641e+06	953532	442803	3.88408e+06	3.16567e+06	3.46495e+06	4.46247e+06	1.7652e+06	2.23419e+06	1.13923e+06	1.68413e+06	1.24833e+06	1.09878e+06	1.49854e+06	1.4755e+06	1.75196e+06	1.76761e+06	1.40994e+06	934021	1.06165e+06	1.11991e+06
209.085	100066	67955.1	18102.7	96220.4	65393.6	60268.3	81645.4	101492	164676	116253	235971	155170	80217.5	102053	97808.7	115998	115764	88064.5	59220.5	108371	88182.6
269.023	272534	99603	49321.6	486847	433169	392653	532010	253338	374448	290006	227857	197066	243983	407904	393656	251305	274083	235424	170905	241307	233955
367.133	33542.4	18414.7	16128.8	98062.1	126504	64058.8	84956	67068.4	115468	84357.2	90617	43392.4	70332.4	80681	74756.1	53815.5	62509.5	70001.7	41656	50536.2	93552.6
291.135	416091	92802.7	51514.8	312262	300350	240641	330180	173956	269369	154959	193402	132381	195287	235008	228123	146199	166444	150644	61439.3	112456	144486
393.081	84164.6	36012.2	17617.5	86301.5	84304.5	82406.3	103463	39064.1	46461.8	34873.4	30764.7	28762.1	40373.1	62211.9	61398.8	34317	43850.9	51379.3	13032.5	27076.7	31121.1
325.093	4.02761e+06	1.08054e+06	419764	3.47512e+06	3.40407e+06	3.02232e+06	4.49828e+06	1.25306e+06	1.82363e+06	1.1831e+06	1.15862e+06	976542	1.39053e+06	2.52206e+06	2.4441e+06	1.14687e+06	1.60517e+06	1.82067e+06	340911	845450	971378
239.129	2.26474e+06	760681	197906	1.97239e+06	1.80104e+06	1.75882e+06	2.4332e+06	712486	966793	718529	717944	761623	1.0759e+06	1.66717e+06	1.61234e+06	661902	1.2246e+06	1.24632e+06	238770	568818	517959
292.133	123732	41061.8	29119.7	101371	95205.8	81026.2	106658	70834.9	93263	48069.2	71919.9	36950.6	58597.1	65549.9	61444.3	42321.9	47569.1	48382.5	19986.2	43266.1	44254.8
326.089	2.85731e+06	1.02896e+06	318481	2.80699e+06	2.42265e+06	3.03987e+06	3.43412e+06	1.15286e+06	1.46602e+06	830405	853830	906076	1.36114e+06	2.12386e+06	2.01044e+06	834301	1.40188e+06	1.41832e+06	249528	764942	711077
327.093	338175	120916	42425.6	337537	281445	381143	421179	135752	175223	93302.8	99645.2	110913	164737	247037	237224	95735.4	165453	169784	32835.9	90150.5	85178.5
164.034	224164	88563.8	32020.7	214583	173393	227757	249450	90965.5	107320	68096	69274.1	74073.5	107077	151232	143538	69741.3	106110	108333	31148.2	67187.1	60167.2
296.133	542779	279996	122176	427826	397271	412881	478721	412566	496251	319003	546043	318003	412282	363168	349455	283996	302104	308773	134323	262086	241848
295.13	3.7831e+06	2.01103e+06	882216	3.06564e+06	2.8616e+06	2.94216e+06	3.50186e+06	2.91206e+06	3.58608e+06	2.363e+06	3.93074e+06	2.32487e+06	2.97687e+06	2.69254e+06	2.58672e+06	2.08484e+06	2.20538e+06	2.21805e+06	989949	1.90686e+06	1.79787e+06
254.021	407792	248605	77835.3	254107	372870	295626	401816	196442	237222	168993	192780	132568	180630	236076	226947	171585	171741	158586	56836.7	104046	100921
253.018	3.8322e+06	2.28531e+06	739379	2.44468e+06	3.49274e+06	2.83493e+06	3.76856e+06	1.90234e+06	2.25363e+06	1.62735e+06	1.8727e+06	1.31735e+06	1.7584e+06	2.32795e+06	2.29125e+06	1.68385e+06	1.71564e+06	1.56508e+06	552846	1.05335e+06	1.01794e+06
167.07	22053	23791.3	9384.73	150870	111333	96110.2	90666	92849.8	78278.5	154441	134480	73558.7	78329.6	123340	98387.2	105094	96863.4	72731.8	36833.3	119917	80245.4
79.956	151428	108230	73096.2	102002	120028	109990	129198	86950.9	82861.9	77210.5	74409.3	66184.5	82655.4	94370.3	88091.3	71933.5	78942.2	75455.9	47892.5	66586.3	59504.6
346.123	83674.3	43501	14287.6	66090.1	59769.5	61199.3	85526.8	39746.8	60170.1	40970.8	46659.3	46894.2	59135.1	77868.2	75320.5	35697	49394.3	57936.2	12837.2	26873.2	28627.3
303.097	189334	73926.4	92706	987693	1.49255e+06	600135	926539	867528	1.76952e+06	1.48276e+06	1.0533e+06	792117	870347	1.72995e+06	1.65926e+06	821098	1.14532e+06	1.05747e+06	407831	976243	799067
345.12	632798	296267	90855.9	474984	414730	450169	632417	281048	427985	252895	297173	309190	405451	538764	530050	203189	348191	421533	65411.3	172672	180421
242.14	1.37132e+06	664170	847212	1.07555e+06	809514	763478	791637	1.43697e+06	2.59256e+06	2.86061e+06	3.56524e+06	2.88679e+06	1.99821e+06	2.24548e+06	2.1308e+06	3.07319e+06	2.44138e+06	2.15511e+06	1.1595e+06	1.52108e+06	2.42742e+06
119.049	764903	326187	119532	432738	414955	340767	541589	381807	486729	370213	389403	340474	428464	552473	543102	345834	380918	347259	238965	315649	301834
155.07	110766	71791.9	32236.5	118218	112179	116854	120685	108254	145990	158755	214799	156681	119820	151506	151248	165340	164254	139429	59380	112873	130164
120.053	53332.2	24835.3	9880.04	31726.5	27830.9	24133.5	40448.7	26770.8	35576.3	26442.5	29530.5	25133	30548.9	42475.5	39941.9	24031.4	28674.9	25482.1	16518.1	23688	21943.9
200.01	1.40197e+06	705131	282110	909305	884248	770541	1.15885e+06	855728	1.0809e+06	840372	869129	799325	986192	1.28077e+06	1.23981e+06	797335	877587	774530	559043	750570	704779
197.65	49635.1	24477.1	10106.9	37462.8	34986.6	28681.6	41220	30588.8	38519.3	29041.8	30544.4	28662.5	37078.1	50195.1	47444.2	29545	34315	29612.9	20912.8	27713.4	27077.6
201.002	691194	356724	136189	442910	430055	375865	565086	415728	519470	408763	429996	396457	484600	639301	606579	393773	425469	379858	276304	365061	343156
199.006	1.62906e+07	8.2203e+06	3.32182e+06	1.06824e+07	1.03446e+07	8.96633e+06	1.3604e+07	1.00002e+07	1.25836e+07	9.86656e+06	1.01665e+07	9.3591e+06	1.15281e+07	1.49674e+07	1.4499e+07	9.33866e+06	1.02294e+07	9.11658e+06	6.64043e+06	8.75031e+06	8.32928e+06
171.133	217058	152892	48426.3	52004.3	60026.1	48414.7	50865	56667	68885.7	72923	87935.3	59241.1	58152.9	64634.4	62027.3	68933.7	60631.1	53318.3	37872.4	58926.4	54102.7
391.125	598258	245938	79660.2	675921	633999	586689	846434	261541	348231	207301	201403	229971	308730	468554	444174	199326	359680	351931	79356	206649	168859
392.129	141388	40838.6	52107.7	94086.3	89964.5	81297.2	112351	42402.2	54964.4	37952	35881.6	38804.3	48907.2	71437.7	70800.5	32060.3	52188	53112.2	15885.8	34202.4	31660.1
458.187	119623	73161.1	34567.4	35855.4	33178.4	33118.8	39063.1	45789.7	77665.6	65346	95027.6	82883.5	67006.7	66594.6	66942	72670.6	59445.1	57040.2	33564.7	32612.8	56238
457.183	626191	366468	165061	180139	161651	159421	203139	224940	392078	325373	485541	422170	344147	338844	319780	391555	296966	300409	163964	165573	289696
263.129	233927	118451	42810.8	173584	170078	144343	226300	116368	176711	131876	175743	132585	129125	193426	191116	137597	154699	135250	75622	98103.4	104340
416.104	159790	88163.3	12223.3	138159	157771	143289	236803	19125.9	21843.4	20805.6	12286.3	7124.25	15535.8	19432.5	18710.9	8297.85	19849.4	24363.7	2246.47	2604.89	4109.12
184.097	505853	370442	79410	110519	131436	81422.3	150006	100648	177286	229876	366910	313490	183880	258339	253380	350578	267216	206966	129187	133553	194888
381.074	34778.4	27987	13406.2	75220.5	74764.7	73790.7	84373.7	42440.1	49942.2	42292.5	41231	38253.7	45622.8	68413.5	63395.2	40053.5	55822.5	55237.6	28388.6	42627.8	42409.7
324.024	44795.7	31382.6	13256.7	52583.6	44027.6	37811	47914.9	64718	97790.2	107662	137465	115346	83854.7	106000	105239	128909	111831	96828	111319	86720.1	123066
324.991	39336.7	24060.4	9931.86	31707.2	29025.2	29670.4	37007.5	30882.3	46391.8	35378.5	47801.7	40187.6	34434.2	47666.7	50734.3	45952.1	46355	41068	30159.1	31574.5	38287
303.145	349885	150317	116512	343644	412542	216223	351144	385114	667817	487490	590848	400187	451999	641100	581639	409691	430337	381970	218509	349799	392412
203.128	1.1572e+06	489664	277911	963490	1.14312e+06	725870	986106	685495	856183	1.02005e+06	1.42726e+06	861489	840845	1.34651e+06	1.28054e+06	1.01999e+06	1.05746e+06	950167	286436	605059	732518
305.022	324341	37703.3	57454.4	53181.5	72233.2	32925.6	51848.6	46881.4	75366.2	47634.3	64142.6	53835.7	53092.9	105055	116207	60276	81019.3	62414.9	31007.6	47072.3	50752.2
260.025	179981	69196.5	21126.1	223641	189645	166661	296222	118161	159978	113335	134172	110191	122551	201970	184215	139084	170225	151792	85249.8	111881	109432
281.151	98668.4	28291.2	19799.9	57250.5	64095.3	44787.8	64248.6	58506.9	99348.4	61416.2	98619.4	54884.6	59216.5	80215	75557.1	60381.9	58243.8	47235.8	28123.2	40488.6	50263.5
401.182	257022	99527.8	39691.7	159545	154735	122790	231800	96967.9	164017	106239	121881	94413.2	123444	221830	202209	83712.9	143070	132982	36886.7	92002.3	76824.2
329.124	254742	27511.1	64580.7	42317.5	46568.9	32384.6	52669.3	45153.3	73148.7	49057.6	64563.4	46900.5	52885.9	63693.6	61157.5	51906.5	51845.7	49671.8	25414.7	41174	47569.6
537.14	8241.75	3461.31	1687.77	26379	27514.7	20525.1	21751.3	40309.1	68379.2	51797.4	55345.3	41366.8	45191.8	51945.6	51154.6	49359	41784.1	38740.3	31997.3	40770.5	55813.3
256.065	764739	245184	55338.4	613028	630209	505529	789040	337877	403381	338988	356850	363949	481822	670205	640990	307004	473749	485831	138518	272243	259056
135.044	444864	270975	44677.9	55780.4	57821.3	46786.3	65396.1	53817.4	78927.4	50623.5	79022.9	67987.7	82798.2	114285	113545	74480.7	72868.8	66300	40431.6	55710.8	58725.5
169.086	196589	89940.2	58147.4	207532	267984	258287	250796	125925	176192	159472	149919	161984	156719	188335	181322	153966	203302	171859	81952.1	143411	103254
404.193	2.04545e+06	1.34131e+06	16684.1	8258.85	9193.46	6886.7	7121.62	9096.29	14236.8	13240.7	19887.8	13778.2	10946.5	14788.7	12716	12853.8	11130.9	11067.1	8467.89	9974.56	12156.4
405.194	351250	234811	8237.77	22427.6	21381.8	22367.3	24886.3	15133.1	17511.5	12510.9	13649	13290.4	14297.9	18621.3	18949.3	11706.8	14900.2	14179.4	7501.91	14180.3	11447.9
386.094	325208	47398	11875	69341.9	54738.2	55033.7	109404	43815.7	50358.6	17338.5	33449.8	29671.8	60165.9	79088.2	74006.9	18172.8	33962.6	42040.8	5033.77	6553.02	14809.8
347.13	266010	83757	126384	327348	341070	274109	297740	343973	495669	461775	736978	476659	392349	437428	430512	568185	477247	453275	242283	316366	459140
375.167	88453.2	44566.3	22751.3	64444.2	47965.6	48114.8	59370.2	82653.1	136338	114982	201523	121159	97325.8	102589	102900	168201	127319	104282	82046.6	123194	126899
427.172	44980.9	19576	12876.1	41337.3	46654.7	28756.4	43184.9	55130.9	82185.3	59487.4	80570.3	44941.4	56528.1	55626.9	61009.9	47484.2	48254.7	44986.1	33225.3	51212.4	51747.9
429.084	74421.5	2308.69	68951.8	660433	564909	536998	746647	452178	671364	421869	474293	281830	414397	517150	510826	374055	400620	404048	228034	355804	407255
237.113	278827	108662	36668.4	328892	258893	266545	414719	156210	251820	167384	214025	204757	197784	257112	262638	196532	268913	232844	82606.9	140249	132042
430.088	15339.8	635.312	14138.9	123510	107006	101657	142881	86233.8	127495	78929.4	90762.4	56480.3	77695.6	93445.5	93874.7	69788.4	75185.6	75109.5	43684.6	67024.8	79278.1
359.127	107851	30953.3	19841.3	91893	47539.3	47614.2	63078.3	93096.8	136613	91933.8	170543	125447	101383	193546	190280	135873	140301	107372	56477.8	92653.8	110185
189.113	488829	182612	65804.3	216963	219717	179117	239559	139859	223389	211355	249107	267988	227725	314401	300948	266143	290150	261238	115511	179078	170879
354.159	47229.4	31082.3	10398.7	52752.8	39261.3	30859.3	49954.7	49849.3	82962.2	49892.8	49519.8	42821.3	61415.9	73295.5	74026.6	41119.4	50921.5	46727.6	23974.4	36645.1	42448.7
367.154	396572	117842	88924.5	476991	466030	332222	424277	517435	686799	486871	613738	317736	429074	520710	507466	395258	472054	391312	212964	446775	383653
452.155	33656.9	25199.6	9261.43	111704	83583.4	79011.5	101852	128550	212547	173529	226044	229077	177951	172896	170791	212633	207015	175535	193297	145968	221680
368.157	63742.6	20352.4	13130.2	70302.6	70517.1	48852.2	62198.7	82218.6	99110.1	70660.3	92046.8	49885.3	67600.7	77347.6	75555.8	61227.3	75740.6	62002.1	34080.3	68216	54707.4
304.11	334344	154826	106495	218593	214846	187989	262288	181782	372158	359203	643882	533747	303728	407876	391796	661820	521252	411986	183483	215444	309266
261.125	1.459e+06	1.02644e+06	308340	898084	900006	622290	900502	982758	1495919	1.17593e+06	1.48168e+06	1.02185e+06	1.03061e+06	1.36196e+06	1.33357e+06	1.1741e+06	1.14353e+06	1.0626e+06	574206	830594	1.0469e+06
304.122	227689	134803	54180.5	154283	136555	114505	167460	131570	267444	306422	569844	475929	242525	314258	299091	595059	461355	348271	139475	170289	248433
266.122	342728	131290	102747	568888	762872	531067	903516	397712	430473	215448	444504	169207	309517	230475	220975	159722	167954	182396	41446.8	119760	130879
285.027	102355	43859.6	19635	194522	170151	187024	226557	69867.4	84603.5	34733.7	49559.4	33580.7	41178.3	51321.5	50568.8	54197.2	56816.1	45974.7	19568.2	31610.1	33647.8
265.12	2.56821e+06	995187	787367	4.09731e+06	5.50617e+06	3.88413e+06	6.51994e+06	2.91707e+06	3.19608e+06	1.63424e+06	3.32104e+06	1.28434e+06	2.27049e+06	1.73585e+06	1.70774e+06	1.2528e+06	1.28004e+06	1.37527e+06	295868	918853	997479
284.024	983139	362551	192358	1.82041e+06	1.63923e+06	1.77661e+06	2.1578e+06	737097	867478	394838	541766	373045	435363	531412	521523	560109	596903	498123	205252	321756	356592
352.145	73932.9	40561.6	15346.9	51832.8	40460.6	47157.5	56891.5	45643.4	62084.1	46179.6	56893.3	53558	58694.4	65247.1	64474.4	53876	51936.8	53397.1	20798.6	33294.3	38167
232.996	539730	251707	128408	291208	348471	207344	312087	264762	455006	359786	353698	440481	421271	456765	446603	423657	501538	414047	265139	235489	516873
305.113	81697	29855	24287.7	201297	253050	154935	223747	189594	284215	258574	282105	207002	193363	238408	255050	231788	237775	200293	96047.6	229000	183335
269.018	176263	96368.8	45717.9	182176	204823	181618	229526	148038	191196	147417	147402	139663	159026	208808	209369	152876	187681	144748	58166.4	37734.7	119770
413.157	143805	74817.3	30419.8	35749.1	37182.7	35569.7	46725.3	40008.4	66424.4	67999.7	91098.1	77554.7	59359.5	66766.7	65685.1	80321.9	64509.1	59849.9	36569.8	50381.9	60661.6
293.034	46675.1	19325.2	5757.77	56228.2	47404.6	44245.9	64771.1	39367.8	55709.3	46304	58466.1	54830.1	45097.3	60778	59355.7	57223.3	57289.5	53207.3	35977.3	44306.9	43361.3
118.98	166156	59653.8	26219.7	252439	273608	167290	218458	254484	419646	340375	298362	292446	291380	425933	416029	296724	323748	336988	156566	267442	305404
242.14	755706	603811	739425	1.34106e+06	1.01903e+06	781371	922671	1.73837e+06	3.10835e+06	3.33286e+06	4.08597e+06	3.49955e+06	2.51879e+06	2.69334e+06	2.64345e+06	3.61435e+06	3.00803e+06	2.67589e+06	1.24585e+06	2.09465e+06	3.00172e+06
424.148	38240.1	38825	22731.3	18492.9	15239.6	18325.2	19278.1	18147.3	18891.9	20883	19142	24782.7	18985	18859.6	20907.7	22423.5	20912.6	21093.7	24953.2	17072.6	23606.5
349.151	186842	111275	75549.5	211077	172213	240729	346169	143707	285035	189509	249761	196210	200595	242605	240823	153208	193284	183266	85840.9	177393	169931
289.166	216444	111335	43720.6	244059	283992	216146	269564	175401	249226	214986	245154	203235	203009	265419	255511	213522	213161	225071	92466.2	190471	185330
335.127	248286	72818.6	63573.2	168497	197165	141486	196347	182452	234097	149393	177718	110122	161670	178831	168062	99168.7	99654.4	105781	42317	81192.9	105949
251.062	637625	344147	96753.9	399916	385531	344256	514724	406097	535887	414445	466861	357051	429278	526013	518491	308388	359218	332146	167642	201510	341768
182.065	322901	115561	23812.9	365970	380191	327540	484207	150562	154186	122394	117848	98509.4	154920	220356	216641	98524.3	145425	156581	23319.9	88441.8	84590.7
226.054	4.37161e+06	1.76384e+06	351000	5.43818e+06	5.90338e+06	5.15114e+06	7.42687e+06	2.44438e+06	2.49093e+06	1.9217e+06	1.87816e+06	1.62493e+06	2.45201e+06	3.5983e+06	3.56649e+06	1.6785e+06	2.35005e+06	2.5836e+06	299150	1.39471e+06	1.48316e+06
203.128	810087	463027	260100	740378	806272	656607	745679	612722	564357	704139	986456	698271	579343	729903	717262	771694	747590	663175	188512	470703	509429
201.113	1.26242e+06	565113	234987	717877	712374	649905	741833	555291	792036	782442	1.0298e+06	1.04481e+06	825433	967752	949523	1.00005e+06	901865	841957	805733	691680	679204
240.125	688763	317652	98599	470031	448281	318973	544608	484444	810910	1.08054e+06	1.46875e+06	1.23509e+06	763603	959567	937908	1.25747e+06	1.00823e+06	876510	469203	590758	857527
217.134	592296	745389	112922	204275	225871	153067	201643	250583	295833	533200	723794	718935	375008	411973	402319	815387	532379	428343	230827	347923	466529
333.191	95204.1	66403	13700.6	23522	21396.7	19089.2	25930.6	21151	29825.3	30028.4	36072.9	34109.9	24829	27923.8	28620.7	34092.1	29140.3	27283.9	19251.1	24011.9	25835.6
433.254	80399.4	113150	5990.8	16039.7	18416.2	15973.8	22799.1	14435.8	22479.8	21532.2	48314.7	73421	24341.5	31834.1	30935.1	98703.6	31899.7	33519.5	15705.1	19349.9	34150
379.195	67129.7	53331.9	11770.1	16648.3	14704.4	19397.8	17479.1	12580.5	21447.5	22683.8	28127.7	28820.2	18841.3	19055.4	20777.2	35783.4	27936.2	24294.5	28457.1	25822.2	26910.6
116.034	765595	941573	117274	94098.2	128570	67759.6	115660	100260	151483	373210	525777	606000	248506	302685	297122	657770	437125	361994	192590	210365	346756
216.124	5.06872e+06	6.62314e+06	823557	590956	859729	387144	796136	641042	1.03167e+06	2.96308e+06	4.26194e+06	5.09563e+06	1.95977e+06	2.36447e+06	2.30782e+06	5.70797e+06	3.6116e+06	2.79951e+06	1.41543e+06	1.54e+06	2.78864e+06
346.132	38601.2	16912.9	9038.87	55491.3	50765.7	40168.8	48080.1	62543.5	115710	124409	161861	142399	90450.3	113801	102393	140305	109685	95684.1	61162.1	81716.4	101694
184.886	11393.4	15732.1	4636.51	3255.86	4379.01	2851.64	3953.93	6443.84	13735.2	18090.8	20420.3	26750.2	25152.2	19386.4	18195.3	23514.2	19569.1	19418.6	14034.9	17198.4	22207.7
376.151	15466.1	7724.24	4103.35	61450.4	74121	45004	55421.6	70000.3	102196	102374	83434.1	71878.6	70396	81227.1	75003.9	63962.4	73521.6	66640.7	42241.1	64604	69765.8
187.114	395956	518106	150977	145527	169471	132631	177607	266878	487769	648076	654125	885733	782987	616124	596994	756327	613617	631501	458868	547885	707551
186.113	4.17605e+06	5.39916e+06	1.55016e+06	1.25112e+06	1.51999e+06	1.08036e+06	1.59085e+06	2.44534e+06	4.73412e+06	6.41186e+06	6.75687e+06	9.08609e+06	7.98354e+06	6.1513e+06	5.88818e+06	7.7325e+06	6.11689e+06	6.20096e+06	4.58317e+06	5.40233e+06	7.15644e+06
404.193	2.28164e+06	1.59691e+06	23602.7	44110.3	41239.5	35851.9	48774.4	38341.8	55269.5	54383.3	79477.3	58064.5	41194.3	41051.8	39539	49112.5	39684.9	36934.1	20552.1	20757.2	32029.6
405.196	374180	262867	5835.41	14246.3	11471.5	10687.2	16377.2	10892.9	16357.5	14700.7	20731.1	16595.2	13087.1	15711.9	10375.9	16255.1	13412.1	13045.7	8433.33	16063.6	12349.2
336.155	236900	102218	72192.7	318867	356422	236985	296618	282285	381116	273212	271204	212964	280557	262747	260934	209731	213864	213541	147909	248165	248908
249.099	327333	103513	29987.3	310694	269987	290892	379005	152923	178026	134276	138453	137488	163047	229029	215447	134165	170837	179315	56938.8	119210	111257
248.093	2.19441e+06	667499	155406	2.24624e+06	1.8509e+06	2.05522e+06	2.61078e+06	940144	1.11117e+06	735626	738429	753747	1.0271e+06	1.44352e+06	1.42364e+06	749097	1.02004e+06	1.08978e+06	279598	645169	636693
312.153	902822	494473	207884	795821	997306	744746	928725	872748	1.21591e+06	935304	1.01332e+06	672879	771717	974290	932313	709986	766954	756398	397308	692022	716411
399.149	44839.7	31837.3	30806.3	92579.3	102657	87675.3	102398	126744	125372	151820	154089	139262	126386	128042	123517	147210	118975	123018	133811	117678	158624
536.153	4367.55	9706.46	5484.5	29267.6	24984.7	28195.1	42820.8	24077.7	29497.4	35856.2	45433.8	48809.4	39899.7	39548.9	37032.9	45649.3	45059.3	39553.6	45507.3	19554.8	42503.7
426.162	34883.7	40239.3	46074.8	68500.9	67793.9	84379.9	64210.7	133605	123010	172528	178345	182631	142408	125964	125446	182491	137075	141793	207810	126449	201137
410.176	21240.2	14064.7	7493.63	35691.5	30679.5	32452.6	40523.8	47783.6	72596.4	92604.2	105937	98430.6	78466.5	99482.9	96655.7	95821.4	77760.5	74783	57713.7	50724.5	86094.9
239.127	1.15954e+06	498385	128902	1.14027e+06	1.05082e+06	1.09553e+06	1.60448e+06	606856	855079	647564	727082	904465	935059	1.02117e+06	1.01014e+06	812107	1.11413e+06	1.05773e+06	410390	647324	544408
409.172	76496.2	52371.4	35531	236436	203290	196422	254507	303103	436514	598834	685573	622768	447885	558831	544182	643288	490762	467654	387521	308397	581819
363.167	66818.8	51475.6	30800.5	124008	112626	103598	135156	150769	220297	295052	357356	313838	213965	249693	241395	317329	236965	223432	185011	146084	281109
262.024	65247.8	37126.4	10889.7	111601	90657.5	93195.9	127129	101880	96695.8	91892.9	119346	99504.9	93302	110901	103967	115465	113976	101942	63786.9	92490.7	72932.8
295.155	32978	24154.6	16251	93024.2	129051	91863.1	112609	137616	231061	217830	179823	178654	157883	231959	228591	168172	205564	177251	170536	240276	156936
194.082	273148	149734	35884.3	266375	304503	267685	390540	147581	153109	120163	115043	111497	171413	215268	223070	100142	143708	144672	36427.3	88803.8	88232.1
345.119	105617	43654.9	30552.6	106439	66001	78024	97444	132544	195252	147093	216479	226123	194856	189964	187197	209151	168664	179208	100475	94161.4	159694
198.106	980629	640808	290564	955621	984412	813581	1.05724e+06	911565	1.29361e+06	1.34744e+06	1.71948e+06	1.37035e+06	1.04944e+06	1.29575e+06	1.2352e+06	1.45804e+06	1.27339e+06	1.09717e+06	903750	1.1401e+06	1.18175e+06
149.056	374198	171231	49989.5	287776	262305	236360	381464	229185	344165	267500	273901	278218	298873	363003	360200	277549	313954	287207	228954	238573	234044
229.018	1.03788e+07	5.07302e+06	1.79973e+06	9.2486e+06	8.41764e+06	8.25445e+06	1.32866e+07	8.1766e+06	1.04905e+07	7.88704e+06	8.62966e+06	9.3837e+06	1.01455e+07	1.23243e+07	1.2447e+07	9.13409e+06	1.03374e+07	9.3825e+06	7.91584e+06	7.89299e+06	7.66363e+06
277.005	432058	224010	82818.2	28319.1	30414.4	23107.1	26653	30341.5	33217.9	37604.3	31542.8	30950	29954.3	33589.5	34263.8	29503.2	24739.9	27127.4	23271.3	28344	30574.4
230.024	965493	460596	161609	855994	771060	752217	1.22044e+06	757319	969436	730573	798892	882965	943110	1.14019e+06	1.14193e+06	857284	941808	866204	742612	750431	712572
223.097	139452	69610.7	43427.5	738626	889430	1.15516e+06	889605	401673	388993	406003	245371	251677	317201	300310	298828	313171	380762	341264	220515	332645	238854
134.039	122805	73471.5	29940.5	95287	81798	73249.3	116919	84082.2	109235	98455.2	118051	117848	110986	132056	129365	125619	117919	105276	89277.8	92035.7	107223
179.058	176909	99268.4	53901.1	180753	174304	146362	212804	186081	251927	284479	283951	250502	234139	286037	267508	259638	228908	232921	190483	194807	256473
459.096	25351.8	1902.89	21898.2	120355	137922	143931	338866	109928	133166	75078.8	90979.1	73880	116306	109247	100114	57841	78843	70595.9	52813.8	69550.5	87427.8
179.066	189030	103653	54476	181330	174181	147170	211769	185862	251493	283989	283326	251934	234763	284455	265764	261302	230079	232612	191146	193808	255547
371.172	82563.7	58487.5	20871	81799.7	80678.1	62657.2	120373	63625.6	100568	77066.6	79425.3	63523.9	80237.8	116447	111953	50887.5	71333.9	74505.6	30502.8	64642.2	52119.8
493.174	34489.9	44009.5	74411.8	67198.2	70758.9	78579.2	53939.8	133050	101581	145442	116418	135378	131267	103377	104705	129770	99594.8	110970	210171	140104	181602
260.032	153486	94887	17553.2	168413	171067	149300	235437	130929	182228	140069	160296	153502	162094	216633	211973	166807	174465	159415	108610	121859	119217
276.01	502452	266260	88231.2	18955	25198.8	33911	56448.6	8737.14	10449	10704.9	10346.2	8276.67	8168.84	9460.59	9344.84	7654.49	6778.89	7698.77	4953.31	9483.89	7741.48
259.022	2.16919e+06	1.2843e+06	363787	2.02716e+06	2.01178e+06	1.8311e+06	2.65773e+06	1.8419e+06	2.38632e+06	2.05262e+06	2.42433e+06	2.24012e+06	2.20903e+06	2.71027e+06	2.66192e+06	2.37731e+06	2.36573e+06	2.09147e+06	1.57958e+06	1.8321e+06	1.81354e+06
300.133	219616	161025	73690.4	199669	190681	153003	194553	290743	402660	388955	464188	377923	313884	386185	380513	370866	340788	323625	221404	260854	363438
275.006	5.02199e+06	2.95431e+06	976972	27003.9	19880.5	20437.2	27368.7	29264.7	44126.7	33918.5	60486.8	57860.3	31348.5	39316.8	38454.4	45265	36238.4	31896.2	20137	22849.1	28405.8
493.164	34242.4	43862.5	73197.1	66920.4	70524.6	78080.6	53858.7	132008	101574	145054	116553	135577	131246	102840	103797	129959	99658	110942	210787	139609	181519
435.142	136216	86655.9	62547.4	162953	180539	136135	168805	162707	186229	178843	195698	116583	158019	190950	179683	115967	159142	144806	113613	160247	169020
503.189	32068.6	14629.4	30920.5	47042.4	46730.2	38521.2	41269.6	74454.5	77288.4	95053.4	77753	75082.1	81300.6	85765.9	78978.3	71220.7	59530.5	65630.4	91187.1	73831.9	96842.8
569.167	12577.8	14760.8	29230.9	25458.4	25937.5	25999.5	21901	45282.3	31692.3	45391	34010.5	38320.8	39534.3	33738.3	33844.5	35390.7	30729.9	33391.3	70546.9	50542.7	49191.4
520.179	53339.7	72040.6	128076	112107	118440	120090	93953.2	205455	154870	212402	155519	179062	184708	150741	155295	168029	142219	154625	307630	213598	244317
521.182	10922.8	14152	25601.8	21599.2	24154.9	22861.7	18226.3	38923.3	30044.1	39738.2	29049.1	31633.6	36357.8	27564.5	27166.8	30343.8	26507.2	31329.6	57972.7	41570.6	44675.1
390.168	44216.6	28604.6	21804.3	109349	178425	89787.9	108708	139137	181741	193560	120043	79898.9	99393	186348	179388	72652.7	85134.7	90024.6	61625.1	136058	129350
140.071	60274.6	47821.7	16211.7	13476.6	13760.7	10867.9	13846	11964	11580.9	10721.1	10626.5	9237.08	11276.1	11700.4	13287.5	10489.9	10803.2	11183.8	7972	9425.87	9869.01
355.105	1.663e+06	574448	175892	1.28305e+06	1.31234e+06	1.23573e+06	1.73457e+06	622371	772074	491806	491990	454566	720406	1.00556e+06	947769	541465	697902	759644	187057	370017	397788
142.068	672608	541363	115800	23234.6	24199.1	25293.9	27844.5	28312.5	30637.3	30104.3	33848.8	35852	31616.6	35688.5	35919.3	38656.6	40415.6	36337.3	32409.5	31646.4	32741
365.149	239329	116048	47019.8	270326	254070	256888	373659	146222	192138	95983.2	137285	93375.4	104815	136236	131397	144917	157826	141616	105801	137990	110075
190.062	828644	353931	104350	602140	780801	549402	746798	322358	239883	275016	266698	236868	363449	480395	462330	276120	400181	380580	150173	189264	243140
304.087	30787.4	30544.5	13212.1	76345.2	82527.6	71482.8	77791.5	124697	224474	234038	231406	250772	195448	256731	243943	261955	223038	208665	257320	226562	258631
364.142	1.34117e+06	629786	250605	1.52196e+06	1.47259e+06	1.44877e+06	2.05396e+06	763735	1.13503e+06	579704	776971	537602	546843	764308	736076	794698	850855	815823	431721	585095	655181
356.103	487811	196552	65614.2	348949	328594	342094	432157	174186	200304	154885	128244	145329	206027	282170	266514	139400	188276	212828	58765.2	119304	128518
290.984	426395	142205	83471.1	38842.6	31293	30297.8	39151.9	25418.1	34835.8	28205.9	30757.2	33398.7	29201.9	37726.2	34930.5	32957.4	36780	56682.9	22656.2	33845.6	32056.9
347.175	237318	187883	76820.3	203951	165114	130817	153396	561981	382171	409668	419795	409282	503486	385927	367989	469042	557104	399424	569529	1.6782e+06	221401
245.139	513557	234717	74368.9	505852	560796	448809	539662	323714	391449	391178	474087	403036	413220	526322	507457	398895	406426	414422	166739	352302	321192
318.104	66970.7	68647.4	12314.7	22881.3	24191.7	27797.6	37371.6	15465.9	31429.6	35574.8	53585	55454	38012.6	43723.5	41562.7	73777.7	63074.8	52710.2	38328.1	33535	49138.8
254.013	293100	141808	49629.8	425707	386607	351343	465418	258245	218273	218391	201776	229262	265662	317453	320585	237569	289486	264873	207343	247599	204152
196.097	845051	786623	101889	162540	181627	130383	217396	219128	318487	473084	764115	649098	331923	429764	413447	684978	499740	418746	290561	306124	411318
266.003	120765	65647.9	26886.5	117801	102527	100931	115968	74317	85899.3	70646	84917.1	81031.3	71020.1	86298.6	84106.8	81612	83850	88026.6	54384.4	57952	72166.1
366.157	87057.7	26521.1	20777.7	90467.6	86133.3	75919.8	108105	53249.9	48957.3	31857.3	42270.1	32735	40989	49795	49430.3	42294.5	51029.7	64313.7	32626.9	48582.5	35508.2
370.15	58135	38726.4	11372.7	16543.2	15221.1	14638	19677.5	20179.8	36929.4	29268.5	33122.5	25685.4	29398.6	28451.2	27883.6	21814.1	19423.7	23765.7	11546.3	18085.4	26080.5
403.162	217761	122478	54240.7	172886	165998	174740	210503	103367	113257	82031.9	73590.7	89820.1	114817	134123	129433	79370.8	113965	116865	41888.4	84114.8	77160.9
231.089	1.20641e+06	597666	188256	1.06571e+06	966109	973526	1.38888e+06	628084	820046	659261	781618	724413	755867	1.03165e+06	1.022e+06	711381	838422	811606	464854	571140	602819
445.082	51838.8	10416.3	20836.9	273563	228663	227154	219010	238238	239954	173798	172391	107087	166586	192808	182322	132843	152372	151433	123833	206893	194444
420.152	42224.9	42669.3	28268.6	63127.4	66901.7	74561.9	68493.2	61102.3	63758.2	51682	49885.8	68688.2	60359.5	58989.4	59953.3	63490.8	62303.6	60337.3	64421.9	54491	58048.9
305.077	658411	207897	62183.7	328319	421963	249106	342167	247095	361192	309160	247721	219910	259951	372338	374546	240773	274040	280137	128775	240983	234810
340.063	35585	30822.4	12370.7	71967.8	69391	62767.2	81954.1	63972.2	87570.8	90853.9	109382	117603	79180.2	89460.8	83304.6	122970	101704	90347.4	76318.4	76049	103838
231.122	823989	421234	131158	732891	679572	706091	942897	343978	446204	382177	480554	380674	393491	601124	610115	383293	491692	482817	193238	308896	336619
150.055	330795	184022	13439.3	28809.3	27771.6	24865.4	30897.7	21228.6	25768.2	24034.8	24517	27384.3	25431.3	29729.9	28679.4	29535.8	27121.8	27079.4	20410.2	24485.7	25469.8
256.155	50077.2	23018.1	23828.5	256346	141787	121792	96746.7	313132	514577	341404	446575	181753	338304	171562	168675	191454	170507	213848	67200.2	118599	275993
422.154	103695	39940.4	20550.7	20581.1	15275.9	19855.1	19762.3	46684.7	49137.5	54778.7	48554.5	61361.1	63448.4	73688.3	74017.8	46772	63606.1	64130.2	36749.3	80004.3	74900.3
315.033	139653	30541.1	9720.98	42932.2	39747.5	31469.3	36010.5	32033.1	28936	18485.2	27281.9	24373.1	36710.7	37410.7	37517.4	22471.6	24836.4	23935.2	12411.2	26225.8	26221.9
351.166	692841	469059	139543	707359	589067	863915	1.03296e+06	336726	542250	319207	377508	364281	356017	487121	481414	301176	386338	356280	161194	323486	287928
352.169	86595.9	63451.9	20385.5	93211	78828.3	110293	129192	48061.9	75811.9	44963.1	50903.4	48538.5	50131.3	68927	66018.2	47689.5	52549.4	51197.4	28455.9	47163.7	43522.2
281.02	42602.4	21205.4	9349.89	76267.6	76583.8	58904	71285.5	56908.6	67016	56744.2	64106.2	57378.7	59304.6	65085.4	64987.2	58967.6	65107.8	56384	38205.6	48630.4	47904.7
267.072	450199	207475	71232.7	505492	554634	471424	540242	327281	380114	353795	308961	322494	328028	510271	504658	343618	386659	373220	219262	267558	296498
267.047	484317	197209	68521.5	489791	539016	461455	526613	312000	369083	295549	290250	309689	318019	460097	460191	332565	369388	359134	211024	253796	283866
351.128	778507	526627	144902	723377	603018	884044	1.05752e+06	344211	549502	321495	380457	367650	360176	493432	484896	303103	388743	360600	161129	329030	290594
352.135	91434	67271.2	20190.6	95681.9	81602.9	113488	131613	51214.5	76830.4	47512.6	52671.2	52397.7	52986	69278.1	66461.7	47649.2	54804.7	53948	27796.3	47122.2	44354.6
99.0804	63125.6	26194.9	3873.54	14604.4	19852.2	10596.9	15477.6	11819.1	15974.4	22692.1	22135.7	16308.8	13208	18976.6	19029.5	17791.4	15527.9	15687.8	6915.81	13117	15886.1
431.193	175991	99406.5	52996.6	258273	217427	240797	309971	120220	139129	100412	102058	112102	128869	164895	159520	113846	134942	147528	72744.7	109490	103493
185.081	160588	79252.3	62068.1	132432	122129	109993	140222	105866	154406	169238	151948	199062	163567	173751	167257	156550	184113	187729	105704	189100	122376
383.175	138816	63895	31989.7	151556	160377	155809	200960	122465	124027	85204.6	106195	74446.8	102416	110380	105607	90993.5	98260	102151	67530.4	106815	83732.6
278.11	626756	418976	131939	285994	237301	203604	241670	415478	597130	613116	930316	600067	470023	470564	455199	811452	628346	528323	348378	499214	610487
166.095	172025	68807.6	31280.4	404680	381636	355493	519647	120498	174884	108082	104714	73299.3	85750.3	131414	124722	123929	127341	114596	43825.1	78259.9	80737.9
305.101	662895	212139	65571.9	569288	738808	399890	572080	376846	568812	467615	392679	350745	455505	690417	662495	379592	489905	486700	193898	425232	365087
205.09	222956	80676.9	22792.9	182358	123425	235530	142342	138769	166969	138882	263601	220106	220687	225837	233242	93739.3	110295	77080.5	24098.2	122008	104863
271.155	172434	101247	47900	504318	592726	388772	530598	324031	370238	441359	511985	386459	362480	451879	422543	433723	404952	369696	227582	359992	347337
201.111	5.03791e+06	2.36183e+06	659321	2.61199e+06	2.81038e+06	2.19847e+06	2.65428e+06	1.76723e+06	2.38273e+06	2.14408e+06	2.32022e+06	2.11614e+06	2.4906e+06	2.91373e+06	2.83063e+06	2.07357e+06	2.29144e+06	2.32988e+06	879680	1.74926e+06	1.99768e+06
202.116	520797	236948	67182.3	254338	283023	209467	257760	177776	236440	210655	234783	210048	243939	294412	276724	200859	221275	231233	87703.8	166389	197132
204.13	514758	209982	39963.4	103932	121225	87033.3	103789	81633.5	107073	110580	121426	94908.3	108252	133044	122786	97070.3	101566	104504	43009.5	84250.2	90377
203.128	5.00658e+06	2.06758e+06	441680	1.11876e+06	1.30147e+06	901497	1.13365e+06	864282	1.14044e+06	1.17827e+06	1.29687e+06	1.0572e+06	1.1513e+06	1.39749e+06	1.37113e+06	1.02661e+06	1.1141e+06	1.10189e+06	412450	911097	959252
358.145	235656	120091	47860	246394	288544	177763	222162	335040	542611	345796	396830	203437	256239	352431	318249	220437	240209	233929	136910	231747	262221
317.153	216694	81453.1	62728.2	204487	198285	156662	204990	199509	269495	185167	218467	176900	219713	246467	226454	155550	175045	162043	109517	149199	167951
346.133	150271	66177.3	15910.2	64555.5	60446.5	53085.9	65986.9	63214.8	121749	104001	160048	131506	91407.1	111203	101288	162851	131440	115711	64787.5	84030.8	94036.8
447.096	8455.11	7162.73	4646.44	120136	503958	33212.8	263537	29172.5	57198.7	47747.6	30688.1	49320.8	39155.2	26409	25254.9	252072	298096	148973	48448.8	68142.1	29269.5
186.113	1.42112e+06	1.40242e+06	215672	352340	547441	291001	480873	398322	569118	797404	997176	776761	640575	838898	817579	959567	752818	655676	333827	481290	670384
313.169	149475	90649.8	39044	218528	220216	185265	237994	209615	258785	265563	352998	242937	208770	242177	230666	250019	228214	196187	149331	211485	214725
236.093	2.42645e+06	1.14407e+06	264571	1.93841e+06	2.04302e+06	1.42798e+06	1.65014e+06	2.25822e+06	3.16137e+06	2.73367e+06	2.95904e+06	2.46446e+06	2.56341e+06	3.2697e+06	3.12273e+06	2.59552e+06	2.55793e+06	2.25774e+06	1.64766e+06	2.20205e+06	2.40305e+06
108.044	106671	45769.3	12433.2	68375.3	69128.3	51483.9	58292.8	74644.1	99674.5	87679.8	97642	77445.3	83154.8	105048	95821.3	82011.8	80116.6	67984.1	47424.6	72686.8	75480.5
430.208	25528.9	24901.5	1304.72	2051.15	1306.9	3015.45	5246.9	531.008	1243.02	1090.01	2347.58	1112.44	1596.15	969.223	1052.85	427.946	1223.18	2605.62	2368.1	1781.61	722.002
223.108	588539	332107	65739.9	236423	261795	218772	316104	229166	308312	248690	278213	225304	257426	352771	351782	231759	258814	226041	110544	224772	198981
237.103	352855	170574	63508.8	296964	312938	225103	276458	345156	477605	391786	412765	326859	364438	467869	439201	340858	347829	321379	233999	304922	339329
277.165	128047	112716	42846.4	145417	150400	162608	243130	169431	238580	228734	219127	228150	209999	259959	261254	220380	221503	199944	195051	211911	204046
421.145	71311.1	75958.7	29425.4	114586	97671.5	117701	130041	83651.4	79436.5	123041	134348	171636	94227.5	113020	106617	136123	117631	113327	117052	175322	144791
319.064	173334	111759	37251.1	77792.8	85894.7	70301.3	95731.4	72568	100173	85686.5	96225.1	79063.2	69825.4	88403.8	89712.6	73864.3	68817	66064.8	41700.6	63120.9	74379.6
255.094	386824	255823	65501.3	404778	350484	345366	461561	248667	299008	433490	509529	578210	328669	432627	399967	512694	452420	416533	307732	584246	467030
329.128	230479	111604	40475.7	266681	216837	246034	335850	108130	118651	82085.6	99103.2	93086.4	124300	148967	138999	103773	114746	109390	46596.6	71159.8	74790.8
375.133	528056	428832	104567	622897	536147	544653	727318	376838	406537	645500	728049	887964	478291	623493	599690	722277	635700	616945	506790	987931	755511
292.123	282168	161228	54107.7	187090	162324	123630	175504	214637	250573	298262	360216	268386	234742	296959	294764	311715	304060	210794	150148	205307	288722
433.208	134841	119604	60744	109006	98652.6	94400.6	125924	97647.1	127144	107910	129052	114168	111940	147258	142471	102202	98364.4	101972	59666.4	76531.2	87522.6
264.04	472188	289953	95449.2	316409	320195	276267	386872	308971	418760	368800	444833	436793	361938	426001	414280	451278	424970	402227	262517	288323	343169
285.179	367377	151250	55098.4	216891	214652	174391	242456	194797	294033	251372	324536	248465	246368	278528	268628	260237	245787	227234	146334	211146	226178
265.024	388311	197325	87033.2	346737	346884	298121	426239	280487	361780	273857	314556	263159	274450	338640	328527	277343	294929	287514	193167	221361	244340
264.028	468663	289237	94248.8	313112	318294	275062	386672	308503	418295	359272	436866	430719	358555	417045	400971	442073	419079	394387	262480	281726	337514
265.004	314300	147954	69575.8	271131	307852	264683	375467	233018	289103	211501	237274	195289	210373	255559	249786	216161	229753	226714	147528	181364	197654
263.009	3.63808e+06	1.79213e+06	831263	2.86846e+06	3.11028e+06	2.57661e+06	3.63168e+06	2.72649e+06	3.38431e+06	2.73167e+06	2.89363e+06	2.53286e+06	2.69776e+06	3.43907e+06	3.28804e+06	2.62558e+06	2.86198e+06	2.87189e+06	1.78224e+06	2.29587e+06	2.40795e+06
254.128	841293	662575	231397	622059	646073	576057	678981	637249	1.11171e+06	1.44698e+06	2.27008e+06	1.93878e+06	1.09499e+06	1.38166e+06	1.33407e+06	2.18838e+06	1.58672e+06	1.29601e+06	863160	898170	1.28151e+06
376.138	76830.6	63311.8	21063.2	105332	84661.6	93752.4	115794	84519.4	102377	123255	150058	165923	101613	124973	115021	141394	119486	113196	117084	173062	136087
295.13	2.3542e+06	1.11945e+06	523800	922131	934842	902955	1.24607e+06	855631	1.1054e+06	520227	965601	447959	726090	594400	584478	516516	527495	518777	257450	448987	519431
379.163	73467.7	46718.8	36211.8	101300	88486.2	100826	107077	106755	171737	174132	248130	221117	142409	157133	161028	214110	164027	169766	97726.3	88573.7	172063
242.14	747091	339514	100202	578322	659459	447085	690423	501968	669890	922337	1.18448e+06	983903	713581	967457	900491	1.10673e+06	862311	763519	395537	588402	707257
235.082	462032	215646	58487.4	395866	330343	280279	339572	276286	467831	350289	433189	442526	436070	532326	506602	285742	401058	408926	170300	392475	285892
289.997	429444	226597	28472.3	26492	22926.1	24140.7	29430.2	24293	33640.2	30644.5	48016.6	32859.7	24330.1	29151.6	26246.5	37938.4	26621.4	23077.4	22448.1	22001	26046.7
279.133	1.81897e+06	751757	427639	768172	862949	740470	1.07826e+06	648510	741075	467118	790090	337575	547552	479782	452666	357521	342862	341981	149623	314402	330065
280.134	285864	117148	64967.9	113190	130731	110998	159701	109299	136015	112598	180093	124120	119666	119028	114613	144128	115740	106645	72159	83399.6	96265.3
252.048	1.82848e+06	905878	335347	4.77424e+06	5.38409e+06	4.35086e+06	4.946e+06	2.95123e+06	3.55249e+06	3.32905e+06	3.57004e+06	2.51933e+06	2.17689e+06	4.04756e+06	3.82199e+06	3.62792e+06	3.34663e+06	2.76533e+06	2.01013e+06	2.83528e+06	2.92926e+06
368.136	228893	50919.4	15972.7	70852.5	69542.8	68776.8	104705	42324.4	44712	23527.7	32648.4	30107.7	60574.7	75750.3	72363.6	21873	40475.8	42972.9	6059.52	11856.3	17781.7
286.996	241139	133292	52854.5	422886	376652	365544	468011	252911	299004	238575	267528	229552	209368	261945	260375	248083	259009	255703	142004	216347	251062
235.067	232761	148604	48928.3	200617	216784	136697	197636	148761	223994	192000	187477	162111	187954	261407	241139	158648	195284	191007	114957	195934	136350
251.129	460893	255284	91469.1	578813	774677	452593	557960	492868	758885	866465	620139	565610	712398	1.26189e+06	1.18254e+06	595779	742722	757408	304209	697410	558903
150.019	161861	73596.3	16028.5	1857.78	5732	3395.33	4979.05	2690.99	2384.85	583.861	1394.87	498.337	338.719	681.509	868.252	1124.88	972.459	736.55	401.315	280.559	644.277
304.169	197875	99957.6	29118.1	113604	99623.3	101757	145293	103471	180849	183690	277435	258686	146861	196698	177072	278751	204470	166854	135133	147103	151951
303.174	1.52374e+06	718730	170099	874933	860453	761147	1.16106e+06	793453	1.37592e+06	1.35763e+06	1.80758e+06	1.67219e+06	979832	1.39917e+06	1.29859e+06	1.72188e+06	1.43314e+06	1.18056e+06	934709	1.02228e+06	989413
462.174	6281.38	10891.9	26783.8	21518.8	21135.8	25517.2	17104.8	36189.3	33140.4	35792.7	32854.8	26267	29684.6	34547.1	32221.9	27156.5	23232	22818.3	40264.5	24816.3	34439
288.001	5.24671e+06	2.82117e+06	400150	48663	39970.3	45015	59743.3	39596.3	68792.7	42104.4	78823.4	51203.6	36622.8	49560.4	44964.8	46625.1	46342.9	39027	15753.6	26964.9	29856.6
221.027	238119	157496	324663	632446	38706.1	34791.8	190105	71758.6	178169	116476	91487.8	97916.8	220742	161031	336669	115810	1.94476e+06	1.31734e+06	38170.1	61426.2	41513.7
287.004	236686	130769	56513.8	411573	373112	357636	454983	250758	295544	242884	270894	225893	212970	261771	256298	246392	256987	255507	143514	217732	245274
304.177	204172	104405	30977.2	111887	105909	100169	144597	105844	186200	192979	283710	256777	150226	203114	185220	280630	208190	171069	135078	152841	159923
303.181	1.49684e+06	715190	170585	843879	825157	742153	1.12033e+06	765366	1.3187e+06	1.31152e+06	1.77126e+06	1.62768e+06	944223	1.33382e+06	1.24731e+06	1.66581e+06	1.38534e+06	1.12729e+06	904876	983033	951014
181.059	159889	86039.7	16616.7	87796.5	85387.3	84666.8	83414.2	33285.9	56296.7	53392.7	49703.7	56573.5	61750.7	87232.5	79353.2	63505	70480.1	64916.5	48826.7	58048.4	34809.8
473.178	12695.9	9649.43	19618.4	47127.5	43223.3	31168.7	36399.2	49294.8	58084.7	68958.6	75821.2	47363.5	51400.5	82103.8	72068.8	52144.9	48463.5	44067.6	36256.9	34920.1	50315.3
490.169	6440.41	10140.3	30766.5	35818.2	37200.6	37350.9	29157	43608.4	36787.9	53824.9	52043.2	42176.7	44733.5	52948.5	45788.2	45422	35175.1	31905.4	51287.9	33768.4	46922.6
296.023	72483.5	62383.3	17030	33301.6	19284.6	24650.9	19512.7	63156.3	82450.7	78777.1	144146	99373.9	64010.1	73902.1	67741	109494	87374.7	62839.3	102053	63553.7	80158.4
199.114	613692	406837	74989.4	254434	308517	209479	333591	328536	467046	961548	1.53352e+06	816137	472321	776485	750808	976660	688971	600731	263620	422307	593791
260.027	421447	173142	69318.9	422475	389071	350966	444420	374074	534433	465057	595503	427566	391218	694142	636933	417647	428522	388576	195615	341585	348619
198.113	5.41616e+06	3.60371e+06	755195	1.98198e+06	2.55779e+06	1.56238e+06	2.73437e+06	2.79253e+06	4.27464e+06	8.61498e+06	1.39598e+07	7.44157e+06	4.16667e+06	6.97913e+06	6.64442e+06	9.00811e+06	6.31202e+06	5.29076e+06	2.38238e+06	3.73009e+06	5.40077e+06
459.093	144833	37194.9	5658.41	6652.99	7860.29	3781.75	10058.6	4783.96	10852.4	8267.82	12865.3	7352.17	4903.67	9977.55	12275.1	10812.9	4844.3	11451.8	5262.29	2957.83	8589.72
167.072	38977.7	22711.1	12480.4	69267.5	60663.2	55851.6	61183.1	72228.5	84931.8	94884.1	91977.4	58556.2	67130.4	78158.8	77220.7	64617.4	64405.2	65369.2	62821.9	74982.4	70058.5
299.185	30296.2	16829	13434.1	78489	126408	88129	106603	125565	167540	161166	135765	118596	121143	147166	130965	112731	114699	109602	118005	155189	130105
247.028	19923.8	6708.18	3720.44	573050	538027	504865	586213	832148	983998	1.15027e+06	1.11541e+06	713744	763455	1.00801e+06	947095	827025	873309	821530	750520	912487	989174
230.929	10947.7	8700.9	3354.19	9919.2	10010.6	11755.4	15996	15069.4	23640.9	12699	21375.1	9448.26	10041.6	13276.6	8940.95	12173.6	10148.5	12710.8	4082.63	4511.9	11424.7
326.163	877370	442232	204769	795493	1.11931e+06	735896	994072	1.26307e+06	1.95415e+06	1.62556e+06	1.71966e+06	1.04692e+06	1.17238e+06	1.75218e+06	1.67274e+06	1.10155e+06	1.14585e+06	1.15228e+06	666496	1.10296e+06	1.25892e+06
378.16	206342	42583.6	18104.4	89229.5	92222.1	103834	123224	106696	147890	127799	163656	97322.7	130089	150629	139247	125612	105389	111133	62968.2	81712.1	107310
388.169	12700.9	16167.6	11592.9	22729.6	33130.1	33921.5	34338.7	34215	70037.1	112558	123020	148922	99482.4	121484	109647	172610	135642	104084	130768	77843.6	128480
593.188	10823.2	4784.68	4348.85	59883	69801.1	54869.7	89188.5	77658.2	88345.9	84336	148028	108706	86745.3	99365.8	89673.6	145361	133834	123306	102717	112588	86651.3
387.167	97079.9	101904	64237.6	127843	226245	180123	187746	191926	406690	674608	691844	856665	575320	687129	699963	1.03555e+06	754204	661334	697610	447698	703448
269.117	851422	330181	168723	1.3028e+06	1.27762e+06	1.1177e+06	1.64399e+06	889139	1.397e+06	1.00589e+06	1.25931e+06	1.14823e+06	1.08396e+06	1.36964e+06	1.31083e+06	1.28313e+06	1.28366e+06	1.12355e+06	879245	992377	999424
197.068	141614	80337.2	34639.8	74528.8	78952.1	83994.2	103772	60268.4	111491	121700	209945	158769	114517	136693	132668	169662	147340	138729	69955.6	77976.5	95779.2
362.129	177836	46889.5	68838.2	62264.1	40928.3	52172	66848	92792.7	141866	121802	210675	169293	128921	200397	183143	176664	153792	135756	84440.4	111243	138503
305.016	57090	28017.3	23666.6	94032.1	84947.5	96365.5	133340	128676	161721	164259	219452	217820	168783	144552	132234	199758	170937	164961	149496	139922	157172
238.108	536869	153437	37772.2	481764	581575	485428	761164	326325	402017	253412	274294	230349	389738	531132	495198	215442	382089	391260	120474	217965	241316
438.181	57454.1	23288.1	8690.68	21311.1	18260.3	36290.6	36664	22066	51176	28723.5	56072.2	51531.2	35440.2	40210.8	37543	18137.4	16950.3	25340.9	1153.98	9778.55	15011.3
135.081	40276.7	36716.8	24222.3	46179	52259.3	48609.1	59456.5	43532.3	64694.4	90275.6	163833	99576.2	78038	93350.7	88819.4	162690	128644	138780	45893.9	68045.1	120069
142.793	24714.4	29090.2	7348.82	53799.9	54026	53030.4	101861	119502	208288	246640	229173	208642	177306	172708	235582	284102	264786	380868	354412	360517	433238
146.051	49182.1	59856.2	15824.2	98583.5	69311.2	68675.2	116401	127016	231720	245129	268083	211359	173691	201761	210268	268635	283745	367333	258029	270929	343530
145.048	1.36689e+06	1.66004e+06	465187	2.74276e+06	1.93988e+06	1.9547e+06	3.13251e+06	3.715e+06	5.83951e+06	6.0753e+06	6.69364e+06	5.54435e+06	4.53578e+06	5.41832e+06	5.60877e+06	6.92099e+06	7.31753e+06	9.68556e+06	6.71516e+06	7.37146e+06	9.0586e+06
144.044	1.40631e+07	1.68742e+07	4.70488e+06	2.81098e+07	2.0093e+07	2.0096e+07	3.24358e+07	3.8281e+07	6.04215e+07	6.26814e+07	6.92777e+07	5.71213e+07	4.73258e+07	5.61488e+07	5.74072e+07	7.09809e+07	7.52988e+07	9.94883e+07	6.93403e+07	7.52633e+07	9.26288e+07
403.122	74116.5	32459.1	26841.5	63543.4	73873.4	75849.9	100259	92046.6	127618	87449.6	116010	75852.1	85285.6	111291	99892.2	95869.9	93550.6	86318	60835.2	89644.2	87000.2
306.137	165188	57722	25948.2	276344	278312	312706	341889	194225	309140	282982	402845	324665	292492	370577	341784	320452	294893	254584	156369	224638	220907
321.192	56257.3	28412.6	18090.7	32802.9	32111.1	31659.2	40029.6	120754	224276	197074	192263	171019	172392	223730	218702	135619	121989	147729	112505	124968	143857
372.031	5313.64	3073.62	1873.09	37054.9	32267.8	32640.3	36665.1	56559.6	73126.3	61844.9	88932.4	84374	57321.1	56506	57111.4	82794.2	84705.9	67808.8	87345.6	53647.8	66060.9
400.134	28549.3	8680.96	5326.53	30932.4	29515.5	30282.2	46037	27152.9	29285.4	25441.4	30361	27585	45685.7	39113.1	41084.5	25586.3	38745.6	55570.2	3563.39	9297.58	17722.5
399.132	172197	58047	40874.3	189330	162372	197816	271859	174886	191991	150718	190582	180287	275195	224715	246888	160200	198325	319226	41505.1	69544.3	122794
293.016	62875.1	22954.2	15076.5	59305.7	56661.9	48615	70922.7	65720.3	68310.7	50703.5	57810.4	63135.8	52007.6	61288.6	57843.3	53886.7	64321.4	55664.3	47629.4	59148.2	46797.8
269.159	244755	78000.2	24370.5	199339	183261	169771	276225	164381	215224	163713	243366	236256	188302	204893	205463	218822	237979	218600	131150	171157	155724
118.98	267661	140043	30137.3	214628	237873	153107	217423	170435	251232	391721	371434	307663	205207	337238	330982	370028	408179	380451	125663	208740	245264
380.175	232590	89486.1	49116.3	369316	364937	311598	390066	380920	426622	366604	350439	271893	435640	458371	435590	277345	328914	289853	175388	283632	274805
362.138	172615	48688.8	57722.1	73180.2	43057.7	51329.4	71240.9	109192	180411	135864	250434	206691	165009	257676	226269	199642	175795	159020	93217.6	126269	167186
253.053	741755	397193	321494	770851	796644	746323	859258	746612	769360	650635	695457	603401	667213	746452	736476	723486	675922	629132	520078	628890	631763
336.005	126384	68401.6	57939.2	142124	147457	148140	180847	143506	155656	128640	127960	123229	138687	158137	153606	122821	129237	131083	113333	120377	126469
335.006	860429	496119	378707	954670	1.01392e+06	971576	1.19158e+06	931264	1.02102e+06	862461	889754	807428	903890	1.00165e+06	972677	864362	859287	851461	718812	820510	842169
334.016	3.65149e+06	2.07529e+06	1.5535e+06	3.83166e+06	4.0641e+06	3.97416e+06	4.75349e+06	3.81744e+06	4.09257e+06	3.44226e+06	3.59393e+06	3.3303e+06	3.58464e+06	4.00068e+06	3.98267e+06	3.53942e+06	3.60544e+06	3.49789e+06	2.93738e+06	3.26884e+06	3.51114e+06
333.008	2.3387e+07	1.35539e+07	1.02912e+07	2.58083e+07	2.70722e+07	2.6331e+07	3.20042e+07	2.54305e+07	2.74793e+07	2.27922e+07	2.35338e+07	22216056	2.39225e+07	2.68987e+07	2.70509e+07	2.31879e+07	2.41759e+07	2.36062e+07	1.96706e+07	2.2266e+07	2.33801e+07
317.182	124166	49547.9	27734.2	264253	355311	230995	353486	343217	324972	289878	422688	210619	251428	289455	300536	221834	234635	206458	175391	355501	231989
245.134	1.57251e+06	561725	184303	840212	1.03448e+06	732712	972231	588662	856749	770133	892216	728066	773870	1.06686e+06	1.06741e+06	774078	875438	874828	288238	575011	574038
374.185	398190	146354	60824.1	333896	294428	379084	474182	183526	246674	174842	222445	188966	203310	310537	308924	220036	230387	247608	113041	157037	187114
373.187	2.24923e+06	818479	249575	2.09004e+06	1.87239e+06	2.32044e+06	2.83488e+06	896591	1.05059e+06	708544	701103	687051	907465	1.60872e+06	1.57687e+06	725085	1.01356e+06	1.17257e+06	234891	661286	562420
348.15	74971.8	27625.1	15657.2	77946.4	79679.9	70129.9	129662	103760	189246	202095	301238	221389	183815	212975	223550	249597	191202	165993	84708.3	107142	187419
251.07	565239	271952	93062.2	1.09992e+06	1.74177e+06	748889	950440	925163	1.5529e+06	1.81619e+06	1.08177e+06	1.18747e+06	1.51698e+06	2.68362e+06	2.551e+06	1.12723e+06	1.64322e+06	1.74374e+06	639139	1.61874e+06	1.18363e+06
332.118	73821.5	39605	27862.7	53558.7	67108.9	60494.1	70110.1	71318.8	172720	226393	278309	248367	183254	185870	180506	343888	246767	216327	200222	187891	237570
157.086	3.52389e+06	3.98075e+06	1.13657e+06	2.75985e+06	3.24946e+06	2.74434e+06	2.9806e+06	1.66775e+06	1.64739e+06	3.93762e+06	3.52201e+06	2.04994e+06	2.0807e+06	2.67982e+06	2.61507e+06	2.44406e+06	2.34639e+06	2.14873e+06	277961	2.06428e+06	2.10284e+06
361.144	368457	77242.7	33850.9	329066	152950	123762	239063	435094	705203	468493	968511	751868	666302	1.26792e+06	1.16463e+06	773905	747936	539630	262295	477375	610476
293.062	627829	462313	122054	87221.4	84407.3	67441.1	115037	102464	163959	137572	191283	106477	103785	136104	122366	151313	124692	101659	73692.5	102748	116203
234.088	341645	67047.1	13615.6	275723	245458	223610	217679	154485	295506	150670	283334	189681	185777	273756	252460	93238.1	119002	139264	18844.5	68973	98290
256.155	272661	174594	88882.7	221577	223970	185900	219488	321766	481363	661852	968928	756792	489626	599175	567267	873727	644965	515557	376289	436748	572726
273.171	86756.6	41351.5	21902.6	1.00003e+06	1.5172e+06	768697	1.10663e+06	463524	329530	356851	427129	240602	424166	443945	447394	298776	266131	275269	114174	291043	237191
233.085	3.79769e+06	778075	129004	3.0924e+06	2.41468e+06	2.44168e+06	2.42742e+06	1.8991e+06	3.37947e+06	1.80717e+06	3.2702e+06	2.23495e+06	2.1631e+06	3.06675e+06	2.90499e+06	1.09043e+06	1.4944e+06	1.78781e+06	149926	867965	1.18712e+06
265.075	46289.6	32182.5	16188.7	1.13103e+06	1.92381e+06	678361	770647	1.50228e+06	2.21761e+06	3.73124e+06	2.37912e+06	2.05425e+06	2.55964e+06	4.39451e+06	4.22178e+06	2.15302e+06	2.37357e+06	2.30675e+06	888728	2.31454e+06	2.2408e+06
155.107	83359.2	69836.8	31166.5	57602	55234.6	52824.7	62094.9	63916.3	109926	234834	362141	413182	200110	222281	214354	582456	396272	296371	181433	253274	288625
360.157	120568	55828.3	45401.1	195285	254053	164141	227980	275573	452554	328368	287769	163080	218589	305807	282806	177951	201163	183296	108761	199787	214179
364.023	364964	363091	328716	586378	661356	615579	941600	804548	675882	703667	630989	732249	1.17799e+06	765910	773174	592473	641060	595992	683172	582722	752304
363.019	2.41241e+06	2.32752e+06	2.16288e+06	3.92701e+06	4.33781e+06	4.01269e+06	6.17502e+06	5.40033e+06	4.49633e+06	4.70707e+06	4.26297e+06	4.83864e+06	7.86561e+06	5.04458e+06	5.20456e+06	3.88579e+06	4.21662e+06	3.94903e+06	4.41425e+06	3.99494e+06	4.89709e+06
365.012	127969	106487	73018.6	179622	167443	168237	268896	220175	214659	190411	190247	232298	319068	211963	222686	187428	210392	206033	183358	165430	199546
266.082	116906	67047.7	34337.9	257215	345824	143938	170999	251295	328504	439717	365851	302214	320421	525687	491070	314140	330370	295922	144337	297729	300370
372.149	48415.7	52141.1	10392.3	13423.9	13074	10326.6	18910	18758.7	32091.3	23944.9	30367.2	24669.9	21458.8	21267	25639.3	27724.4	23771	20844.7	12634.4	20416.8	20648
391.171	73629.6	54282.7	31012.4	69511.2	72757.4	64079.6	77324.6	93430	110800	175070	154196	140164	130897	151332	141173	144510	122156	112730	100092	98499.6	148250
277.028	577257	247387	130997	646179	592320	542271	677184	732184	946262	759008	1.02189e+06	909339	808659	873206	877999	893307	886086	760793	601845	640718	739194
278.021	42170.5	22855.4	12151	49216.2	41115.3	38167	50891.3	59372.4	79154.4	58644.6	82697.3	73260.3	66088.2	69871.5	69305.8	67594.9	73622.5	58969.5	48000	52379.9	57930.7
268.093	5.49913e+06	2.14881e+06	834351	7.68586e+06	7.6332e+06	6.33988e+06	9.85071e+06	4.91746e+06	7.48945e+06	4.55312e+06	6.06422e+06	4.84994e+06	4.72802e+06	6.68823e+06	6.503e+06	5.96063e+06	6.58235e+06	5.69929e+06	3.28853e+06	4.27904e+06	4.27731e+06
276.127	1.59081e+06	323349	86306	1.32545e+06	1.37159e+06	1.4667e+06	1.87276e+06	589240	844192	309499	1.06878e+06	408393	603190	580240	565365	190465	210376	314950	16690.8	124701	167367
443.098	17464.9	0	18381.6	279670	331201	302638	450519	170294	240662	165854	202437	121257	131246	200988	180464	172302	180168	157547	74844.5	131891	169928
444.101	3012.14	0	3604.51	58643.5	64332	63103.4	89846.3	35193	49555.6	32344.9	40253.6	23460.8	26204.4	36881.3	35714.4	32752.8	34870.3	27395.6	15054.8	23548.9	30131.5
266.049	89061.4	49123.9	25683.3	86522.6	94777.6	86318.4	106770	74977.7	90157	74408.8	92249.6	82616.3	75471.9	103091	94126.8	96463.5	90789.9	71625.7	61003.2	68225.5	68784.6
289.021	8.19907e+06	4.74653e+06	1.46545e+06	32553.6	12693.9	21720.2	24134.4	30637.9	54335.3	34039.3	90414.9	83084.1	42296	43087.7	41341	67009.1	50167.8	40077.2	596300	24144.2	36129.6
314.112	129632	70901.3	26602.2	223239	186651	173651	259664	161042	281673	188773	239926	140898	141514	166548	163905	151888	165119	171558	105179	135654	152879
324.004	125306	103658	57692.4	139407	123652	137263	156143	161670	177604	161335	167413	164137	176973	172518	170996	150559	156627	143202	165677	155827	160900
391.189	84808.8	65817.7	38253.2	74574.6	77915.8	68641.8	87157.3	97372.7	116570	179020	160912	140197	137004	151151	143184	147741	122908	115487	101694	102635	149132
270.062	159351	87714.2	40703.8	328518	328908	264590	384737	227927	332293	209774	249156	184771	218213	305322	296509	256253	285653	243919	150011	198548	204787
325.006	14971.7	14392	5841.89	17879.1	15480.8	18419.6	16074.5	18380.9	21075	16779.2	18329.9	18885.4	18955.6	19849	19340	17238.8	17915.5	15672.2	19339.1	19234	18371.1
291.038	880192	482877	153703	206224	191735	166549	217416	230028	424456	309375	393038	477211	356175	457318	465898	379127	392735	384878	223724	275254	307699
401.074	266879	103711	27016.9	13023.2	12449.2	15897	16643	11960.8	17525.8	14708.4	17263.1	14670.1	17456.9	18099.5	17083.4	14573.6	15314.7	13953.5	12175.3	14625.5	17482.5
223.085	155429	94194	45574.9	206646	210114	147890	176275	184674	286659	274942	323692	230831	201671	283523	274215	225648	235923	209653	140605	306433	265997
110.912	18961.2	9634.48	3349.74	46940.7	44156	44267.5	49202	20128.1	26331.7	16963.3	14742.5	9296.95	19551.1	21153.6	20390.4	13352.2	19587.6	19682.4	5456.72	13882.3	11745.7
142.944	98779.1	50489.2	16083.3	250221	233083	231926	261890	111373	147309	88135.3	75615.2	51987.5	98369.6	114642	111800	77494.4	105326	100046	33114.3	72566.2	61426.2
142.953	115369	63090.7	25843.6	248995	231193	231683	261123	121976	162950	107102	92169.1	69600	109338	129495	128637	94357.7	121802	116459	47406.3	86669.4	77418.1
319.12	397609	110523	44937.8	1.0777e+06	950682	1.0286e+06	1.19882e+06	674029	1.11951e+06	649790	834856	699083	857768	1.12638e+06	1.08377e+06	583313	728842	738803	293033	603537	608207
315.018	149312	81347.9	34722.9	383213	361036	364854	410999	215464	287989	172080	170007	160658	193572	221932	213371	185304	223818	205266	120780	169259	153594
344.116	331948	281999	80023.4	180408	199256	201187	196339	168385	365309	332695	432672	400194	289985	294817	296530	491614	466644	527435	209242	177850	334136
315.029	149236	83558	34375	385824	364699	369103	415254	216324	288546	172342	169693	159982	195237	222690	213405	184283	223086	204152	119288	170498	152868
354.138	76874	43818.5	25910.9	94410.1	108524	95675.5	125542	67006.4	84899.7	59292.1	62064.9	45743.9	58932	72455.1	68448.7	58833.3	63795.5	58644.1	35309.6	48676.5	52178.6
183.102	337043	297426	46671.9	579671	688863	451212	485045	292769	175123	360303	199608	144704	250589	240359	236395	137289	173814	168727	41978	211490	170801
169.098	164971	109569	42932	98568.2	104697	90563.3	118864	82355.3	127998	130943	138549	127275	124538	150107	147276	144778	139816	137390	80004.4	100771	118422
353.154	323363	171682	118670	407003	513117	468815	550337	317169	381638	296512	317100	200997	218570	296267	288066	277532	281478	263182	176345	236139	248381
181.086	307263	189991	13285.1	45930.9	66126.2	41885.4	54911.9	38034	38753.5	142285	111145	79880.9	50057.4	88479	92848.7	114133	89146.7	94919.3	43058.8	68074.4	110903
487.195	10295.2	8121.51	15451	25277.1	31440.3	21155.4	28251.6	39367	48531.7	39146.1	33981.3	23657.8	39833.6	43127.3	44214.5	31562.1	27131.6	30010.4	28692.6	26409.8	38363.5
284.151	293969	133891	51513.8	89292.8	104170	78492.1	112445	112538	234228	131887	201640	167694	160232	216635	189786	170805	221758	225308	91509.2	118053	129258
313.166	186632	110632	51158.7	273481	228261	230996	325074	270355	289329	269907	344596	267855	251437	298287	293026	235319	247135	212400	125610	213868	215545
208.097	196900	111924	23108	194461	245949	196650	288246	117176	115666	85814.6	89079.5	82624.2	127641	141627	144535	73093.9	100276	102623	32759.6	66977.5	65963.9
226.113	266070	118239	88932.7	1.00365e+06	1.19865e+06	1.41026e+06	1.15838e+06	567033	571035	519399	320869	378761	468521	462040	460281	417363	551711	550259	307261	511988	318730
347.208	202019	137742	66544.2	372871	379879	297648	395199	405868	498083	431984	496518	406634	402410	463677	455610	358374	393324	364359	252999	397357	351526
225.113	2.12753e+06	1.00383e+06	716482	8.10522e+06	9.64231e+06	1.11473e+07	9.17606e+06	4.77101e+06	4.81647e+06	4.43151e+06	2.85262e+06	3.26501e+06	4.05825e+06	3.90072e+06	3.97889e+06	3.54037e+06	4.68632e+06	4.47676e+06	2.62811e+06	4.30351e+06	2.75315e+06
352.005	51681.6	31405.6	14914.1	54151.5	63741.6	50570.2	75767.6	77804.6	84657.7	72634.6	78668.7	77852.6	77541.8	90223.5	91244.6	115016	100925	81205.9	58954.8	62998.7	72655.1
351.001	369140	221556	102884	369356	428886	363925	509906	491344	572599	496875	538587	514454	514281	582561	581738	844106	723922	547876	388642	431050	472864
269.045	384947	199019	100075	350722	338672	349282	445402	446588	532451	426165	472236	420530	438730	530631	516577	420803	434797	392381	328512	367424	415127
340.182	196578	91668.2	38972.3	392120	445329	292738	382728	505970	1.08109e+06	725821	754574	456639	502007	776635	760372	450652	538358	580573	253018	385212	512203
350.006	1.51459e+06	834055	438912	1.52678e+06	1.48607e+06	1.5004e+06	1.8806e+06	1.97996e+06	2.29489e+06	1.89068e+06	2.1411e+06	1.87835e+06	1.99923e+06	2.33401e+06	2.34539e+06	1.96638e+06	1.97781e+06	1.81116e+06	1.45316e+06	1.64771e+06	1.92556e+06
415.107	45459.1	23370.1	17430.8	55229	61019.5	54485.9	70953.5	75149.1	96768.7	77318.9	90456.1	69527.8	76113.9	87969.2	87731.8	82957.3	74905.9	71634.1	48912.7	63677	69387.5
349.003	1.06258e+07	5.86617e+06	3.09451e+06	1.08686e+07	1.06274e+07	1.08051e+07	1.35994e+07	1.42681e+07	1.63256e+07	1.34476e+07	1.53381e+07	1.35872e+07	1.43003e+07	1.67736e+07	1.66472e+07	1.40836e+07	1.4395e+07	1.32069e+07	1.04093e+07	11970614	1.36959e+07
291.091	601948	235785	101583	217698	205408	171214	216458	253857	480709	350592	430232	535083	397310	512336	512572	423410	432442	425596	249864	278177	357478
210.113	360724	200068	66646.4	103390	96852.9	96777.9	111826	144445	248735	240488	315901	281199	197205	236514	236025	304767	251489	217725	127116	158764	210723
255.16	109862	73615.5	38380.3	228516	238632	194420	243737	206630	276578	255673	320968	250692	213040	242035	237246	257572	267109	260495	138825	193629	201348
377.196	111402	72381.7	28100.2	190919	817619	291380	293253	89240.3	276115	190734	200843	803494	907548	1.70622e+06	1.69103e+06	986779	1.16581e+06	1.40648e+06	200928	158806	204458
241.018	173960	65049.9	22713.9	132601	129892	125538	182853	88304.5	136748	86979.7	100611	94239.9	100639	141347	142522	109186	134371	119697	50156.5	79096	73884.2
379.013	32267.7	29592.9	7230.18	69845.7	57864.3	72607.6	82190.9	56055.2	55158	57993	65460	69973	78633.1	66055.1	73083.6	72201.3	71336.1	55660.7	54639	100821	69652.9
221.082	1.03932e+06	997610	531076	711589	711751	751619	714171	762976	737843	728290	719724	770539	787717	714107	727722	728041	726244	784556	746174	735043	690841
403.089	350527	131460	26036.6	10403.7	13181.2	13050.5	12657.1	4847.78	3651.06	5768.27	4885.11	8452.48	8476.15	6044.36	4636.49	7007.31	8278.16	8319.91	7255.16	15223	2758.39
240.124	338466	256717	46031.4	102057	103008	81830.9	113285	116733	199952	251526	425644	361940	196153	243003	238649	403679	302098	241094	144873	153090	225797
459.113	58520.4	30381.9	27364.7	351547	284209	557532	422490	174794	255477	188615	200850	182069	144616	222233	174259	209196	241036	226894	117818	174011	184733
120.011	226847	146644	57038.1	246092	259070	218214	277101	203901	276231	289597	309210	320828	235107	288663	284290	314680	326746	321120	143471	188674	207103
308.154	29448.4	18957	10795	65120.6	64364.4	39555.6	48336.6	106472	130890	135510	191372	97925.2	98045.2	119475	116460	133079	100740	89759.7	72706.4	113704	109520
260.096	257745	128823	34836.4	89878.3	63853.5	67585.8	70355.8	112631	231025	247752	421212	301614	162853	181407	180660	315376	213687	191392	80714	88258.9	195459
76.0213	66961.7	123592	51356.5	54109.9	43729	53339.7	55798.3	51455.7	83734.3	206201	435410	517798	202514	204940	209480	597951	383715	268164	211792	119129	204526
511.173	36145.3	9183.44	7723.16	35428.4	36212.5	34528.3	43118.2	36771.8	42693.8	40045.5	52814	41606.3	35469.1	47292.1	46350.3	31772.1	34604.8	32459.8	27780.5	24937.5	31328
313.062	673161	328077	21091.2	546399	199806	327812	623975	174135	570684	541240	561165	843775	306898	697523	640182	918267	989613	1.03007e+06	73539.9	96121.9	187938
201.113	3.20087e+06	966260	269714	1.31222e+06	1.36381e+06	1.08875e+06	1.42329e+06	1.05288e+06	1.34559e+06	1.32987e+06	1.58537e+06	1.25923e+06	1.27156e+06	1.63563e+06	1.58485e+06	1.30614e+06	1.35408e+06	1.41477e+06	527036	993625	967299
320.151	263911	103879	40916.8	322096	268797	225666	295374	206702	360060	232031	366761	340695	300205	328049	318895	341856	345491	336023	139152	202519	182560
336.15	425965	321339	111722	449308	386088	351042	379476	442225	459547	549877	823407	511138	550569	548240	521803	650515	487674	436061	337375	410795	497049
337.16	69666.6	42209.4	18622.2	67092	60004.8	52938.3	58799.4	63880.2	75347.5	77750.2	110289	69541.1	74806.2	81790.8	75700	87175.6	71070.3	83124.3	52360.4	93664.4	69325.6
264.122	96729	33435.6	10617.8	116919	120340	76221.5	114123	100858	145967	118075	148877	109972	112160	161728	153639	119905	116857	110066	52612.3	94442.6	88631.6
327.135	370720	226838	140294	393062	310503	386828	420083	502347	265352	229908	217491	212519	297724	212352	209582	450392	516395	420239	326132	717254	89801.2
343.173	116214	98441.8	40595.8	2.90981e+06	3.52938e+06	2.66783e+06	3.03356e+06	2.47356e+06	6.55685e+06	2.32717e+06	2.9027e+06	3.31308e+06	1.50217e+06	2.71376e+06	2.99325e+06	3.22614e+06	6.6551e+06	1.08784e+07	67562.5	131189	95223.8
397.124	118742	43834.6	58680.5	94521	91025.7	92152.2	84216	78570.3	76815.8	88531.9	95721.2	80998.6	134518	85752.9	81650.5	70457.4	70941.8	74869.9	37792.5	70338.6	35065.4
318.138	40089.3	36984.9	7923.15	78218.2	66403.4	57492.9	76627.1	74442.8	125958	94972.2	155763	106904	82687.7	96435.8	91833.1	136712	114381	107677	55023.8	82198.1	76662.6
461.211	25622.3	32491.4	10060.6	35788.6	38509.5	51188.9	48322.7	55804.8	62096.9	102535	92555.6	120674	55832.6	55905.4	61525.8	127729	79914.6	92848.9	91646.5	169102	132816
203.127	1.34764e+06	543126	180657	734123	703761	591061	664021	662032	1.07907e+06	1.20777e+06	1.89085e+06	1.57745e+06	1.05514e+06	1.38856e+06	1.36219e+06	1.82188e+06	1.55592e+06	1.44478e+06	468051	711440	864429
198.113	2.80047e+06	2.19597e+06	267621	1.08023e+06	1.47414e+06	809811	1.50914e+06	1.25045e+06	1.79591e+06	3.76528e+06	5.83975e+06	4.68748e+06	2.3162e+06	3.50815e+06	3.40635e+06	5.59789e+06	3.8688e+06	3.19764e+06	1.48751e+06	1.98172e+06	2.94795e+06
276.937	8742.09	8707.71	4166.12	3580.89	2296.05	3017.56	2886.75	100340	185581	164454	189368	45447.3	36919.3	42270.1	40800.4	48816	40188	36598.3	6769.25	6596.64	6955.72
274.94	28658.7	26794.3	12713.8	3824.49	3372.02	3582.04	3456.79	330704	590302	521905	602682	157627	125145	140745	138959	172993	138464	121978	22657.4	22950.8	22159.2
380.175	421976	202719	99761.4	793874	704772	534849	676593	665711	875808	548224	665226	533330	831619	915901	908524	579229	700455	733601	390365	587381	604761
299.188	80368.6	66051.8	36287.5	398897	457931	300347	434845	341707	582325	487763	538173	551447	480947	557910	535704	564563	565226	500509	257988	441033	411409
381.188	49782.9	26635.3	13217.1	116873	109942	77764	100848	95480.5	121847	72894.1	93140.1	78817	108971	117122	113043	89429.6	106335	127098	69525.4	87800.3	80932.1
328.13	184703	109283	43619.8	128716	121668	136186	164448	119919	166527	161005	322723	233837	180771	223396	214093	331428	272918	227008	118509	183138	143315
445.128	38654.1	15131.5	19329.4	224023	190054	309842	221398	109779	176058	112866	143407	104757	94621.4	137528	128552	135621	156070	152008	67421	105675	92036.1
393.027	30363	19557.3	5782.64	51890.5	51424.6	46706.5	63585.4	38579.9	62957.3	43964.9	57822.6	47383.3	47773.6	53850.4	49202.2	53174.9	57065.2	48332.4	37369.4	42918.1	43587.8
242.14	1.16017e+06	692461	229017	947162	758375	612983	919057	1.06376e+06	1.39145e+06	1.49302e+06	2.23e+06	1.82785e+06	1.2112e+06	1.37392e+06	1.33666e+06	2.05653e+06	1.56647e+06	1.30837e+06	882690	1.03091e+06	1.23547e+06
289.027	497931	289902	167055	637565	620131	497681	706761	681735	1.00441e+06	852164	1.18484e+06	1.02398e+06	844320	993236	969811	1.02315e+06	1.01129e+06	963037	595427	640179	752647
262.111	178203	78735.5	24737.2	44943	34503.7	33339.3	37826.6	62155.7	142666	105220	189522	137333	85386.8	103958	99348.5	153327	132470	130986	59883.6	56829.3	85288.3
180.113	437673	137565	38044.3	912134	955342	870569	1.29611e+06	283125	416559	243209	263177	158643	207625	332420	314522	308499	356692	322966	106021	173728	210484
290.025	924004	499323	147263	49494.9	77778.6	39718.3	55730.8	53416.9	93024	71102.6	107971	91524.9	68825.1	76820.3	81404.1	90759.4	97482.3	102978	51644	49993.7	60921.6
343.14	32555.4	17270	13248	3.52058e+06	4.11829e+06	3.22678e+06	3.51102e+06	2.92721e+06	7.58066e+06	2.71592e+06	3.27884e+06	3.85154e+06	1.8228e+06	3.21252e+06	3.44093e+06	3.62178e+06	7.68387e+06	1.23063e+07	48988.1	101425	42764.4
374.167	538909	95927.4	80871.4	454929	563340	384638	546072	433603	741267	388318	391496	264175	347194	522123	505166	275552	363649	395433	159287	272722	294322
250.128	166195	109874	25170	148977	171803	112652	156804	136154	212194	157302	171055	180270	174234	218311	210535	168887	195279	203422	79664.3	122603	130063
271.155	239919	152830	110852	1.05767e+06	1.21292e+06	841439	1.12799e+06	746448	1.04063e+06	828752	928282	842020	987155	1.20652e+06	1.1627e+06	809750	931049	921754	416664	768652	687836
346.133	148517	96593.3	42645.1	172764	170297	139992	184802	150558	306738	215878	329973	259966	220869	242260	243232	302194	299094	329883	130769	180966	204995
327.145	365905	136647	69000.9	353131	239587	360831	341653	253616	251460	216722	213643	197601	274217	171595	166171	276477	486539	378794	333060	711057	78262.6
294.028	221248	132870	43140.8	181958	167438	149856	206335	165718	270385	190118	262830	178047	169140	207589	196708	213828	209724	224202	144815	144171	177180
364.022	156954	89483.1	30647.2	412098	358653	326271	492249	241416	412878	353837	504168	536009	394755	501881	488920	579578	543115	404827	228449	319588	399488
363.019	1.15578e+06	663394	218547	2.78899e+06	2.47506e+06	2.22083e+06	3.3175e+06	1.70757e+06	2.81181e+06	2.4546e+06	3.47871e+06	3.65535e+06	2.79325e+06	3.40577e+06	3.26459e+06	3.98014e+06	3.64717e+06	2.8225e+06	1.55976e+06	2.20368e+06	2.69252e+06
150.001	79141.7	83640.3	59038.3	73228.6	78421.9	77541	72686.5	72862.4	71796.9	74557.9	77272.7	79414.7	74302.6	74643.7	72997.1	78225.1	74660.7	73181.1	85386.9	71791	77453
297.134	30655.2	19105.4	11365.3	7.08907e+06	7.83619e+06	6.76198e+06	6.89853e+06	5.65779e+06	1.38576e+07	5.56065e+06	6.18582e+06	7.2404e+06	3.83956e+06	6.26752e+06	6.5558e+06	7.07309e+06	1.4742e+07	2.32715e+07	41721.4	50100	39160
298.138	7631.13	3749.34	920.697	1.04764e+06	1.15676e+06	984682	995106	815969	2.11183e+06	787890	876577	1.07321e+06	539596	891910	934608	1.0165e+06	2.28172e+06	3.60606e+06	5079.2	7024.15	5182.7
122.995	14440.8	7606.39	2735.85	43632	46959.7	38162	43199.1	29262.2	57349.1	50929	30009	46868.6	38357.6	71311.5	69432.8	51719	107430	103099	9595.53	30790.5	18947.5
303.045	35498.7	20149.9	5547.37	56203.4	30115.6	48714.2	37937	106423	112322	344922	419380	424194	172587	146602	132238	365621	220568	78414.3	274588	148360	272782
275.096	200922	44891.7	13181.1	822913	706590	673260	784419	549594	1.21498e+06	1.00432e+06	598063	966619	741680	1.47845e+06	1.47006e+06	1.08197e+06	2.11886e+06	2.1801e+06	209648	637642	404132
120.997	358997	145246	94949.1	1.15994e+06	1.03745e+06	976053	1.0613e+06	795255	1.5513e+06	1.38096e+06	862256	1.30871e+06	1.05767e+06	1.93686e+06	1.91321e+06	1.44503e+06	2.61034e+06	2.55201e+06	362780	937694	595721
163.06	11511.7	8007.8	3694.92	823717	838582	781557	810161	572801	1.39828e+06	612792	630028	771582	405008	674730	704220	751974	1.52357e+06	2.31067e+06	5881.85	5932.4	7142.67
256.156	277893	135262	38540.6	152591	130197	108324	172522	193090	384537	283887	455035	347692	240463	304164	268790	389026	313950	296441	165810	173343	263193
331.14	44407.5	8955.59	9082.35	149461	148799	109007	133465	148103	227698	138356	197092	107314	112269	117810	120890	135688	143726	155708	113623	128265	183819
249.117	260289	56915.3	74799.5	365502	264913	255780	251961	202577	486803	324100	378301	563992	316518	594898	585617	403807	580204	592546	131199	277167	238055
259.173	46551.8	21315.6	13756.2	72969.2	76963.8	61431.2	85426.2	66732.7	99282.2	79158.8	101222	79432.4	69772.2	82334.9	78794.6	85171.4	90645.9	88495.2	50005.5	64781.1	66272.2
405.178	32167.1	28575.9	25721.6	99904.9	96278.5	97144.5	111236	108425	137166	164580	221632	154220	123872	149341	146616	158904	155017	151951	89551.1	91939.6	129711
279.16	37291.1	20807.2	12130.4	172876	201858	134057	180593	148118	218176	198115	203943	298322	291379	209362	205512	311744	200419	203151	146388	190203	281629
212.129	1.66361e+06	1.27452e+06	512814	988667	1.03561e+06	840564	1.01208e+06	1.64186e+06	2.60701e+06	3.24714e+06	4.4942e+06	3.27767e+06	2.32877e+06	3.12557e+06	3.00682e+06	3.89429e+06	3.05787e+06	2.65764e+06	1.61116e+06	2.28414e+06	2.5599e+06
334.167	44385.9	30741.5	15810.5	32179.8	29155.2	23392.5	37406.4	37812.4	43347	31803.9	40275.1	40229.1	44688.2	48858.9	45204.8	45704.8	45555.3	53784.6	36183.5	45177.3	36368.3
358.128	157057	87854.2	47974.3	82773.5	101105	80970.6	87217.8	76599.7	130064	135063	168227	171188	151441	152175	146964	206812	174499	146141	147980	103178	183808
396.169	25785.8	11572.6	11384.1	92043.9	124117	80700.6	99350.4	80895.3	106016	58894.8	71089.2	40142.9	58360.7	67847.3	64319.4	44540.2	50175.7	62194.8	43459.6	58770.4	58716.8
395.167	161822	70382.6	60366.1	598126	794672	516350	636023	507716	670032	401096	449829	231027	368351	452231	425861	264763	318063	385883	241702	366178	380055
139.041	45369.2	39275.3	30271.4	35202.1	34677.8	36863.6	29718.9	52273.4	53034.3	77957.5	100966	88823.4	58916.8	69746.8	69062.7	108979	84053.3	73523.3	78788	60944.1	97566.3
227.036	82026	52583.8	24825.7	65743.7	55611.7	49805.9	74906.5	106633	125884	99574.2	125944	81787.2	76674.3	78043.6	72238.4	133142	151535	116725	52217.9	87425.5	47471.7
373.152	1.11926e+06	441764	209960	1.42288e+06	1.27886e+06	1.2216e+06	1.85266e+06	785998	1.19442e+06	640322	764939	726705	886516	1.16927e+06	1.12042e+06	626157	879118	946914	254162	459190	520350
115.075	41365.3	32510.9	29472	33525.2	28908.7	29794	25008.1	45275.1	51802.9	81089.9	91194.8	87675.7	60774.5	68420.1	67671.1	110930	76602.3	72385.7	79273.4	64655.4	96868.1
322.049	19854.2	56660.4	6166.33	17988.5	13965.9	9317.1	15332.2	65540.2	45117.8	36337.9	69590.5	113821	177633	56407	55323.2	161301	153114	80539.3	660579	227849	53110.8
321.046	158735	428736	40612.8	155401	125503	84591	139450	512056	401451	318630	555352	901272	1.31836e+06	489501	464901	1.23658e+06	1.18736e+06	675795	4.33839e+06	1.62869e+06	419297
359.135	76091.7	37605.8	11078	208770	74911.9	145770	264781	61228.5	208165	181680	150459	276015	111241	236291	242986	327338	319322	355224	57319.9	46893.5	41057.7
183.09	901565	451994	223206	637478	512836	440213	616505	665977	747771	966054	1.0043e+06	653717	610424	756137	747213	774560	724948	679162	209818	498647	584900
314.135	23552.9	13016.5	3454.85	107874	40278.7	67598.2	125082	31074.7	94512.4	77648.3	68410.5	109724	49159.4	109043	106805	128036	134778	150585	8126.26	15135.4	13781.1
149.06	26204.4	20509.7	17922.3	795443	435150	587223	952873	354837	871539	624864	508587	861189	401969	785491	800923	957832	1.13257e+06	1.35827e+06	44170.2	46983.5	40842.2
301.121	262087	148720	122612	221866	256088	269297	221804	239880	186712	221939	238236	185389	243881	246297	233103	188642	186554	193086	194474	182031	233340
183.095	1.38174e+06	820844	169147	674698	557683	462635	646536	688924	757291	996391	1.03539e+06	650756	632452	764727	754287	778609	765197	721791	214874	529405	607756
404.175	79436.7	37512.4	44375.9	438062	326818	320480	495483	527832	518292	507751	623092	324756	396246	482918	443139	301611	348704	305679	179997	327789	328556
361.005	307525	247984	126762	491616	525071	573272	537901	404882	458837	505451	476600	504069	402898	493920	475607	471805	405817	355688	357400	377568	554493
165.982	161928	173954	165011	127760	136986	149168	116699	135622	115108	128209	122545	127082	126158	120387	123472	123106	112462	125313	176826	128842	144637
374.202	940468	105140	144258	269897	259316	226106	341394	171798	320758	186274	215610	171997	185808	265809	264478	171415	216292	237460	84535	124724	139066
200.129	3.87063e+06	2.8235e+06	689152	1.49478e+06	2.80588e+06	1.19595e+06	2.37629e+06	3.3325e+06	5.06448e+06	6.69427e+06	9.70784e+06	5.80088e+06	3.16691e+06	5.47221e+06	5.19677e+06	7.55656e+06	5.13073e+06	4.46779e+06	2.88484e+06	3.05594e+06	4.53822e+06
191.074	1.28627e+06	292194	141124	2.11724e+06	2.0027e+06	2.24308e+06	1.74304e+06	404377	671473	353591	503112	1.00605e+06	1.29684e+06	1.66303e+06	1.60989e+06	484408	666003	775351	125940	373757	263568
198.91	126366	47417.9	20487.7	4007.6	8098.67	2711.28	6073.61	24941.9	36454.4	37752.4	45303.9	46702.9	52129	61804.4	59618.8	34123.8	37216.8	49127.7	19311.5	26448.6	31553
195.913	2.82716e+06	1.76495e+06	455673	2873.35	2937.28	2305.7	4317.41	592434	888558	799149	789665	995156	1.16938e+06	1.33021e+06	1.27233e+06	634658	848995	1.10413e+06	426966	582587	659851
197.909	1.72496e+06	1.01114e+06	434310	3064.91	4568.91	4271.41	3390.54	559144	842614	768115	745720	954281	1.11957e+06	1.27555e+06	1.21243e+06	618813	807523	1.0498e+06	398665	545774	621408
378.16	22045.2	44260.6	22411.2	28205.3	34528	49622.7	44940.8	51437.1	76071.4	167226	165741	179173	83981.9	96640.9	95894.4	262365	148345	229422	232715	319170	315916
306.876	79571.6	44066	23420.8	0	0	0	0	37985.8	61267.4	54391.9	53472.1	68992.9	81864.5	95604.5	92423.7	43646.2	59957.1	77488.2	23072.9	36462.4	44406.9
351.224	143958	60545.7	43059.6	475230	245241	192789	304220	566158	423530	207836	240269	313736	396136	306924	297452	249710	313716	338959	517030	173669	435096
309.868	565114	316551	154238	8689.41	5721.63	7704.4	8879.07	248098	392928	352670	341302	441729	527869	630202	587538	261345	386153	504828	164339	252809	275849
213.887	63953.7	33553.9	16520	0	0	0	0	25729.6	35803.5	31836.3	34788	41232.5	48916.7	62258	54092.7	26589.7	37677.4	49275.1	14766	23402.2	24621.4
305.872	1.73394e+06	987683	496676	3505.26	3065.65	2781.14	3115.56	810983	1.24313e+06	1.13241e+06	1.12146e+06	1.44246e+06	1.65165e+06	1.96048e+06	1.85582e+06	909367	1.23636e+06	1.61302e+06	543257	804546	916592
308.873	84804.8	46547.3	22259.8	0	0	0	0	36832.2	60474.2	56685.8	53484.5	70206.2	78929.2	98383.1	88805.6	43215.5	54860	76692	24025.4	37810.7	44485.7
307.87	1.73725e+06	1.00274e+06	504935	11115.5	10937.2	6158.45	10362.9	815950	1.27284e+06	1.16855e+06	1.11438e+06	1.44955e+06	1.6601e+06	1.98796e+06	1.90309e+06	916181	1.24707e+06	1.64187e+06	564475	827174	932390
291.161	27854.9	14985.4	15937.8	37006.9	35336.6	30290.5	33616.9	188713	83325.1	101398	85870.7	212634	148383	96032.2	90576.7	139171	244406	144564	158540	828357	38378.6
310.883	30600	20119.9	12498.5	766.583	1050.56	1728.58	440.665	12833.7	19341.9	17882.8	18038	20386.2	28391.3	31772.8	30003	13637.5	17644.7	26730.1	8116.05	12049.3	14490.6
348.027	567183	398578	297113	1.21827e+06	1.41491e+06	1.34026e+06	1.66902e+06	858163	1.06495e+06	906726	1.11067e+06	950578	770545	998427	933037	1.06024e+06	1.04504e+06	878737	563395	832103	1.08267e+06
347.024	3.79108e+06	2.70455e+06	2.01744e+06	7.79963e+06	9.18158e+06	8.73633e+06	1.09326e+07	5.6339e+06	7.03663e+06	6.11167e+06	7.40876e+06	6.37814e+06	5.13938e+06	6.69235e+06	6.28398e+06	7.05715e+06	7.00373e+06	5.81146e+06	3.75294e+06	5534920	7.17719e+06
282.171	37446.3	16902	10584.3	35202.5	37736.8	29849.6	36609.2	54534.6	70095	80877.5	110464	78409.8	64367.7	76589.4	77463.5	86723.6	73435.4	60719.5	46374.1	60637.3	67922.8
291.069	805733	428581	24574.4	187407	327475	133406	192970	186543	258609	327320	197828	189959	250431	446553	420225	189441	230959	225361	342802	329934	175996
286.164	372556	276218	242677	576504	895492	551789	829887	699631	1.1451e+06	1.60219e+06	1.87264e+06	1.47312e+06	1.31438e+06	1.84522e+06	1.70475e+06	1.69893e+06	1.37985e+06	1.24011e+06	594701	974601	1.23121e+06
287.172	56748.6	38448.8	33962.1	92024	137153	86456	127809	108946	169595	239570	276251	217986	197423	265479	252358	252512	204581	178581	87370.6	149120	182303
407.193	32608.6	33277.9	35008.2	68897.4	83862.1	74513.1	73118.3	83338.1	112918	239130	288907	235081	153643	172356	167301	282268	190735	174366	161875	124307	232730
290.143	363804	82432.2	62294.7	808959	829073	765300	1.12302e+06	409939	534661	272512	672236	393580	429267	451751	433153	298245	337137	323463	97909	200726	198297
332.138	23764.4	17797.6	31400.2	108253	130357	85256.6	115665	154437	267929	260443	341860	301208	243208	297676	274102	364312	318639	249437	190522	265721	214670
247.101	558254	119809	26592	759571	728483	601157	713157	441763	649335	459621	631912	496887	452193	740636	684536	378900	488980	459376	76273.4	309165	274226
235.115	135995	63440.9	39604.2	51028.6	47561.7	47566	57508.7	41013.8	69584.4	52602.7	58467.2	64809.6	57780.3	78036.4	70915.6	54762.9	51235.7	49307.7	33224.4	56893.9	44693.5
234.114	1.06287e+06	459655	299577	313779	301117	321163	371204	237688	498701	339057	360325	455561	408754	536073	513134	392257	380530	352603	225210	421799	294803
258.171	91238.2	48494.6	31366.5	249539	144137	190640	248511	274469	495592	448970	645786	476632	349409	519035	497526	543221	465239	406787	234739	295958	358980
377.033	307429	280218	69013.9	614253	500957	584341	713644	434636	487034	397714	478561	476123	472631	432698	413815	461802	464775	399459	355847	403707	451337
429.195	52559.5	43776.6	26605.9	168054	605360	124939	141818	112614	240783	192539	146221	664829	769325	1.82361e+06	1.7632e+06	856456	1465700	1.2687e+06	438118	195803	285168
430.199	1612.2	591.611	543.226	23744.3	107397	22135.6	25765.5	15536.6	30838.4	33564.9	29005.3	119578	142065	315956	306509	157765	259570	221439	86476.8	36186	37342.5
207.07	2.30021e+06	550400	224809	2.41335e+06	2.39929e+06	2.31964e+06	2.19063e+06	589126	1.06754e+06	609463	603372	1.22491e+06	1.61231e+06	2.14861e+06	2.10051e+06	678558	987524	1.18123e+06	368988	821149	525149
360.133	566021	296917	211361	1.1172e+06	1.30852e+06	1.11224e+06	1.21012e+06	1.01456e+06	1.89464e+06	2.10448e+06	3.08889e+06	2.2613e+06	2.03877e+06	2.12759e+06	1.98385e+06	3.03604e+06	2.27907e+06	1.85415e+06	1.64413e+06	2.00012e+06	2.22385e+06
359.064	999984	445781	89801.4	19715.7	13538	12493.3	17825.5	13030.1	21034.3	19322.1	27121.7	29124.1	19790	22908.8	26953.3	27902.6	24258.1	22785.6	10075.7	15137.2	16016.6
416.201	228518	233399	128523	312054	511140	391337	459927	241604	489231	856109	996029	1.49223e+06	892253	1.19183e+06	1.14097e+06	1.66793e+06	1.24147e+06	939840	782924	472967	1.01986e+06
415.198	1.19417e+06	1.22059e+06	655700	1.68519e+06	2.61416e+06	1.99911e+06	2.37097e+06	1.31342e+06	2.50462e+06	4.30708e+06	5.04806e+06	7.47381e+06	4.51915e+06	5.99623e+06	5.70631e+06	8.53014e+06	6.33712e+06	4.77925e+06	3.9481e+06	2.39643e+06	5.18709e+06
417.206	97928.7	41862.6	23463.1	58666.6	79526.7	66083.2	74836.7	52831.5	85529.3	140054	175675	228870	141811	185116	168609	254877	187049	144287	129470	82649.4	158151
483.184	25570	31519.5	20170.7	33122	48836.2	46021.4	46276.5	37210.9	47332	80631.8	85833.9	135659	94781.4	103828	103638	153367	115994	86718.3	100557	59759.2	102776
237.118	23313.5	17849.5	12245.8	181542	78011	52602.9	99313.6	263531	379841	284568	676948	439121	177412	193654	189335	286895	275712	204553	101837	227469	238556
331.19	27750	14561.7	14506.6	67338.3	73687.2	34777.5	39010.8	289035	96764.4	95555.3	103946	121510	188924	117767	111965	140095	265167	151481	244697	927580	52735.3
465.204	57324.2	24264.8	15316.2	68046.5	67116.3	74949.5	99890.4	43560.4	63181.8	57551.3	68546.4	45702.6	47382.9	62525.2	59972.6	47419.4	48547	42097.1	28136.4	38627.5	48359.5
305.161	193455	84331.5	54794.5	160275	116617	114863	136134	78180.4	155356	72740.1	95243.2	88709.4	85067.6	101010	98219	91694.8	94547.2	83279.7	44875.5	61708.3	73108.4
441.131	21079.7	14858.1	7882.78	47803.8	41223.2	55850	59671.3	49914.3	47022.4	64183.5	57319.2	64747	61322.4	76827.3	80152	62980.2	63361.4	31987.3	69508.1	83098.9	95124.4
254.056	2.69297e+06	1.68284e+06	148277	119001	48496.2	112449	108565	64303.5	60401.2	56338	78327.9	81595.1	104162	68864	75044.5	76187.3	69782.1	65927.7	51224.1	57785.2	53090.9
253.054	1.67746e+07	1.06882e+07	928760	799924	312762	750191	731952	397613	296145	303111	392062	457851	672035	392018	422046	424938	388784	378979	313673	321057	281663
402.176	91054.5	45228.3	38787.1	153739	75616.2	55128.7	95278.6	262801	364786	203868	452005	269409	207482	232330	230169	416418	300627	266183	234496	303954	358078
246.117	88636.7	47667.2	21604.9	59070.6	64508.5	48449.7	63950.4	91418.8	126894	134421	214185	169952	134117	156860	152368	230654	194607	157882	93823.1	144980	137717
369.139	43840.5	14833.7	16597	143384	103446	83115.7	156748	104141	156872	110953	112636	101490	128822	143525	140300	103870	131673	105041	97682.3	137572	98502.4
302.107	406694	287887	122502	270758	393695	288976	271449	246453	473619	636296	1.04462e+06	827866	687618	664945	629268	1.30027e+06	963057	682486	453220	622585	719554
354.192	160215	93776.4	43990.7	34912.3	50986.5	29523.5	52218	27684.3	27131	20179.2	21648.2	17467.9	20938.3	44938.9	44229.8	16216.9	21123.5	28178.3	18329.5	19905.6	18276.1
429.146	111075	73958.8	39552.1	65279.4	256982	64439.3	59255.2	49161.2	79970.1	95672.2	83931.5	242005	274349	641990	630232	262279	521185	370948	151716	121099	91287.5
383.138	88581.2	53112.7	22574.3	17650.9	19997.8	18370.3	16590.9	14019.3	15747.9	18775.9	15043.5	15667.2	27513.5	19299.9	19056.2	10794.9	15260.1	15341.1	3798.13	8380.54	5902.11
210.06	657273	301507	20335.7	19170.5	16004.8	19253.7	22741.3	15370.6	15665.4	16168.8	18204.7	20710.8	21450.5	19142.7	21366.6	22048.7	19765.5	18863	14973.7	17543.8	14609.6
221.076	408434	305639	168899	203812	204227	180450	189891	182855	177977	199267	177078	183977	275370	198126	189344	161605	166316	172954	154864	159505	147633
402.161	140289	54900.3	70583.5	183064	94913.6	73690.8	124179	339799	452425	290112	556717	464511	482153	317661	311939	587783	473938	367984	955051	685783	402110
360.149	351840	178213	210244	974871	1.18366e+06	995554	1.08799e+06	883258	1.68765e+06	1.84307e+06	2.70314e+06	1.92734e+06	1.76094e+06	1.86686e+06	1.73641e+06	2.57812e+06	1.96076e+06	1.65432e+06	1.43891e+06	1.86242e+06	1.97872e+06
292.12	28729.9	16514.8	5742.69	89536.7	96724.2	67902.6	100179	112845	151509	196766	257407	159451	142810	187317	180706	163362	149374	136370	82112.2	130086	140456
361.149	2.18853e+06	1.11895e+06	204051	183377	531692	164035	185898	164597	309498	334579	523857	368978	353429	983874	918541	484216	464132	583551	224454	283255	350004
213.149	202878	197137	147004	237670	233275	237123	238829	258597	260289	267659	279775	289708	271030	264896	266942	289776	267169	251510	266483	258695	262492
408.167	384543	158604	98925.4	910388	1.0051e+06	728429	995798	620658	851369	740193	875610	488883	580631	921338	805873	549381	627760	559499	285404	384571	507485
283.062	983948	726796	58509.9	162439	182658	121153	187792	124876	147855	115197	115449	116810	122824	110862	111629	103765	121869	106921	94241.8	105511	96335
294.168	245959	85312.7	44448	95550.2	84565.9	75979.2	99185.7	93830.9	113576	92459.2	114264	87721	98161.3	130584	127494	90209.3	91042.9	92030.6	45876.4	69218.6	82147.8
224.129	617498	336700	90287.5	2.12325e+06	2.39544e+06	1.43573e+06	2.72355e+06	2.33194e+06	3.08869e+06	5.14512e+06	8.14195e+06	4.41076e+06	3.0656e+06	4.71538e+06	4.38988e+06	4.72972e+06	3.98197e+06	3.73604e+06	1.55198e+06	2.62519e+06	3.0906e+06
225.131	102588	57430.8	23338.3	278365	315237	202087	352052	288997	376357	624687	990093	540804	379708	585037	539606	578719	478806	452831	193758	319943	377617
464.212	7017.28	3755.02	153.133	21172.2	21120.6	13245.5	25704.6	24983.5	31988.3	60469	91979.8	54589.5	37739.9	56829.5	48464.8	54914.7	46449.1	39841.6	25439.6	29322.3	38569.6
406.191	1079.45	125.759	821.143	64365.8	61615.4	41088.1	62756.8	49861.2	72168.4	95437	137290	96854.5	68174.7	120194	111123	103357	87617.9	71155.9	54194.9	65548.3	73145.4
349.202	37928.1	64366.1	25291.8	209349	155398	108381	165419	1.25744e+06	366598	240005	701569	599068	577686	278501	265910	1.07306e+06	1.45117e+06	712777	882814	2.16962e+06	132182
392.175	46241.4	87707.7	39760.5	55127.1	66801.9	86182.1	78965	101806	133392	325867	326283	387513	162711	178334	185710	578431	322554	496858	423894	684224	586053
214.144	827989	630288	291796	791227	880794	600397	768027	1.33907e+06	1.98403e+06	2.49368e+06	3.34376e+06	2.01754e+06	1.70823e+06	2.26657e+06	2.20197e+06	2.43458e+06	2.02513e+06	1.66925e+06	1.05641e+06	1.97702e+06	1.68529e+06
363.02	699049	416741	209623	1.19148e+06	1.02845e+06	988113	1.45514e+06	651702	889749	752047	1.07136e+06	1.13491e+06	793954	880196	860026	1.11208e+06	1.10183e+06	913409	571301	654637	905771
363.031	907368	507748	222172	1.19488e+06	1.03057e+06	990323	1.45802e+06	654194	892313	754100	1.07852e+06	1.14328e+06	797615	882214	862610	1.1163e+06	1.10632e+06	916757	573496	653665	906505
245.16	11497	12363.2	5834.16	45466.1	64367.2	32150.3	64571.9	51391.2	68977.5	189310	285099	270131	115986	152411	151490	331494	207820	155823	97261.3	109851	162772
226.145	876668	577686	193032	622811	670769	372998	508017	1.05772e+06	1.43164e+06	1.54871e+06	1.8794e+06	1.05528e+06	1.03745e+06	1.41867e+06	1.37384e+06	1.23248e+06	1.12758e+06	988635	569574	1.23628e+06	1.0696e+06
315.165	83146.8	69456.2	38336.6	88051.1	85613.5	70566.9	83602.9	96039.5	118628	134227	168939	141671	116339	118130	117936	149822	122975	112356	103517	94212.6	122857
244.156	56928.5	96693.6	40884.3	340845	537421	237428	510442	372336	513594	1.53956e+06	2.38786e+06	2.25625e+06	921210	1.26896e+06	1.24453e+06	2.83995e+06	1.74174e+06	1.32493e+06	802240	890123	1.35194e+06
356.154	86053.4	9238.43	1691.32	170833	235308	93080.4	226148	127412	127771	93528	139183	89819.3	112161	188793	184007	111243	98648.1	83452.7	78519.8	73847.8	78935.8
401.134	356637	113330	195910	213479	191603	156991	202104	532658	652271	601506	847821	1.27482e+06	1.61112e+06	628915	609783	1.26283e+06	1.10925e+06	747345	3.8048e+06	2.13082e+06	385825
238.126	190465	173062	60438	211740	260631	161749	211072	287641	460631	512225	625227	287646	320466	485198	460226	308474	301983	273874	119532	337645	312745
437.207	42653.1	38938	33440.2	70704	114542	55183	67967.3	83365.3	112658	239539	149986	137403	167499	222581	222132	162181	127661	148923	90070.2	117763	192406
311.154	163478	71968.4	29932.3	129205	120662	92747.5	167894	91304.7	120964	128026	218661	150505	114866	174502	161333	183454	166507	156527	62352.8	92228	124571
421.211	36118.3	25817.1	24444.8	60044.7	57516.5	49293.3	58806.8	82567.6	112786	159046	172608	164645	117639	152261	144081	166433	134523	120276	113515	93822	145475
233.097	486634	236327	17058	72046	66187	48386.7	100225	86517.2	174761	152207	182583	194218	91068.7	185375	195549	182746	173075	125166	149478	156302	110914
Positive Mode
mzmed	GF1	GF2	GF3	Day5_BTBL_1	Day5_BTBL_2	Day5_BTBL_3	Day5_BTBL_4	Day10_BTBL_1	Day10_BTBL_2	Day10_BTBL_3	Day10_BTBL_4	Day15_BTBL_1	Day15_BTBL_2	Day15_BTBL_3	Day15_BTBL_4	Day20_BTBL_1	Day20_BTBL_2	Day20_BTBL_3	Day25_BTBL_1	Day25_BTBL_2	Day25_BTBL_3
	GF	GF	GF	5	5	5	5	10	10	10	10	15	15	15	15	20	20	20	25	25	25
400.148	151323	111751	62803.1	37103.3	38007.8	40273.7	62485.1	45894.4	100245	91827.7	103192	110570	64440.1	88330.9	79779.5	90142.1	77907.6	62669.8	51059.6	47668.2	61009.8
102.06	3.34444e+06	2.66276e+06	1.29423e+06	2.7367e+06	2.95703e+06	2.72682e+06	3.8215e+06	2.30329e+06	2.85744e+06	2.34738e+06	2.60505e+06	2.4316e+06	2.18303e+06	2.93647e+06	2.78278e+06	2.13725e+06	2.25359e+06	2.23046e+06	1.25514e+06	1.77222e+06	1.99645e+06
384.187	672897	225083	387075	335709	369831	311894	349619	551557	949075	742848	821655	698639	600449	598946	547820	489271	400953	376350	324997	465116	445847
112.087	432902	243565	141768	506472	1.08216e+06	297549	437060	728273	561376	2.55874e+06	411352	461407	925925	2.49529e+06	2.41062e+06	388234	610399	834663	932527	2.07919e+06	1.07351e+06
198.084	519454	724596	241536	292838	354172	369162	450565	194458	162201	136521	134344	141414	191663	190885	177588	127749	142336	141036	94151.6	106767	104346
201.087	278191	197729	146249	295752	312912	301552	365655	255115	342003	251292	236193	269129	276482	324003	305684	193711	230301	238949	153118	173983	170742
301.15	751743	395351	453084	669628	595505	564388	523440	1.21594e+06	1.61074e+06	1.55184e+06	1.89785e+06	1.29813e+06	1.05524e+06	1.02326e+06	964849	1.08903e+06	843405	777458	932792	1.1081e+06	1.20499e+06
75.0284	326172	197474	19711.8	37570.4	35011.4	35125.3	36158.7	36002	49304.9	56325.5	88172.3	88897.3	46740.3	49204.3	49806.8	85385.7	67759.8	53545.3	58045	45109.7	65803.3
341.026	208678	68536.1	15910.7	224336	326039	273416	417657	53301.1	64867.9	21946.6	20010	25786.2	71419.4	135573	125914	36473.5	79900.3	86397	5798.32	8113.59	12493.4
289.14	1.45502e+06	1.98011e+06	1.95434e+06	1.22124e+06	1.18185e+06	952918	1.12509e+06	2.214e+06	3.43358e+06	2.92278e+06	2.73224e+06	3.11237e+06	2.74122e+06	2.37654e+06	2.18928e+06	1.78841e+06	1.79316e+06	1.89872e+06	1.97716e+06	2.52287e+06	2.38378e+06
365.173	141348	81110.5	113855	143974	136862	115126	130225	156548	205914	196560	224278	170326	142328	131126	121783	142737	119280	129658	151238	136409	135648
384.194	673690	225363	392767	332271	366212	312887	349056	537975	920412	735948	799402	691688	571752	591814	530541	480883	390569	369571	318189	449845	434101
260.055	57677.1	32838.2	18540.3	629329	619612	725759	746126	648568	568213	554607	678193	795620	872953	766225	719186	806346	816398	682820	617432	271259	454955
204.126	1.55527e+06	2.09217e+06	1.18241e+06	1.09173e+06	921220	897851	1.11447e+06	1.36165e+06	1.68316e+06	1.49406e+06	1.86915e+06	2.10256e+06	1.32494e+06	1.32348e+06	1.21325e+06	1.62342e+06	1.32348e+06	1.19563e+06	1.4598e+06	1.14255e+06	1.12488e+06
272.144	1.56368e+06	679105	890320	787883	812588	749825	848742	1.40415e+06	1.99758e+06	1.53308e+06	1.81265e+06	1.43918e+06	1.27023e+06	1.30839e+06	1.1949e+06	1.18752e+06	1.02022e+06	899774	872281	1.19966e+06	1.21899e+06
138.102	2.38828e+06	2.71173e+06	2.0865e+06	1.07783e+06	1.47266e+06	1.30592e+06	1.34927e+06	1.91818e+06	2.26496e+06	2.28977e+06	2.04943e+06	2.17739e+06	2.36438e+06	2.4859e+06	2.29079e+06	1.75958e+06	1.74215e+06	1.73234e+06	1.30759e+06	2.03343e+06	1.78973e+06
254.123	909243	371248	227779	702693	728644	691577	1.10623e+06	341911	455378	238103	233071	207583	294382	410214	382779	180407	214881	220773	81959.1	161466	149675
217.119	2.5724e+06	1.51658e+06	1.49643e+06	3.22854e+06	3.5226e+06	3.08347e+06	3.66131e+06	3.52888e+06	3.97555e+06	2.91464e+06	3.53663e+06	2.51674e+06	2.62798e+06	2.70951e+06	2.53621e+06	2.42639e+06	2.37851e+06	2.19425e+06	1.64377e+06	2.50796e+06	2.6126e+06
273.141	432743	257659	136473	269810	256249	238924	240559	514587	753358	636147	702107	492127	493268	499646	473020	376693	331600	316924	327123	415157	406986
189.165	518181	888803	299879	657273	558098	512722	681025	550187	773499	521207	569518	463894	584205	478052	476042	475903	431041	366615	436818	382811	479609
303.069	1.69509e+06	637136	436021	2.1933e+06	2.20924e+06	2.33471e+06	3.25223e+06	862978	1.07376e+06	727510	711975	652245	874399	1.30393e+06	1.25461e+06	618920	906888	907274	230283	562531	489016
240.035	1.29841e+06	1.81028e+06	557186	80383.1	67820	56440	75877.8	97037	102726	113444	113333	120814	85420.9	80139.6	79208.4	90026.2	76711.1	68425.5	93743.4	92867.8	58607.2
271.141	1.60751e+07	7.19151e+06	9.24762e+06	7.96944e+06	8.12916e+06	7.16712e+06	7.97343e+06	1.46543e+07	2.05685e+07	1.62664e+07	1.85746e+07	1.462e+07	1.33334e+07	1.36783e+07	1.25851e+07	1.28361e+07	1.1024e+07	1.01771e+07	9.5571e+06	1.27713e+07	1.35899e+07
111.043	2.02486e+06	833377	346465	1.45152e+06	1.46266e+06	1.3973e+06	1.7515e+06	848984	809879	611342	605095	538118	782248	1.08864e+06	1.00958e+06	442799	698416	753921	246112	474284	476252
418.134	133069	56994.2	29086.9	108705	126594	118283	149120	45229	146778	57152.2	75406.6	56373.9	67699.3	79684.3	126618	48656.6	88888.2	81961.4	16196.6	38516	31689.6
157.046	56441.7	38838	11233.8	86591.8	73537.9	85764	115099	41043.8	44009.5	38264	38753.6	36159.9	39439.9	53551.3	44375.7	32086.6	46183.6	48945.9	21409	31659.9	30953.5
243.145	1.27642e+06	809107	390511	942798	1.10687e+06	926386	1.24099e+06	1.01503e+06	1.33633e+06	1.05889e+06	1.16032e+06	923355	979910	1.11055e+06	1.0587e+06	755096	738542	681789	466446	692902	675270
160.132	5.60153e+06	4.13567e+06	3.09401e+06	3.73718e+06	4.08238e+06	3.85278e+06	5.10131e+06	4.64056e+06	5.92248e+06	4.6892e+06	4.49415e+06	3.8162e+06	4.75941e+06	5.12518e+06	4.93769e+06	3.10836e+06	3.33852e+06	3.27086e+06	2.20739e+06	3.97893e+06	3.61001e+06
312.11	1.03752e+06	723751	420592	677582	869987	577831	1.0781e+06	747128	1.11315e+06	958993	705695	745796	888434	1.07841e+06	977439	430440	542348	591147	318689	666028	578338
110.019	618839	379585	309710	732641	647256	714316	866904	646941	709467	758116	800794	728055	710616	728668	677681	668895	599914	616803	562528	711544	707213
108.063	47654.7	44804.3	30296.7	47676.5	46360.7	40508.7	28395.4	46367.2	51281.2	56157.2	68886.4	59872.6	41602.9	42452.8	43464.4	57472.9	50196.1	47730.5	46437.8	41702.2	53383.5
139.05	6.34163e+06	6.71751e+06	4.904e+06	3.39511e+06	3.07587e+06	4.06929e+06	3.95559e+06	4.92185e+06	6.07084e+06	7.47545e+06	9.73765e+06	8.69463e+06	5.49575e+06	5.83154e+06	5890422	1.06331e+07	7.74585e+06	5.90766e+06	7.70914e+06	6.35724e+06	8.69932e+06
172.04	469909	549529	1.44541e+06	167509	47092.3	76318.5	135171	196137	218852	170716	163476	104674	107719	55198.7	54315.9	114576	117873	135901	201935	185963	367110
268.136	1.12765e+06	779359	788585	974467	1.03064e+06	855416	1.03713e+06	1.55617e+06	1.89106e+06	1.28651e+06	1.58109e+06	1.2567e+06	1.1408e+06	1.09612e+06	1.03979e+06	1.04445e+06	925770	832480	849076	1.14404e+06	1.0512e+06
267.132	1.03799e+07	7.37496e+06	7.34411e+06	9.0956e+06	9.34369e+06	7.8394e+06	9.39162e+06	1.35295e+07	1.63284e+07	1.15344e+07	1.39371e+07	1.10966e+07	1.01286e+07	1.00898e+07	9.47031e+06	9.51571e+06	8.49547e+06	7.76834e+06	7.91175e+06	1.02848e+07	9.62951e+06
288.022	99450.7	51629.6	24050.3	108993	110254	102386	136407	106121	178474	86337.4	94542.5	116605	121540	135120	127548	77637.8	113952	116462	74878.6	83626.8	76670.9
155.033	169408	211187	142205	266539	241691	256435	243938	314440	360699	324177	362151	304390	286206	301869	262626	282110	283762	271739	253700	264435	276854
120.074	63766.4	45725	29594.3	59854.5	43191.9	40726.3	62549.3	64815.4	79498.5	65071	84954.4	66575	67364.4	60439.2	54307.4	52420.2	59135.1	50402.8	60081.3	54174.2	66638
150.058	2.14285e+07	8.39371e+06	6.04576e+07	4.88456e+06	5.09118e+06	4.38864e+06	5.87171e+06	4.06834e+06	4.96521e+06	5.78131e+06	6.60299e+06	7.39376e+06	4.99268e+06	5.1584e+06	4.80592e+06	6.35529e+06	5.77915e+06	5.41786e+06	5.30818e+06	4.18774e+06	5.47484e+06
174.122	2.05676e+06	2.73528e+06	1.9188e+06	1.7926e+06	1.30304e+06	2.30035e+06	1.89282e+06	2.3234e+06	2.7786e+06	3.0046e+06	3.76432e+06	4.47474e+06	3.62476e+06	2.79204e+06	2.59478e+06	3.08162e+06	2.42995e+06	1.40241e+06	2.24183e+06	2.66849e+06	2.35216e+06
89.1077	3.6446e+06	4.87318e+06	1.86659e+06	132457	124143	119584	115141	131168	98840.1	148232	120421	113104	112070	98381.9	90604.6	110824	102001	105774	108495	92594	122097
107.07	496089	653830	932605	621974	656244	715507	621174	641940	508438	546847	504862	556943	541727	507240	473730	470934	467642	488809	713279	569525	506767
124.097	561896	740682	1.15754e+06	688878	766280	804093	640843	747942	577054	647941	584390	642898	614636	551468	538149	528873	519394	559458	869529	681007	586879
169.044	73496.8	111572	103762	131849	106434	129710	108076	164990	158361	164166	176860	147336	136255	108089	78656.1	98917.2	85869.1	82344.1	109903	113030	117959
95.0441	19501.1	11401.8	14273.1	29143.8	25871.6	25756.9	17756.1	36083.9	37317.1	36353.6	45915.8	35307.5	25511	31582.6	25378	27859.5	29857	29561.2	26423.5	31457.5	27479.3
241.154	630207	620614	497580	596117	620754	643402	741847	814462	1.15192e+06	900575	911441	933563	900758	840968	757369	826119	743921	711481	679648	596456	770249
151.035	1.72269e+06	1.93358e+06	2.18572e+06	2.95176e+06	2.60163e+06	2.75283e+06	2.37509e+06	3.15777e+06	3.155e+06	3.49655e+06	3.60176e+06	3.26661e+06	3.00536e+06	2.55211e+06	2.36902e+06	2.78033e+06	2.47795e+06	2.46655e+06	2.76934e+06	2.89265e+06	2.80573e+06
167.012	593839	439491	1.66181e+06	564116	626181	461974	559418	705281	360444	342836	364463	699024	468397	559801	492711	397260	302248	356144	544381	444763	189723
128.019	591621	852706	753768	1.24142e+06	1.0329e+06	1.07939e+06	967493	1.40607e+06	1.43408e+06	1.70607e+06	1.78448e+06	1.54115e+06	1.45384e+06	1.28334e+06	1.27564e+06	1.47558e+06	1.35522e+06	1.29425e+06	1.37025e+06	1.56859e+06	1.59573e+06
109.077	286484	152706	114601	256139	297329	218997	214221	369895	412735	691113	431626	387559	406386	675333	635019	409841	382253	440532	499285	649476	515684
194.996	5298.35	647.684	472.437	28021.6	21887.7	23385.1	29475.1	25744.6	30777.1	22379.4	36472	35784.9	25183.9	31741.8	26251.9	25134.6	25519.3	27244.3	15460.1	20730.4	19241.9
256.015	25934.1	29942.2	53761.9	76967.3	66499.2	69978.1	51946.1	105935	104709	140243	142105	109963	102801	69357.6	58820.8	86146.5	68088.7	67231.8	79271.6	94404.8	86853.5
202.118	5.44254e+06	6.97992e+06	4.02801e+06	6.61467e+06	5.06241e+06	5.85289e+06	5.75089e+06	8.49767e+06	9.96875e+06	1.02446e+07	1.11596e+07	1.26413e+07	7.92779e+06	8.23815e+06	7.69453e+06	1.05373e+07	9.37591e+06	9.10008e+06	1.03305e+07	7.29157e+06	9.06275e+06
193.064	885040	440263	174731	1.06938e+06	959052	1.08571e+06	1.34159e+06	484322	701446	410645	455049	357957	480436	755749	691213	264480	464778	453039	83288.5	220596	202953
86.0922	1.60466e+06	1.40619e+06	680323	1.04123e+06	927340	1.02226e+06	1.25011e+06	1.00704e+06	1.32908e+06	1.42068e+06	1.44641e+06	1.69385e+06	1.37419e+06	1.26487e+06	1.23202e+06	1.42496e+06	1.36417e+06	1.52289e+06	1.23508e+06	1.12248e+06	1.21356e+06
353.134	252483	180865	56080.2	152114	154601	128311	169552	163011	284694	263711	295763	247591	194290	204675	193656	195550	176873	159698	140982	145725	190414
184.037	391832	450810	61986.9	91452.8	125802	100078	137179	58459.3	68555.9	70958.1	90177.5	109707	92746.4	125394	120310	145775	154002	122653	51940.4	23636.6	73794.8
142.035	1.96444e+06	2.8829e+06	2.56391e+06	3.73172e+06	3.09576e+06	3.52489e+06	2.84057e+06	4.27604e+06	4.30831e+06	5.11997e+06	5.32047e+06	4.64381e+06	4.4816e+06	3.71058e+06	3.49576e+06	4.30736e+06	3.71528e+06	3.76751e+06	4.04514e+06	4.44182e+06	4.53181e+06
147.079	745541	609962	237405	258484	278040	260134	363221	267994	370561	465030	574578	597909	383695	461025	404052	562189	447264	401303	267755	273312	374147
223.02	870431	1.44971e+06	225156	177030	197874	160797	210628	153287	190181	197549	213448	186961	171921	208602	191615	158076	170750	162013	82843.4	99589.7	117669
166.054	438136	566388	344116	431923	326674	431374	564874	418018	685005	802053	946862	1.33678e+06	763531	671453	633675	1.06879e+06	867731	840683	768529	566602	762433
146.081	9.89775e+06	8.93746e+06	3.56909e+06	2.25026e+06	2.35332e+06	2.19773e+06	2.52886e+06	2.89513e+06	4.36221e+06	6.47175e+06	8.52685e+06	8.54e+06	4.70054e+06	5.64332e+06	5.10206e+06	8.80039e+06	6.92897e+06	5.53446e+06	4.08989e+06	3.92437e+06	5.8047e+06
258.104	675337	473189	472512	668967	675020	644664	1.3337e+06	643561	862744	849224	956310	1.12201e+06	717621	740515	689376	882981	794600	718395	786846	555620	705290
126.102	6.11857e+06	2.70991e+06	2.95159e+06	5.44176e+06	6.0135e+06	3.86588e+06	3.94067e+06	8.9911e+06	9.80218e+06	1.87735e+07	1.00448e+07	1.00112e+07	1.08459e+07	17778035	1.6817e+07	1.02063e+07	1.0094e+07	1.17289e+07	1.3841e+07	1.70059e+07	1.43275e+07
132.103	9.30183e+06	6.1772e+06	2.10073e+06	2.91985e+06	2.51672e+06	2.52302e+06	3.65367e+06	2.6639e+06	2.85006e+06	2.55944e+06	3.00488e+06	2.85835e+06	2.84275e+06	2.88926e+06	2.66025e+06	2.55848e+06	2.8125e+06	2.87753e+06	1.73678e+06	1.93171e+06	2.52528e+06
97.038	29300.5	19080.1	9937	54096.8	29040.9	27639.1	51551.9	39314.9	42305.1	24750.3	22116.8	19365.2	42467.8	31461.4	51010.9	25297.2	62947	203899	39179.1	203291	23691.9
221.121	523221	407890	160760	675317	499100	539026	1.0758e+06	559086	934910	337630	464013	502477	510039	549775	517909	478210	638139	544160	105580	123711	488221
304.15	991937	894642	433618	840325	833471	698671	945918	1.25107e+06	1.86093e+06	1.88441e+06	2.0163e+06	1.70337e+06	1.39994e+06	1.49825e+06	1.33504e+06	1.17105e+06	1.00375e+06	947985	766101	1.05328e+06	1.25612e+06
143.118	1.67001e+07	2.16559e+07	1.22422e+07	2.08284e+07	1.21259e+07	1.32314e+07	1.73128e+07	1.81397e+07	2.77811e+07	24816802	3.13296e+07	2.92441e+07	2.25971e+07	1.97934e+07	1.85195e+07	2.62969e+07	24369664	2.24406e+07	2.30691e+07	1.54029e+07	2.85561e+07
220.118	7.37314e+06	5.58922e+06	2.40702e+06	9.11426e+06	7.37916e+06	7.54052e+06	1.36278e+07	7.43721e+06	1.20215e+07	5.92028e+06	7.18055e+06	7.47382e+06	7.3573e+06	8.44155e+06	7.86515e+06	7.04552e+06	8.72643e+06	7.73223e+06	1.61585e+06	1.86309e+06	7.23595e+06
154.097	4.57078e+06	3.13357e+06	2.63724e+06	2.38013e+06	2.38083e+06	2.52873e+06	3.02838e+06	5.63122e+06	6.94391e+06	8.57359e+06	6.70554e+06	8.32387e+06	8.95901e+06	7.30577e+06	6.8805e+06	6.14085e+06	6.23602e+06	6.3839e+06	7.14056e+06	6.13044e+06	5.43675e+06
282.119	3.54494e+06	3.6015e+06	5.05831e+06	3.83692e+06	3.3353e+06	3.74809e+06	3.71085e+06	6.21458e+06	6.93268e+06	8.00765e+06	9.66157e+06	1.09174e+07	6.41641e+06	6.45358e+06	5.90861e+06	9.40237e+06	7.71588e+06	7.05818e+06	8.71307e+06	5.88464e+06	7.55503e+06
140.782	128232	142395	68265.2	114430	56459.2	45549.2	44183.9	35400.5	54348	31634.6	31122.9	20496.6	14357	1548.34	0	430.755	0	0	440.951	0	187.751
294.058	352801	366338	86261.7	16793.3	23100.8	16919.6	27567.7	20139.2	28024.3	20807.8	17375.5	17351.6	22111.5	27895.8	28303.6	10965.8	14166.9	18992	10200.8	19461.2	15677.2
366.14	392952	275133	277836	373756	317544	347882	363986	531778	801805	873639	983032	937928	647599	676299	616953	760390	646533	555476	665239	506293	611318
99.092	538944	328908	196040	415519	393614	352460	441180	562713	638127	513708	557231	356851	430144	438624	418092	410438	367331	315630	250029	486233	380280
217.012	111952	69781.6	11513.2	9474.48	13682	10657.5	13593.6	22551.7	8089.64	11820	10531.9	15969.5	15434.3	16805.5	16994	16268.1	8162.79	12006.9	18018.4	22926.9	7411.85
187.017	90283.3	52800.8	18304	57884.7	59870.9	60386.9	76164.6	47967.4	56885.5	39687.5	49301.1	50159.3	44142.1	61320.1	48068.3	41553.3	49334	44905.7	24406.2	31232.8	35885.7
393.046	89680.9	34162.6	549.829	0	0	0	0	0	0	0	0	0	0	0	0	0	0	0	0	0	0
216.009	2.45936e+06	1.4026e+06	68137.3	83208.1	143281	180846	150868	42518.3	36202.9	15720.4	12610.1	28106.1	39507.1	48251.9	44849	22100.7	44311.7	47409.7	14339.4	9364.19	13220.7
181.382	319464	169526	22580.9	10031.2	10223.5	8864.7	3789.79	0	0	0	0	0	0	0	388.498	0	0	0	0	0	0
171.656	94357.3	48090.8	4040.27	0	0	0	0	0	0	0	0	0	355.908	9094.3	1853.38	1372.33	279.649	1849.14	0	0	0
201.038	81835.3	75171.1	3645.76	799.031	383.137	419.692	718.345	2024.61	2104.98	7308.96	7422.82	1384.56	622.464	885.222	1249.38	4022.97	1935.67	3164.74	2718.78	5858.8	3762.5
180.049	1.73045e+06	1.00823e+06	141262	72823.3	84370.1	120244	97387.1	56630.7	65802.5	41410.4	51446.4	71592.5	55070.1	59225.3	49491.4	41595.4	53533.7	51803.6	30288.8	34148.9	34577.3
200.035	1.85938e+06	1.45081e+06	111578	53525	44084.4	82461.5	72518.6	46502.1	43790.4	21605.3	21131.5	26530.2	22919.7	20230.8	21777.9	18055.1	23617.3	28563	16563.5	26280.9	26727.8
171.047	411954	187387	91381.3	415261	422014	428928	580369	207530	253151	201732	192984	217689	229622	342100	305055	173108	272997	274932	91432.3	161651	132540
192.027	129248	96483.8	22313.5	131269	87994.9	117336	154144	63945	74380.7	48391.4	37289.6	34714.1	48515.4	57687.8	53277.7	33435.6	54765.5	60656.1	24496.6	46633.1	45275.3
224.021	100328	74001.6	13265.8	138875	140922	136227	177486	84716.3	86749.4	81141	87434.1	88155.8	76074.7	109265	95237	77820.8	91333.6	87809.8	50883.6	74735.8	60826.9
170.045	6.30088e+06	2.87485e+06	1.18009e+06	6.01967e+06	6.17034e+06	6.30918e+06	8.35862e+06	3.07221e+06	3.88182e+06	3.02206e+06	2.91434e+06	3.18012e+06	3.46001e+06	5.04753e+06	4.6249e+06	2.62639e+06	4.17128e+06	4.12107e+06	1.37844e+06	2.36506e+06	2.07446e+06
182.031	1.80182e+06	2.62386e+06	957108	129265	134783	110246	165784	105197	141835	123150	129318	109688	105949	138059	125403	106827	113083	114804	77003.5	97018.1	111124
286.139	287791	253569	144853	205239	201407	167451	230181	335298	504967	398816	458178	368052	335486	301342	284043	297201	270493	269832	248758	321060	338341
178.053	4.06295e+07	2.4575e+07	4.05904e+06	2.17968e+06	2.57121e+06	3.359e+06	3.03041e+06	1.82783e+06	2.03319e+06	1.28401e+06	1.58785e+06	2.1715e+06	1.59776e+06	1.81514e+06	1.65641e+06	1.31528e+06	1.64216e+06	1.69789e+06	943435	1.11635e+06	1.09871e+06
179.06	2.54892e+06	1.51713e+06	224116	115110	135149	180007	161159	143174	148417	84296.6	100408	134392	98949.9	111405	89845	85924.2	108650	106285	56921.2	60829.8	75567.9
92.9831	36251.9	59763.3	21302.4	0	185.005	0	0	0	1334.7	211.247	0	0	279.373	0	194.42	0	0	191.738	0	173.154	0
134.027	454073	721133	293176	66524.3	51310.4	58904.4	50279.3	81849.4	83636.8	102760	107162	91132.9	80144	70517.2	68136.7	82167.1	73285.9	73192.8	72925.5	89033.6	86932.9
262.164	500315	638535	240408	476031	506439	365510	510380	730525	679754	557330	845475	412057	601043	322430	254425	471242	490439	440609	231135	227782	497133
134.035	458727	763781	311361	84385.7	78996.2	74198	66224.2	98483.5	120781	128564	148161	121602	95001.3	86984	79792.7	101244	97282.2	89400.2	89457.2	112073	102945
127.039	933451	527610	269814	1.40992e+06	1.38016e+06	1.36469e+06	1.59757e+06	900400	987621	884691	960464	940061	780262	1.0483e+06	1.0543e+06	940452	981362	885980	666172	833484	771643
133.034	397613	631923	437640	752674	562305	590368	563020	951113	1.00572e+06	1.2202e+06	1.26841e+06	1.05578e+06	890536	807442	768698	948379	908074	830022	846867	1.10601e+06	1.07569e+06
119.019	157975	285686	150160	297854	211271	254324	224436	385551	431868	523462	563245	444909	395900	369521	334657	433841	375767	372989	360697	467575	458958
373.244	181177	86470	37716.9	85390.5	67215	71400.6	102816	64105.8	181400	222680	323533	189359	123662	93246.5	78097	183142	120302	113118	131282	91109.8	212773
210.087	2.23984e+06	1.10401e+06	363094	278787	253814	430728	1.20088e+06	454354	282252	167278	250701	273032	253107	270196	237142	176196	165740	145337	136153	155498	144190
165.058	290178	260619	70644.4	132742	115346	119270	150524	161278	192683	179178	214604	187549	159882	331282	301851	178922	165349	152384	127543	136420	150880
492.183	21156.2	17975.3	7450.26	24212	19632.7	20538.3	29263.5	71311.3	100078	81624.7	79260.4	56779	62571.8	74251.3	59376.5	41544.9	49610.9	48723.9	24119.8	44265	56894.1
106.069	583336	311208	42656.3	183309	224165	173310	214515	163016	135385	190488	161317	118321	116211	279838	254782	164970	170407	167991	47823.9	115468	105132
89.0423	186902	106114	17089.5	68235.3	89028.7	70742.1	82413.8	62466.4	55967.6	80449.4	67709	48518.7	48566.4	104847	101333	66921.6	66456.2	64807.5	17271.6	47556	42031
206.084	1.6091e+06	669222	254859	1.65277e+06	1.59467e+06	1.6885e+06	1.98429e+06	733733	762816	559782	498484	526042	732612	1.12708e+06	1.03608e+06	499866	832463	899758	176114	454863	414316
83.0496	198222	150380	98358.9	221864	176395	202577	232082	214123	257799	247563	313574	309931	253032	254019	246977	316966	284225	277417	255508	229222	262796
252.086	404755	205244	56580.3	368128	334049	377992	578561	157253	265432	172131	131732	159121	213606	239944	325716	129017	190216	282102	84261.3	145247	123095
306.093	373619	127235	62102.6	273758	274577	291358	405513	240517	334518	247240	296120	225077	247021	337191	312048	226045	254953	254969	123160	166930	188951
247.123	2.2949e+06	1.99101e+06	873628	1.72182e+06	1.61372e+06	1.20275e+06	1.77099e+06	2.60114e+06	4.25697e+06	3.33384e+06	3.75763e+06	3.10617e+06	3.00044e+06	3.189e+06	2.98283e+06	2.32963e+06	2.3883e+06	2.36984e+06	1.65278e+06	2.57052e+06	2.75399e+06
305.087	3.50902e+06	1.16266e+06	533390	2.59609e+06	2.74259e+06	2.75248e+06	3.69707e+06	2.18505e+06	2.97652e+06	2.23665e+06	2.63931e+06	2.05169e+06	2.24651e+06	3.07528e+06	2.8241e+06	2.03993e+06	2.36804e+06	2.36414e+06	1.14275e+06	1.58962e+06	1.75652e+06
348.128	288294	106283	30261.7	194437	194464	218286	294412	86505.7	131350	79350.9	77241.6	73186.4	108975	147649	134463	73729.6	105079	114513	27033.8	61578.3	58241.8
231.133	5.75886e+06	3.35775e+06	2.60646e+06	6.40835e+06	5.88086e+06	6.24965e+06	6.74865e+06	8.37363e+06	1.13379e+07	8.99936e+06	1.0641e+07	6.76433e+06	7.09161e+06	7.55193e+06	6.97733e+06	7.31698e+06	7.00404e+06	6.90707e+06	5.68782e+06	7.16411e+06	8.5052e+06
116.071	1.59353e+07	1.11303e+07	4.80921e+06	1.26301e+07	1.33213e+07	1.17516e+07	1.69468e+07	1.0437e+07	1.28589e+07	8.49294e+06	8.51495e+06	6.78932e+06	9.0845e+06	1.26144e+07	1.17644e+07	6.85629e+06	8.54915e+06	8.62793e+06	3.51459e+06	7.28072e+06	7.53509e+06
117.073	756951	540474	263278	609125	638419	549453	809160	492575	608354	389516	383570	311208	415443	594013	556453	300021	388565	399286	166198	332083	334219
276.191	233356	155177	195656	296181	296381	352603	307836	453382	497996	465516	459919	341612	366221	308283	284138	362010	322446	338829	433328	416317	463347
121.022	245244	150230	121972	156715	166222	158498	230806	110200	157938	126142	143428	192578	134449	183248	177780	157042	165497	157699	103648	105462	110706
115.211	63625.5	43242.1	15013.7	46943.1	44929.2	35435.5	52684	27551.5	28904.5	16511.8	13933.3	11150	19906.5	22687.9	28351.8	10974.6	15939.6	18255.4	3872.89	12345.9	11421.9
114.363	114969	80212.2	29459.2	70426.3	63155.7	45491.1	45277	19781.4	21717.9	10876	8823.79	3480.07	2768.5	2127.41	1322.33	0	0	0	0	0	0
232.136	430777	251268	157802	434772	365842	426161	472206	723955	1.02306e+06	755908	922948	471098	541010	604267	561104	568038	571392	566999	470711	617714	748151
234.016	77462.2	51469.4	34725.4	37402.7	48273.3	41247.1	55000.7	21000.1	30392.7	32543.5	33712.4	19238.1	13885.2	15552.7	13267	13279	15295	14757.6	10569.1	16313.5	13237.6
71.0497	45651.1	32072.1	12198.7	37171.9	42338.7	37170.8	56684.4	29804.4	42322	27835.6	29013.2	23565.9	27834.3	43670.4	46316.6	21650.4	30220.7	30489.3	10046.9	23046.5	26111.9
117.817	111583	78540.4	26626.3	67570.3	62104	44262.5	45633.3	18878.1	21759.7	10591.2	7460.3	3104.53	2325.19	1412.97	1413.63	0	188.063	0	0	0	0
98.0604	1.53567e+06	953406	357718	1.14107e+06	1.10098e+06	1.02468e+06	1.50477e+06	978103	1.21921e+06	718707	776865	663944	874878	1.25271e+06	1.20051e+06	621864	811736	800658	293805	679936	695114
196.061	1.23368e+06	650838	205777	745548	780381	827382	1.14205e+06	414119	758249	566505	673158	833461	620391	846093	781154	698252	782308	718560	399743	399498	492779
257.149	459294	252479	52096	882777	1.03652e+06	971677	726157	816683	806536	1.56216e+06	1.32415e+06	930233	897994	752316	756903	984740	646626	642847	845470	1.31171e+06	864145
245.16	319512	374585	366358	198015	142333	199396	231935	267586	437808	470085	565017	773582	426802	410913	368072	673633	528707	461295	580842	384918	529924
261.144	821167	606713	396496	874442	877341	844323	1.01604e+06	1.2338e+06	1.68536e+06	1.44751e+06	1.79404e+06	1.60851e+06	1.28742e+06	1.25323e+06	1.17599e+06	1.64764e+06	1.4637e+06	1.30205e+06	1.16102e+06	1.32632e+06	1.47199e+06
175.096	837133	561640	331347	555574	507184	644102	643674	732622	1.18212e+06	970318	1.39497e+06	1.34018e+06	1.00381e+06	1.04357e+06	917761	1.24368e+06	1.18661e+06	1.02752e+06	804767	739600	1.0057e+06
224.433	55361	43172.4	27810	21805.5	20518.2	18350.3	14248.6	12242.2	17219.9	13195	13922.3	8393.52	1610.04	0	0	1086.16	0	231.648	656.749	0	253.112
229.154	7.7234e+06	6.13358e+06	4.62549e+06	4.20392e+06	4.6033e+06	5.02204e+06	6.15098e+06	6.6002e+06	1.06964e+07	1.09949e+07	1.21357e+07	1.44402e+07	9.71928e+06	1.08319e+07	9.96279e+06	1.39367e+07	1.07768e+07	1.00833e+07	1.17068e+07	9.08991e+06	1.14867e+07
334.16	116201	77264.6	40578.1	90570.9	90712	82264.8	103802	130859	225832	216090	241349	189955	173982	194659	167961	155424	134720	129521	124534	150572	169367
176.091	1.06165e+06	1.16174e+06	181063	264539	250591	201573	360585	245455	425508	529415	479148	407898	291303	441506	337780	417251	468873	503501	220390	323745	386757
174.022	52345.9	53304.1	13348.4	167711	204092	214141	314742	130892	178601	181103	180067	128805	177753	210737	187081	112910	109165	109749	55082.5	128269	93256.2
292.048	189217	89781.2	44476.7	239521	253225	238593	373486	252687	359121	288214	313201	241123	250447	295283	253196	238692	258491	241225	151178	180212	213779
260.112	480504	257171	185012	381248	374196	342247	433948	212901	222244	369602	393999	377372	287782	285315	252379	290490	228270	214201	276213	341803	218097
160.025	392428	174560	50418.9	450734	421123	447826	662718	230147	272164	227201	214419	209264	258534	359409	325826	204590	282065	299202	105086	177963	176007
166.05	292179	177808	65590.6	394832	352968	401496	523394	180402	175570	131250	173427	152805	224093	236859	227819	120097	206301	192302	61818.7	109182	109559
226.086	1.11577e+06	1.08347e+06	598305	1.40369e+06	1.27559e+06	1.25094e+06	1.83774e+06	1.60126e+06	2.24637e+06	2.66027e+06	3.0199e+06	3.40619e+06	1.99443e+06	2.48593e+06	2.27217e+06	3.26403e+06	2.92427e+06	2.50722e+06	2.40209e+06	2.06556e+06	2.5157e+06
208.1	1.98873e+06	830821	455422	1.60457e+06	1.53567e+06	1.51204e+06	2.30694e+06	1.01733e+06	1.37618e+06	883193	879939	893746	1.17853e+06	1.72539e+06	1.58005e+06	849014	1.18616e+06	1.15973e+06	313032	771272	774812
451.157	16123	17479.1	8726.89	24283.5	12858.3	26272	49303.3	68753.9	152529	248017	306645	394569	140349	179087	157333	399960	244784	206809	278602	126961	252114
158.027	8.69386e+06	3.28108e+06	1.33621e+06	1.11285e+07	1.06469e+07	1.14016e+07	1.69191e+07	5.5775e+06	6.48351e+06	4.99747e+06	4.07935e+06	5.07519e+06	6.2664e+06	8.99268e+06	8.19658e+06	4.48277e+06	7.00418e+06	7.40275e+06	2.23091e+06	4.25039e+06	3.95976e+06
264.038	70334.4	153379	101229	138305	189985	190632	150920	114883	92671.6	104357	99340.6	121112	128579	143408	141165	136271	138537	135805	159439	69063	106396
339.14	310998	82999	29671.3	75446.5	29710.3	77154.5	70037.3	69819.9	228849	162894	192182	211694	231775	136157	117048	216701	155135	139038	162522	116126	162644
159.03	478566	167167	64189.2	641516	605445	649950	988617	312524	350462	265675	216368	267418	340059	507876	465007	239580	386056	403532	109933	229464	208595
96.0447	380983	159916	61980.5	487339	462658	498690	607709	212782	212446	156046	180359	190262	225924	329144	323355	162591	254417	245622	89048.8	162485	131251
145.049	738449	325200	101716	652565	651067	596762	878895	478356	454336	303235	356077	289818	479352	611402	574965	228863	359268	386951	96325.1	216075	227251
307.165	67591.4	58563.6	87316.6	40172.5	51478.4	43520.6	66918.3	105225	155398	125051	127375	122362	127968	146523	130747	82821	78615.7	89227.1	80255.7	116868	124553
240.112	412686	472193	410056	860878	793737	870611	963084	1.51361e+06	2.19305e+06	2.13647e+06	2.78677e+06	2.30247e+06	1.76322e+06	2.23664e+06	2.08645e+06	2.29101e+06	2.15338e+06	1.76071e+06	1.48476e+06	1.44984e+06	1.93863e+06
176.066	948319	1.11762e+06	351407	428130	373797	338681	348950	475185	740513	837128	767490	781963	595021	772109	602167	848620	847012	816553	624025	658910	788389
327.121	1.5305e+06	508184	228410	139213	104492	124980	187173	367188	581334	377412	472861	454540	834294	913989	850968	345384	677690	700020	144759	307019	484276
300.034	44353.9	44037.7	31667.4	72689.1	56905.8	68734.3	93535.6	96039	117468	105476	142130	167569	101653	104918	101798	168650	151436	118778	100386	93261.2	110404
298.035	32203.2	22459.2	13141	32216.5	27040.3	32040.3	41200.8	46621.6	54067.1	45656.4	64390.9	73949.7	47265.1	47637.5	45136.6	76138.4	67661.7	55321.5	45496.3	41518.3	48829.7
221.092	356997	206321	87863.2	378891	428696	293239	448989	427020	695978	698455	631075	519116	523506	738945	693526	531999	570979	533398	306019	437787	562488
265.154	360177	203089	240313	248941	223880	241305	261868	378740	494494	463090	582698	493503	386406	375806	351056	507929	429031	383599	376412	433047	488359
312.165	536639	233680	106214	435784	352488	395351	757360	281417	461821	285384	283413	311568	364143	517017	484549	222727	363354	380206	104291	239888	204672
185.092	6.00108e+06	3.35279e+06	2.03305e+06	4.35776e+06	4.48647e+06	4.01384e+06	6.24532e+06	3.45344e+06	4.52616e+06	3.2041e+06	3.21765e+06	3.31378e+06	3.85725e+06	5.07054e+06	4.66535e+06	2.72276e+06	3.40339e+06	3.25416e+06	1.42174e+06	2.83612e+06	2.5816e+06
190.107	3.33535e+06	1.01847e+06	653479	1.43996e+06	1.24838e+06	1.20785e+06	1.33079e+06	1.36465e+06	1.42568e+06	1.31118e+06	1.73821e+06	1.37131e+06	1.25416e+06	1.53559e+06	1.43316e+06	1.25487e+06	1.58704e+06	1.39989e+06	573225	891271	1.13617e+06
266.16	48668.2	30158.6	34862.4	50636.9	48629.6	42805	60441	82773.2	101649	91515.1	115841	86331.5	74117.5	82198.1	79644.8	91788.6	84307.2	75861.3	66382.2	77933.6	91196.6
212.103	2.80025e+06	1.55486e+06	1.05533e+06	2.10429e+06	2.07479e+06	1.96261e+06	3.16056e+06	2.1166e+06	3.12266e+06	2.31555e+06	2.4817e+06	2.07611e+06	2.37856e+06	2.9332e+06	2.7562e+06	1.77662e+06	2.03232e+06	1.96416e+06	1.10596e+06	1.6987e+06	1.84618e+06
275.16	179074	121757	109052	243356	215593	232874	189598	255102	271098	277220	287090	223323	200754	209762	193773	229276	207550	192655	196738	251248	216309
81.0345	50680.1	69527.3	14746.3	15462.5	15140.4	14978.8	15103.7	10989	12800.8	10386.1	12882	11406.2	10860.5	12480.8	12449	9860.54	9657.28	10761.3	6186.39	7138.33	9501.29
140.082	1.02346e+07	6.16774e+06	4.01376e+06	8.02918e+06	7.9997e+06	8.10045e+06	8.6894e+06	8.25833e+06	8.61804e+06	6.06953e+06	8.10972e+06	5.08357e+06	5.21059e+06	6.46096e+06	6.14267e+06	5.21187e+06	5.23591e+06	4.49764e+06	4.26602e+06	6.12238e+06	5.42054e+06
281.122	2.02511e+06	1.63853e+06	2.30189e+06	2.55106e+06	1.57778e+06	1.06399e+06	1.77227e+06	4.2505e+06	3.99888e+06	3.42594e+06	5.67672e+06	3.09765e+06	3.24591e+06	3.20995e+06	2.97594e+06	3.59566e+06	3.72718e+06	2.55384e+06	2.69429e+06	2.85023e+06	3.00226e+06
244.111	1.07044e+06	1.41848e+06	817672	1.1519e+06	1.05886e+06	1.26608e+06	1.2971e+06	1.76768e+06	2.47601e+06	2.44152e+06	3.24277e+06	4.08415e+06	2.51251e+06	2.68704e+06	2.51426e+06	4.02218e+06	3.46314e+06	3.09871e+06	3.14145e+06	2.25438e+06	3.37958e+06
318.165	248806	177381	84288.6	222509	195662	177323	241613	390017	529332	526933	716513	445673	400637	485880	443167	421701	335514	289880	192003	371187	445987
110.062	79897.8	45788.3	30934.6	120006	99159.9	101449	128090	99891.3	129134	115692	170917	150045	98263.7	107180	111121	155053	148484	119097	100880	97045.4	105665
317.172	269103	173865	124991	269887	252800	255627	237308	461460	449635	415400	476574	494442	457005	448720	415226	418459	367244	350334	307425	374252	413924
169.048	25713.3	17929.6	14072.3	65951.3	55042	63475.1	79325.1	42920.4	49931.7	36237.3	47071.2	38284.1	39682	51175.6	48889.5	39718.9	45907.7	46555.4	23628.3	29522.8	37583
241.154	2.41914e+06	1.78399e+06	1.48216e+06	1.66856e+06	1.77357e+06	1.75349e+06	2.19614e+06	2.39901e+06	3.45095e+06	3.24735e+06	3.68282e+06	3.80077e+06	3.08545e+06	3.53584e+06	3.34981e+06	3.75217e+06	3.31237e+06	3.19067e+06	2.76448e+06	2.61635e+06	3.54374e+06
242.157	228338	167610	150155	152880	161483	163877	212653	238229	338281	319094	360224	380202	305205	354669	334206	367346	328946	314025	278135	256149	338178
343.161	156093	83735.2	67830.3	156439	135319	137597	175027	321129	581446	523132	709669	434304	342893	406750	363431	419241	359177	319427	307223	356530	445234
215.05	3.69303e+06	1.71917e+06	417842	643447	724686	720237	1.20952e+06	420704	676663	501026	447388	611993	537496	901182	847117	507209	689547	694215	280630	445368	377889
215.059	3.67928e+06	1.70953e+06	432808	661533	726054	715766	1.20155e+06	420704	676663	501026	447388	629765	544097	913145	855032	518047	698770	702448	280630	455374	380294
167.046	344988	202105	346674	793943	719269	718254	1.15138e+06	1.06086e+06	1.30076e+06	2.46161e+06	2.51385e+06	2.86225e+06	1.14592e+06	2.67628e+06	2.74625e+06	3.05397e+06	2.49429e+06	1.96799e+06	1.63304e+06	2.49236e+06	2.16967e+06
98.9861	125503	83210	37790.9	241658	214822	209911	339116	305808	376062	735498	755408	819664	340068	811710	847920	909719	750571	592671	479809	743313	656977
398.167	251913	88734.1	107525	186172	182839	189681	216345	313686	603610	473689	693978	559893	365553	488386	434817	556600	532865	461201	446323	264293	510408
323.129	96693.8	88055	79867.6	64168.5	59797.9	56305.4	67536.5	182113	304630	216883	247967	199845	197153	173910	164497	138383	142638	153888	135548	183351	212043
131.075	378534	263544	92238.1	282862	293980	206226	250569	308465	322922	549052	497401	379198	317033	622506	609034	482019	420519	400143	158455	351451	514710
101.006	189148	96661.5	17638.6	26054.1	19932.4	23650.9	21232	30089.3	39895.5	46732.8	51854.8	39376.2	40012.4	33484.5	31405.9	36267.7	33446.6	31501.4	30850.7	43304.3	41725.7
138.08	206535	220037	144656	292233	286851	279333	305177	284642	324171	382226	418025	398733	288386	335721	338823	421870	361385	349630	331130	317567	345730
315.156	432177	191256	99162.4	227257	261828	210114	291023	363414	488527	348758	483748	261465	287852	358329	309149	270559	236987	191196	152676	146975	285325
222.17	51759	33820	18146.7	67909.4	79138.1	77574	63542.5	67184.9	40619.7	68459.9	40228.1	61758.6	59835.1	44114.8	39276.5	52792.7	43072.5	54322.1	86127.3	54051.5	49177.5
230.102	1.26431e+06	992517	509054	656392	686001	616424	834833	805344	1.16538e+06	916310	1.03174e+06	935085	937925	1.02911e+06	951165	721443	729958	754364	501624	707128	720565
116.011	220722	74468.8	11405	43243.6	41486	44102.8	60579.4	62584.5	79185.6	106957	131967	127106	63217	102568	111067	142132	112320	89995.5	68842.6	85771.4	80319.1
170.091	611794	547882	200669	556922	409872	404790	576945	550675	694794	477831	740824	759916	649496	887607	842198	686759	638005	603755	437032	426982	695558
294.078	177195	96307.1	47523.6	409492	304975	170070	468420	428940	569492	400748	453071	362633	413691	481723	447699	317974	350761	332997	180360	291880	327170
432.088	686717	236474	98958.8	34195.6	33005.3	42810.8	44897.3	37475.6	31153.1	43577.8	50915.1	53332.3	48634.5	38359.6	29043.9	60165.5	37843	34374.1	52471.3	26004.7	48874.9
455.162	149401	62862.7	28501.3	0	0	0	236.478	2611.8	4136.01	1722.06	1703.05	283.264	631.094	1094.99	1052.82	1165.16	1749.48	658.595	359.954	855.677	1562.05
410.104	9.38948e+06	3.98666e+06	1.55731e+06	48896.4	40897.1	64408.1	86257.2	76215.2	102913	105424	154701	105362	86882.7	83652.2	66151.4	98858.6	72184.8	57806.3	45987.4	45210.6	79856.4
411.108	1.19867e+06	508302	185437	1176.71	0	1149.12	4331.22	0	0	0	0	956.488	0	1618.22	0	820.405	0	0	978.258	0	1087.7
412.1	690576	279603	112767	21159.3	19404.3	24249.1	30452.2	2817.16	1104.74	5509.32	4302.28	4419.73	5800.92	14914.2	12715.7	6370.52	6923.92	5885.6	650.96	1657.62	1585.51
189.096	485456	713227	93049.7	95288.5	98911.9	78891.1	130657	105354	148717	195838	289724	313296	166165	198931	173562	298963	225388	183992	132640	134129	193127
382.166	86137.8	59285.5	19587	40516.2	36229.5	32517.6	65091.9	70041.5	109207	61873.5	89094.6	55018	64013.5	79140.1	64807.6	39537.3	46653.8	45200.6	23247.4	39187.7	53800.7
515.21	472065	306348	95208.4	138546	154151	192606	220858	223775	248892	218592	454322	220932	163737	197256	157796	206143	183488	157050	84557.2	69739.4	209875
177.112	517468	169360	40407.2	620753	617635	497067	745807	835251	1.02646e+06	1.09559e+06	1.24849e+06	1.10862e+06	1.02021e+06	1.07116e+06	938333	1.08079e+06	983567	897932	626160	670683	827800
270.154	3.21978e+06	1.51582e+06	673757	3.22294e+06	3.17856e+06	3.08945e+06	4.64962e+06	1.44122e+06	2.09459e+06	1.09214e+06	1.16836e+06	1.19131e+06	1.52316e+06	2.73424e+06	2.47827e+06	875297	1.50276e+06	1.47395e+06	321144	732673	766268
137.045	110430	126596	26744	357319	97806.9	80369.1	284770	299132	684604	235355	203459	340671	186324	375508	348144	189719	460588	418734	543979	401891	174528
435.206	79733.1	64416.4	22581	39758	19239.9	23248.9	36080.9	64839.1	87949.5	74872.1	106271	81353.3	82808.7	51102.5	43724.1	55896.5	48372.6	47604.5	48066.8	23764.6	52405.5
192.069	2.67055e+06	1.34355e+06	884755	2.03302e+06	2.9855e+06	2.26806e+06	3.50002e+06	1.29542e+06	1.4513e+06	1.13445e+06	1.32281e+06	1.29796e+06	1.34659e+06	1.36045e+06	1.22391e+06	1.16645e+06	1.15764e+06	1.13539e+06	683662	763468	1.04339e+06
286.158	1.1086e+06	449050	386863	584957	647744	538195	654617	980922	1.38669e+06	1.02336e+06	1.29042e+06	838731	885420	1.02574e+06	932398	781722	684470	615893	460283	720509	801015
188.093	5.63732e+06	8.52685e+06	972486	711456	791302	647802	958503	763325	1.09796e+06	1.95396e+06	3.06363e+06	3.40849e+06	1.65453e+06	1.85021e+06	1.66593e+06	3.25619e+06	2.35142e+06	1.88589e+06	1.37679e+06	1.12822e+06	1.88443e+06
285.155	1.01863e+07	4.11046e+06	3.65209e+06	5.70232e+06	6.32957e+06	5.09403e+06	6.27973e+06	8.97303e+06	1.23145e+07	9.14212e+06	1.13065e+07	7.37056e+06	7.77785e+06	9.18092e+06	8.4649e+06	7.26817e+06	6.50116e+06	5.91305e+06	4.37766e+06	6.73651e+06	7.46837e+06
95.0842	35654.3	15083.1	4522.27	48205.6	44676.5	33219.7	42444.2	46243.5	60220.5	55881.2	64850	61798	56339.9	60008.1	60841.2	60940.1	56246.9	54256.8	42689.7	42863.4	53189.5
258.108	1.38144e+06	1.51049e+06	727823	937808	968593	1.06119e+06	1.14508e+06	1.13946e+06	1.1558e+06	1.10645e+06	1.75709e+06	1.19882e+06	932816	1.04458e+06	939371	1.11022e+06	959251	877797	568173	573667	1.0568e+06
537.191	501.535	48003.2	61673	12843.4	21841.6	30510.4	20751.8	17597.5	7557.55	10061.3	28406.7	17728.6	13988	9051.34	4271.02	24705.8	13521.6	12659.9	13281.5	4175.54	22275
532.211	25930.4	73785.2	113030	118142	126412	170600	158284	67054.5	44554.5	34319	29106	49254.4	49594.8	56300.1	49897.4	29506.5	42331.6	39311.3	14625.6	17027.9	29104.6
430.164	23128.7	15585.4	10097.4	19780.2	10722.5	16409.1	16378.4	42523.6	65885.5	51339.3	72392.3	59517.6	52749.6	42500.2	34426.5	49953.8	36456.6	32136.8	42991.7	21591.6	48298.3
542.256	409546	103114	40034.1	90466.1	92704.8	88049.1	121852	203194	276452	165526	319995	138688	134296	172615	144195	122026	162034	105773	41337.2	59122.4	130303
112.061	812068	729317	367323	586890	636821	551012	629132	675419	719378	884386	915843	623763	599952	968164	890311	639372	635172	587350	458212	695928	721404
427.172	193695	129309	206520	320975	279507	342371	359484	223503	240834	178471	207126	249858	246879	301306	262453	202427	215099	197618	119024	134443	173656
367.149	388985	342557	138853	293720	266415	273862	365647	370103	595494	578949	750892	750995	537941	595232	502162	671234	483825	418574	295417	266920	408536
112.071	779967	728196	356153	574047	637790	547277	625815	677287	734336	887828	906128	625683	612556	986028	903062	644261	639803	598992	464183	689471	738020
155.081	7.16339e+06	4.02436e+06	2.2675e+06	5.62083e+06	6.01556e+06	5.31146e+06	7.55029e+06	3.46508e+06	4.24884e+06	2.65161e+06	2.64756e+06	2.53582e+06	3.72196e+06	4.92644e+06	4.37307e+06	2.19461e+06	2.85263e+06	2.87195e+06	925279	2.10842e+06	2.00341e+06
332.133	462976	228086	123279	629275	553572	597181	786549	329478	422204	286538	268461	266995	324793	431806	362427	197754	275676	253336	77422.7	176199	153468
337.058	1.3348e+06	503070	233764	727112	674174	850062	1.21022e+06	360523	589532	329141	356508	348317	475204	727114	680529	311626	524524	583043	101634	228569	277358
191.025	1.42898e+06	1.43487e+06	590293	423350	418804	470920	542536	400795	439194	320461	392284	449630	663046	638515	607241	683428	714062	615806	449961	227681	432999
485.235	110300	84385.4	22610.6	94185.3	76138.2	71834.8	111230	105400	151671	115341	149405	103372	97462.9	100790	81561.4	69850.8	54507.5	50155.6	23845.2	32167.8	44843.7
136.042	112491	162647	156665	263672	196568	268889	247060	295301	479523	437779	499086	531000	472832	465771	452829	577998	466358	395332	475912	415414	473930
354.085	441421	155251	75693.2	209240	194245	256572	340225	116973	181208	99194.6	107701	102754	141556	207019	178521	88126.5	145774	160883	21438.4	65816.6	73750
174.148	2.13224e+06	1.48278e+06	1.2014e+06	1.38134e+06	1.38466e+06	1.32376e+06	1.87448e+06	1.79241e+06	2.29396e+06	1.68765e+06	1.71159e+06	1.37258e+06	1.93793e+06	2.15366e+06	1.95818e+06	1.21515e+06	1.30403e+06	1.28464e+06	735072	1.4146e+06	1.40165e+06
145.86	20960.1	21071	25811.2	21583.6	17647.8	12690.9	8882.17	7508.16	7255.79	2248.02	1628.22	0	0	0	138.572	1469.88	944.922	438.325	998.545	1629.56	0
175.054	1.5421e+06	1.91172e+06	3.09673e+06	2.63593e+06	2.49289e+06	2.64312e+06	2.7036e+06	2.99124e+06	3.64414e+06	3.77401e+06	3.87385e+06	4.45326e+06	3.93816e+06	3.94884e+06	3.64284e+06	5.20893e+06	4.2748e+06	3.7652e+06	5.4393e+06	3.74663e+06	4.4772e+06
147.96	87672.1	91003.9	88334	94589.7	96919.7	79409.7	100502	62266.9	80809.7	49966.4	53316.1	43756.3	39003.6	41379.8	20380.1	23282.4	19501.7	14387.8	14910.4	11645.5	9544.69
417.197	122831	109705	46454	56723.8	63816.1	66225	80204	79268.2	114029	140631	182656	220985	123980	166494	151418	210827	155592	130542	126782	97826.1	140978
153.066	3.62212e+07	4.46085e+07	4.83868e+07	5.55504e+07	4.93162e+07	5.80733e+07	5.87467e+07	6.77066e+07	9.44737e+07	9.20528e+07	1.00108e+08	1.0474e+08	9.4064e+07	9.15877e+07	8.32342e+07	1.13891e+08	9.45945e+07	8.03712e+07	9.95141e+07	8.30565e+07	9.59453e+07
155.712	288835	317817	300666	291296	249811	215638	198257	178589	213476	129682	127241	99721	85418.6	46841.3	22880.3	25331.8	6707	4310.26	9754.6	4661.56	5951.59
159.099	1.28986e+06	928889	309679	389569	315801	300439	423578	467923	598092	572385	634331	661330	540171	515713	471812	579593	522443	484824	338619	327421	443382
151.765	152011	176434	179332	204365	178656	184883	198666	214520	257753	216718	208329	231762	206556	167596	165248	202870	141427	118411	153057	116535	95173.5
152.151	72483	91663.3	107003	119266	110615	117667	105992	129039	176930	181115	201691	229034	209626	192421	167673	245708	200973	166536	183769	157851	199141
371.194	258571	403585	110744	392114	393438	471243	516457	358365	602890	487537	561645	473325	504088	508278	468756	334967	300179	273499	285864	282329	369357
154.069	2.51631e+06	3.11335e+06	3.43178e+06	3.94654e+06	3.51305e+06	4.15781e+06	4.16108e+06	4.82886e+06	6.74744e+06	6.59076e+06	7.15669e+06	7.46322e+06	6.77783e+06	6.54274e+06	6.09045e+06	8.35087e+06	6.90935e+06	5.88286e+06	7.29132e+06	6.05921e+06	7.12116e+06
348.122	135715	103822	52262.4	137033	108550	108465	152029	161948	294975	281222	304843	286954	236194	223618	207253	217096	158926	128459	106177	103298	122890
380.155	91328.2	106828	25211.7	65832.5	41404.4	48231.2	61928.1	76272	75743.9	52275.8	82943.4	69199.1	67796.3	64519.5	55268.6	59486.2	55337.7	48343.5	38735.9	26770.9	44607.7
303.154	125109	113380	80149.4	103246	105293	85232.4	102481	176037	405499	191676	422700	184349	174421	165450	141517	136151	122406	106641	83387.5	135909	127770
142.094	1.14753e+06	891808	426386	1.39243e+06	1.38617e+06	1.24768e+06	1.63369e+06	961475	1.30605e+06	978124	1.02915e+06	1.07277e+06	1.025e+06	1.18303e+06	1.11914e+06	902749	926005	906895	672586	896021	781482
408.186	119834	45360.4	52742	121246	104787	91880	116296	160051	247485	184369	203084	164986	152334	155618	130755	152607	123060	117660	107817	98910.9	127544
178.087	2.50077e+06	1.15322e+06	388150	327997	259337	208358	326724	474769	820317	327116	720379	408530	458199	803448	714670	487895	426769	377825	230858	231572	399702
440.213	348639	289668	98421	310399	206758	254362	321294	382566	584187	544035	669808	634392	441548	401766	356885	450784	355926	301309	232629	182230	279949
297.144	2.6532e+06	1.10297e+06	1.04764e+06	3.11642e+06	3.71389e+06	3.14013e+06	3.5234e+06	3.04986e+06	3.92794e+06	2.59075e+06	3.4115e+06	2.35039e+06	2.40988e+06	3.19266e+06	2.90752e+06	2.46228e+06	2.39143e+06	1.98999e+06	1.56895e+06	1.76177e+06	1.95285e+06
191.117	1.59394e+06	1.53712e+06	605719	402883	406504	463575	515302	375562	406762	305623	369167	449165	645372	603853	576829	667312	685427	585571	446063	214043	423425
316.175	61884.2	18150.2	5711.48	533749	576375	468731	542006	617261	796002	968226	1.08367e+06	1.23927e+06	1.08082e+06	1.11601e+06	1.03497e+06	1.14953e+06	1.01528e+06	908132	635883	627101	835254
371.217	249440	390430	106154	387837	385709	468153	507350	334821	579020	457529	537734	447712	489316	495812	451264	320506	291208	266020	272961	270398	352397
300.144	120696	59311.3	41896.3	65000.5	63534	65537.5	74596	113763	146710	149606	138924	107911	132104	127389	113363	88972.9	81181.4	77958	82051.2	83450.9	91078.8
274.116	117960	99834.3	30925.7	84627.6	80889.1	84605.2	112019	81816	127265	152472	249461	285281	162639	172914	152908	286534	217800	169319	92040.7	78194.6	112518
282.187	276444	360572	383004	449603	383990	390135	348290	663902	631736	647357	702627	554125	539542	597514	542568	474097	424555	401925	359728	465374	475960
293.112	527886	407908	189818	675025	816477	578042	678866	655145	1.02345e+06	1.0911e+06	1.02722e+06	718005	727092	983507	945895	633563	618643	663636	370650	526242	621064
259.115	453334	461560	415153	693842	659359	569050	644958	904123	891021	870957	895563	1.01995e+06	913379	837207	772070	900717	742295	726046	660813	734107	888609
237.133	756891	581997	397131	695711	757694	607025	761088	905873	1.22053e+06	1.08533e+06	1.32023e+06	1.07845e+06	913031	1.01365e+06	898956	929062	780841	726766	553058	726232	807229
133.086	115710	208291	128536	246786	441904	235963	246268	253007	306350	849199	600404	250419	277410	350775	319762	384950	274657	295443	202152	221897	286103
221.127	420295	296560	200632	432887	395704	352188	432773	565285	790300	639063	643247	540992	580266	571620	535300	376744	389098	374926	371735	401130	554086
254.155	1.40809e+06	506330	574874	938129	875872	894638	1.01207e+06	1.24608e+06	1.72617e+06	1.49014e+06	2.06474e+06	1.48181e+06	1.21945e+06	1.52065e+06	1.38193e+06	1.35644e+06	1.2004e+06	1.06174e+06	731664	938798	1.15903e+06
284.102	80901.6	55021.6	28243.3	54556.2	47582.3	60116.6	71433.7	85757.4	109359	116146	146153	141585	94792.6	105993	91845.1	116982	99853.3	83662.1	72159.7	60339.4	94001.7
82.0155	21758	14173.4	3749.65	1889.72	1602.5	518.389	0	1221.41	0	786.387	2064.04	0	607.725	1196.7	615.435	431.29	1017.8	0	148.768	776.736	742.078
365.133	112056	46350.6	34974.3	68361.4	58284.1	59483.1	70271	90095.8	148643	133697	168776	167649	115137	131577	114113	134273	113841	98151.5	89981.8	66591.6	109037
219.122	368397	326072	164567	385590	296830	248110	375959	488867	664615	618011	790540	622129	509704	649166	596099	529820	510924	448153	261412	408131	460154
273.144	340758	267718	145609	290640	296820	265800	312966	364087	494063	412563	462287	424565	406825	388443	374098	347185	324683	292173	227289	293939	319955
196.036	136109	90306.5	10676.8	7005.61	7500.43	8975.46	14013.1	5673.67	8837.53	2544.39	7131.38	7479.34	10413.1	9929.1	9692.46	11077.5	14010.2	11967	6511.17	1950.78	7527.8
272.124	978000	662722	441018	1.14602e+06	1.20267e+06	1.0456e+06	1.29422e+06	1.60911e+06	2.18179e+06	1.63289e+06	1.87621e+06	1.61812e+06	1.60082e+06	1.76251e+06	1.61781e+06	1.25886e+06	1.22872e+06	1.17282e+06	806343	1.20517e+06	1.31221e+06
227.158	413104	342217	235024	277152	276383	224407	338066	437857	594874	451084	403896	344269	489066	450788	413516	206329	229623	259853	183183	310197	309867
156.483	50604.9	37028.6	17672.2	20510.4	21236.9	8943.1	20567.1	2274.65	2934.57	866.366	1944.75	1574.05	1938.26	3329.64	3530.95	9401.19	10853.1	8114.26	16755.6	13632.9	10219.9
173.043	1177.65	0	1402.15	23450.2	25617.8	34344.3	30979.4	27362	19426.9	38774.6	35968.2	83412.4	48457.1	46185.2	42791.4	68944.4	53975.2	52208.5	70167.9	45672.3	44251.8
327.14	749045	633981	173667	48726.3	53808.9	52428.3	50447.9	92781.9	131814	100212	125213	84129.8	93922.7	86422.8	77841.7	71912.8	61053.2	56909.4	65676.6	69114.7	77000.8
159.09	1.16589e+06	836662	271497	215258	187359	203638	233238	228752	356016	316966	436278	397835	282116	325866	288663	351847	311710	268457	198657	172774	254237
202.071	2.59184e+06	1.44464e+06	706403	1.82807e+06	1.85891e+06	1.68501e+06	2.8829e+06	1.35382e+06	1.93586e+06	1.17514e+06	1.10268e+06	1.02616e+06	1.3585e+06	1.8638e+06	1.68091e+06	836969	986860	1.02603e+06	340894	823800	757468
186.022	129500	53264.5	17450.9	118782	106158	126773	169604	53542.6	63318	44263.3	46527.4	49855.7	61622.6	93036.8	82097.1	41954	68293.8	71263.1	15245.3	36558	41684.9
295.127	948854	503163	16350.2	71115.4	80308.7	112617	109132	101876	228576	191119	308360	222956	140615	174041	159234	198154	155333	142975	88930.7	94787.5	127164
83.0496	3.56186e+06	2.33704e+06	806716	502247	423917	486263	592688	498410	765557	619029	887526	923812	607259	595003	580079	817468	716735	658088	534061	458787	631111
360.991	100059	111307	889.216	0	260.922	0	0	0	0	0	0	0	0	0	0	0	0	0	0	0	0
404.154	145318	1186.48	0	80667.8	88910.4	111402	87505.4	123444	172804	137700	290164	78195.4	72384.5	125571	103516	81273.2	76344.8	61838.5	37722.6	67901.1	73790
158.081	1.57674e+07	1.05325e+07	3.5907e+06	1.84439e+06	1.62581e+06	1.8755e+06	2.22243e+06	1.86482e+06	2.81538e+06	2.45971e+06	3.50119e+06	3.70753e+06	2.40841e+06	2.37502e+06	2.0921e+06	3.43134e+06	2.83925e+06	2.54188e+06	2.11107e+06	1.72565e+06	2.48314e+06
203.101	918938	703452	456540	403378	415510	419229	430221	425643	519748	547877	583151	560107	435126	397878	361883	494999	409697	403572	438977	404247	496824
287.158	413629	374479	296316	314715	329246	295987	364167	469574	619870	532678	591917	510737	485658	442484	403492	420936	358669	331257	289897	388337	397938
378.139	219047	88547.9	34348.2	126417	121255	140248	179313	60423.3	94839.3	60994	63653	70561.5	81941.8	96047.1	87382.4	59294.3	70302.7	81737.4	23312.7	44588.8	42393.3
255.133	1.79243e+06	1.03718e+06	666940	1.87136e+06	1.74346e+06	1.76187e+06	1.87955e+06	1.78983e+06	2.14395e+06	1.41428e+06	1.65964e+06	1.03176e+06	1.34794e+06	1.44696e+06	1.31842e+06	1.06127e+06	1.08829e+06	839327	687423	787810	997585
209.067	447831	221015	66218	319895	317290	292079	473542	242556	369106	299807	339443	305986	370463	402978	350520	201869	269851	299992	180692	205383	184931
164.053	626978	378991	127222	310429	336792	318345	363116	261678	419499	320766	386221	288842	281404	349249	291689	260833	266446	254255	140978	192428	231065
198.056	614021	675450	160921	299797	328682	358554	415518	235397	320639	231458	237361	262647	330307	342040	323635	226220	267383	249095	202151	163566	207191
208.061	4.46139e+06	2.28907e+06	748180	2.99192e+06	2.78865e+06	2.6509e+06	4.15424e+06	2.15631e+06	3.22683e+06	2.4772e+06	2.38312e+06	2.665e+06	3.16925e+06	3.61359e+06	3.20919e+06	1.74688e+06	2.50035e+06	2.74879e+06	1.18119e+06	1.77479e+06	1.59542e+06
165.401	120686	101035	22814.3	32888.2	21879.9	16954.5	12644.1	10029.9	14598.3	7749.51	2775.11	3896.19	2382.07	611.762	1373.18	0	0	0	0	0	0
538.197	27992	75128.7	20167.5	5394.87	4239.61	5451.19	2280.42	11044.5	5109.17	9601.73	9187.55	21478.7	10390.9	8764.45	9715.18	10928.6	5654.44	5118.87	12991.3	9196.77	5938.51
230.042	205213	84003.5	27719.3	163875	152046	138365	212238	125868	162516	123118	119381	140925	169950	182928	158654	80453.9	124713	138161	70725.6	89042.1	83068.8
437.155	697594	319074	105858	378982	366867	431325	541939	243033	362584	210517	236786	217222	277612	371177	324625	162131	203962	224943	66523.2	125737	136591
438.158	144885	58112	22971.6	75945	73762.2	94581.8	115822	46880.2	83048.6	42943.7	43844.7	42469.8	54590.8	74425.3	68100.9	36575.6	44829.2	48319.6	14367.2	28752	29391
157.333	821192	714579	188454	257626	167808	154007	140220	89944.9	153600	95082.1	110664	53457.2	46393.7	5681	9978.58	2703.18	0	0	0	0	0
357.129	89267.2	182892	49454	33213.1	35692.3	36850	38350.6	46674.5	38333.5	43447.2	56430.1	76958.5	46136.5	48439.7	46736.9	44900.4	35798.8	33984.8	37955.3	41855.7	26211
193.162	71904.5	34842.3	35177	391127	1.41855e+06	1.03527e+06	449694	441208	1.23633e+06	259137	432115	333153	266094	173869	175793	250635	722096	1.19702e+06	38121.3	60191.5	68403.2
177.123	731460	874061	182930	314005	257421	282228	292825	277217	468172	417686	475866	416705	354941	368860	291406	312568	255022	254712	194221	215087	227761
185.038	24943.1	1942.93	2078.88	33789.4	30970	20880.6	36008.2	37966.5	56713.8	52811.2	28206.5	31834.8	52610	59752.3	61252.7	20657.6	30325.5	36544.7	21541.6	35971.4	34653.9
192.159	378056	163822	102520	5.12229e+06	1.65971e+07	1.20941e+07	5.13703e+06	5.48151e+06	1.40632e+07	3.28113e+06	5.08374e+06	4.04192e+06	2.68251e+06	2.46298e+06	2.51215e+06	2.66303e+06	8.39992e+06	1.33075e+07	108612	192169	223590
209.081	457881	165304	57032.5	325808	325611	300499	490469	260170	406527	339730	303133	352275	415117	442207	391265	215584	299866	334307	156358	241614	211215
401.239	31412	5270.68	9845.8	45455	46505.5	55207	74756.4	48353.9	77700.4	62944.7	82531.5	67734.2	58956.2	65241.8	59742.1	41788	37592.1	27640.8	31343.5	18893.6	43955.2
341.15	972196	1.19306e+06	304089	417344	410076	469056	464176	372282	476220	438957	498960	456684	379041	409913	390767	335019	296810	300621	308946	266927	324875
356.133	115425	54659.2	27747	71690.5	65806.9	69542.7	89296.5	52516.9	74844.2	52093.4	71682.3	56191.5	71004.2	72257.8	72480.4	38396	46100.2	47866.9	19925.1	37361.6	42229.3
257.127	312867	233454	158115	418262	396334	363584	460321	491684	670608	463785	649854	488079	528506	562179	500406	372730	339551	317874	215082	228278	373885
388.134	143700	152688	60178.5	70765.8	75076.9	65488.9	90066.6	114851	239088	163818	192127	160489	139297	149390	137770	113730	97601.2	87665.2	70637.4	93121.5	101476
500.244	149110	269392	12689.2	39080.2	32878.3	43614.8	52565.2	52927.4	128463	103058	145258	107312	63623.8	63171.9	50919.8	67961	50013.1	50623.8	44418.9	39336.8	60322.6
168.821	119405	120389	28860.1	39094.2	24321.5	20012.5	20705.3	9306.94	19044.2	11954.2	15006.5	0	0	0	0	0	0	0	0	0	0
319.185	3.75974e+06	4.14168e+06	422760	905904	812043	896223	945596	1.00182e+06	1.84211e+06	1.59816e+06	2.12456e+06	1.90859e+06	1.26718e+06	1.39566e+06	1.27591e+06	1.34403e+06	1.15302e+06	1.08273e+06	933972	890958	1.12016e+06
516.222	272643	397622	61094.2	36273.6	38997.8	39628.1	40001.3	60474.1	68402.6	49984.1	163175	125674	54743.4	63213.8	57358.6	59420.1	35359.4	38665.3	52514.3	46042	31884.3
161.1	8.37681e+06	8.49255e+06	2.21478e+06	2.77865e+06	2.58767e+06	2.82158e+06	2.92373e+06	2.89633e+06	4.62402e+06	3.95868e+06	4.9822e+06	4.51381e+06	3.6128e+06	3.81443e+06	3.41131e+06	3.80028e+06	3.3058e+06	3.35539e+06	2.81774e+06	2.81218e+06	3.3089e+06
160.096	1.12359e+08	1.13484e+08	2.99964e+07	3.74024e+07	3.53225e+07	3.80992e+07	4.03955e+07	3.86201e+07	6.26985e+07	5.37885e+07	6.72628e+07	6.14381e+07	4.86699e+07	5.11868e+07	4.65763e+07	5.06871e+07	4.4701e+07	4.48781e+07	3.74603e+07	3.75817e+07	4.41381e+07
234.087	1.61661e+06	949543	530272	1.24961e+06	1.18483e+06	1.13031e+06	1.34111e+06	1.01667e+06	1.33421e+06	1.02341e+06	1.10551e+06	959064	1.12228e+06	1.10084e+06	996804	767538	823361	818941	400778	647971	752343
206.158	222178	262022	159321	99230	102938	114031	80831.7	103232	113174	102223	96334.5	109622	109226	89748.2	76447.7	82939.5	72166.2	82951.8	101025	83552.4	82529.1
76.0398	4.0174e+06	4.27511e+06	1.02607e+06	1.52777e+06	1.52383e+06	1.60593e+06	1.79839e+06	1.7138e+06	2.8149e+06	2.38879e+06	3.14107e+06	2.88132e+06	2.13168e+06	2.41365e+06	2.23862e+06	2.33269e+06	2.1251e+06	2.0303e+06	1.73699e+06	1.69044e+06	2.00025e+06
162.1	710035	739840	170467	209105	211212	206506	228136	214180	330043	276421	345073	316209	254019	258981	244148	268962	230408	236607	200146	203072	222347
77.0425	51657.7	63654.9	13216.9	20302.8	19659.4	25229.9	24871.4	23415.1	38908.3	30886.1	46005.8	41617.1	30509.2	33357.4	33136.3	33103.4	30475.8	26263.5	25784.7	22779.9	27407.6
234.081	1.60744e+06	949043	537242	1.23257e+06	1.16795e+06	1.12984e+06	1.32603e+06	1.012e+06	1.33679e+06	1.01835e+06	1.10357e+06	921915	1.09891e+06	1.09316e+06	992794	758947	798837	803537	374311	630878	731261
205.154	2.65177e+06	3.13913e+06	2.01276e+06	1.23934e+06	1.20667e+06	1.40781e+06	1.05911e+06	1.25731e+06	1.31078e+06	1.25843e+06	1.19326e+06	1.34053e+06	1.33896e+06	1.05356e+06	981486	1.05712e+06	921562	1.00441e+06	1.28458e+06	1.05748e+06	1.06651e+06
85.0651	456168	488241	130744	207126	210545	230649	273671	238644	375778	323748	448093	401840	305104	343403	331315	342029	309079	300370	254406	252560	295741
162.932	849471	742977	192683	264987	173418	160432	149592	91591.6	158288	97324.2	112382	56070.9	47774.9	5164.32	10466.9	3765.81	462.595	0	421.231	474.834	0
182.075	3.45114e+06	4.54228e+06	1.63837e+06	1.53577e+06	1.51229e+06	1.63739e+06	1.50552e+06	1.64656e+06	2.16958e+06	1.95088e+06	2.16579e+06	2.19786e+06	1.80275e+06	1.75709e+06	1.64971e+06	1.86979e+06	1.62536e+06	1.669e+06	1.86056e+06	1.59805e+06	1.91082e+06
224.175	79449.7	27306.9	33552.8	94627.6	127756	100075	129187	135918	222652	172547	186407	112863	114711	154372	147631	110649	100625	88501.8	62639.9	107036	101467
147.047	80234.5	56265.3	24199.9	64636	67514.3	56598.7	76938.7	76025.7	98677.5	101607	122354	104252	88409.3	102684	96299.9	101487	95349.8	83698	57815.1	58393.5	77731.1
278.111	404098	127746	122182	482869	518821	469388	670251	385133	545195	372920	417863	288580	378389	479629	445031	246213	277300	257559	141886	220671	256001
180.087	1.95632e+06	1.27168e+06	571642	806810	949886	793052	1.15862e+06	823768	1.21508e+06	1.01184e+06	902808	915635	1.0658e+06	1.34046e+06	1.26404e+06	605342	740934	831428	504604	691060	753051
256.129	2.66338e+06	1.50712e+06	1.34275e+06	3.86022e+06	3.71546e+06	3.48256e+06	3.87313e+06	3.71236e+06	5.06839e+06	3.81775e+06	4.47887e+06	2.94762e+06	3.49411e+06	3.72547e+06	3.44871e+06	2.34495e+06	2.30369e+06	2.2372e+06	1.45057e+06	2.3175e+06	2.37402e+06
162.07	796367	879963	229071	216236	215057	212106	234020	221972	340992	286182	353342	327387	261605	266327	249813	274126	235904	242182	203408	206842	227571
120.054	215235	144587	60580.3	435895	461826	456226	460332	180076	208691	167257	222343	171004	154762	181952	176258	155303	171793	162728	111559	120345	125268
190.109	3.36996e+06	4.90567e+06	611897	673005	871909	621564	981554	563958	799947	1.65164e+06	2.18273e+06	2.54879e+06	1.232e+06	1.46603e+06	1.38753e+06	2.56873e+06	1.78512e+06	1.49914e+06	837622	897010	1.42609e+06
370.113	224785	102638	65229.2	139701	115763	99277	175417	95341.3	119600	79482.4	65056.8	63284.7	87797	123043	109276	50537.4	61093.4	75510.4	17811.2	43836.9	43137.9
362.132	119707	90782.3	30960.4	56169.2	61589.1	58348	56463	70179.4	101447	112086	111066	102668	75523.3	64778.1	61849.4	74306.2	56916.2	62733.1	70657.9	62944.9	84787.5
120.063	236683	146062	62872.8	373018	354331	329914	387546	176743	213150	179702	237323	182440	161591	192226	185785	167816	180877	171305	116531	124975	132208
151.038	739203	432149	202762	578321	522181	560700	715647	391252	482180	428249	446679	418374	412592	462069	458704	360195	376290	382641	243802	304030	316699
352.161	87110.9	66703.5	43288.8	50299.2	45678.8	48225.2	70078	78795.5	110445	99271	99821.3	104258	75677.4	69703.4	72273.9	72920.1	70627.2	68449.4	30800.4	59698	46824.9
203.042	393038	299814	170281	313483	325692	318088	298224	337481	432824	467642	481695	443917	346305	312004	288501	395001	327520	327481	371468	350699	427931
275.109	1.76854e+06	1.253e+06	1.4599e+06	3.02319e+06	2.98465e+06	3.50534e+06	3.39983e+06	1.41542e+06	1.19838e+06	846182	790303	1.13609e+06	1.20751e+06	1.62684e+06	1.50202e+06	716804	1.16959e+06	1.21686e+06	490379	824410	712169
181.06	9.37901e+06	6.22348e+06	3.37999e+06	7.69138e+06	7.94187e+06	7.34515e+06	7.80776e+06	7.914e+06	1.10044e+07	1.08848e+07	1.23274e+07	1.02023e+07	8.34765e+06	7.95554e+06	7.44862e+06	9.07613e+06	8.09351e+06	8.22166e+06	7.14003e+06	7.80245e+06	8.69499e+06
253.128	4.81769e+06	2.203e+06	816897	5.30066e+06	5.24488e+06	5.34494e+06	7.7796e+06	1.31657e+06	1.57388e+06	953072	1.04468e+06	1.24196e+06	2.30482e+06	3.97714e+06	3.70924e+06	1.27086e+06	2.34175e+06	2.35435e+06	349626	1.107e+06	1.10971e+06
484.179	45028.1	65365.5	54154.8	74767.9	62898.8	73998.3	66544.6	62470.3	53447.3	35583.6	25294.3	41686.7	47272.8	36038.7	38404.8	21940.4	26129.3	27826.6	17926.6	31412.1	23158.1
527.23	66513.9	46242.7	31936	228084	231422	315744	270111	89983.4	64812.6	35780	27501.6	62756.9	59824.7	84849.9	73499.1	19067.9	50924.2	57765.1	12282.9	29678.2	23744.3
298.185	470633	283342	230212	648952	677160	771077	749654	311455	264074	193102	169036	237140	273034	340068	323965	143734	237340	254493	96543.2	177951	148225
325.089	478273	306886	448740	632051	575017	640512	623504	346864	285161	202366	149564	202265	253592	290676	269694	129763	182085	202132	87170.7	185627	128490
577.21	59171.8	35986.7	33282.4	147328	123010	172236	132729	53269.5	39044.2	21129.5	17469.6	27186.5	34952.6	43226.2	38009.3	10614.3	25039.2	26392.5	7969.68	18873.8	9382.54
243.133	354508	360700	150966	582874	689879	513140	711398	532436	665161	385968	518944	357202	441144	486430	423090	289815	286430	282429	158680	277497	234953
270.154	3.72616e+06	1.70756e+06	597071	4.16402e+06	4.13394e+06	4.32945e+06	5.92762e+06	1.81889e+06	2.2351e+06	1.27339e+06	1.36054e+06	1.61794e+06	1.78458e+06	2.75261e+06	2.61946e+06	902291	1.80728e+06	1.81804e+06	448905	915954	876073
627.189	192363	109856	134498	297083	257967	309601	291902	114124	91818.3	51921.8	33396.3	49990.1	70044	100611	84380.9	26980.8	52604.7	53433.8	13519.7	51208.2	25303.7
320.135	6.38293e+06	3.13819e+06	1.23102e+06	5.97366e+06	5.47115e+06	5.57172e+06	7.3734e+06	2.60762e+06	3.59261e+06	2.04647e+06	1.89394e+06	2.00317e+06	2.50173e+06	3.68414e+06	3.37378e+06	1.41725e+06	2.30536e+06	2.30121e+06	504026	1.46313e+06	1.18657e+06
137.061	366901	155700	62588.5	349021	356682	336783	491100	231517	284402	221849	210066	212265	253285	320767	314385	225592	273296	273839	218369	258763	213081
109.029	42893	18011.3	7369.48	51668.9	41489.7	47583.4	65859.6	18722	25698.7	14474.6	14801.4	14458.5	20493.7	35680.7	35835.3	11549.9	20932.7	19965.8	4263.83	12693.3	9518.37
321.137	752384	353310	142744	729826	661452	654293	890481	332836	420120	229716	210352	228581	283905	431967	388811	154609	245761	256366	67190.1	171111	136020
180.101	1.27221e+06	758182	404633	759657	892773	747888	1.10696e+06	794998	1.19803e+06	986342	852532	844984	1.0482e+06	1.35049e+06	1.2548e+06	520837	671935	783092	485536	662156	703131
141.055	2.36979e+06	1.11068e+06	490429	2.25168e+06	2.1214e+06	2.13245e+06	2.8594e+06	989623	1.35177e+06	787998	701930	798916	996242	1.6264e+06	1.51129e+06	653301	1.0757e+06	1.06081e+06	236765	674333	539874
584.267	211207	151207	32604.3	102135	80614.3	77931.1	92182.9	107758	161727	142064	168572	133940	123648	106483	92552.7	85006.5	75966.1	67336.9	39965.9	42633.4	56851.3
233.157	211211	195281	47442.8	86540.3	139854	73562.1	145976	87406.9	57933.4	72640.1	124845	55620.1	90879.1	48409.7	43557.9	72449.6	69929.6	62985	16259.8	24858.6	53954.1
310.091	203129	72253.4	102498	258288	247127	320875	233356	105445	66188.1	45540.8	57383.5	59476.8	69514.8	85680.7	78944.9	42972.4	56343.2	54661.1	16073.8	30847.2	26060.1
288.111	1.19755e+06	433725	171756	1.04064e+06	1.03452e+06	1.10316e+06	1.27349e+06	522480	490990	205144	408210	368964	425321	590640	542256	249058	334001	329705	34980.1	121267	104641
212.021	113951	146787	38154.6	4135.71	3153.38	4324.46	3860.5	623.902	0	402.027	0	0	302.156	1065.39	1049.12	0	231.948	820.485	0	0	0
124.961	154750	117352	139107	71968	65768	60776.2	36189	72318.3	37818	29117.1	41888	17799.9	7685.46	6168.36	2184.84	648.105	0	0	225.028	0	0
211.028	77516.3	97227.7	30033	0	0	0	0	0	0	0	0	0	359.506	0	0	263.621	0	0	0	0	0
210.025	1.60485e+06	1.99392e+06	578675	122105	121751	104167	159482	92720.2	113230	88051.6	89155.3	82378.4	92285	104397	100420	62488.8	71019.7	75960.8	40791.6	60632.1	63003.8
92.9831	126638	70000.9	3887.6	524.839	211.425	0	539.44	1011.99	597.321	0	0	975.112	171.446	259.39	359.892	484.718	125.648	142.437	0	0	248.098
271.17	520186	294880	138481	408883	400074	428238	602107	206468	222330	123001	145704	143606	147017	235063	215859	79865.1	146696	146113	37267	80077.9	75106.1
195.014	67788.7	49771.3	674.48	0	402.863	0	0	383.257	0	0	0	0	0	0	0	0	0	0	0	0	0
172.096	776826	625408	176255	771729	796032	722846	926987	513746	602491	510167	547771	566055	501171	567502	523745	497379	537415	459798	313525	428678	439306
121.19	164343	122064	143738	83030.6	75430.1	66030.8	47976.8	74683	55898.2	51121.2	68439.8	53622	36529.7	48541.8	40841.7	50098.7	45427.4	43932.2	39224.4	38298.7	48949.1
138.091	275657	224346	154708	345733	317893	309249	326779	444504	559555	563679	605547	660504	493739	541502	502799	595562	565524	519354	497888	455140	553520
124.059	1.17196e+06	1.11873e+06	1.35536e+06	852642	913196	1.10265e+06	736857	1.55369e+06	1.54607e+06	1.56476e+06	2.24315e+06	1.44981e+06	1.12124e+06	1.46938e+06	1.36893e+06	1.67211e+06	1.42772e+06	1.13926e+06	1.34614e+06	1.48407e+06	1.72747e+06
232.154	2.22924e+06	1.99737e+06	505571	939205	1.40016e+06	750119	1.55497e+06	909789	685710	899195	1.33128e+06	668222	936286	539587	512322	867002	794995	743802	216559	314917	644328
245.148	1.9348e+06	842390	530244	1.64224e+06	1.5327e+06	1.56792e+06	2.09033e+06	877837	1.17741e+06	1.0111e+06	1.19267e+06	1.10859e+06	953549	1.04167e+06	991510	929901	881429	849534	653211	740155	809396
123.055	1.89765e+07	1.78216e+07	2.13066e+07	1.39389e+07	1.47719e+07	1.77136e+07	1.19774e+07	2.48241e+07	2.50055e+07	2.43618e+07	3.53943e+07	2.28201e+07	1.79151e+07	2.34384e+07	2.17329e+07	2.61987e+07	2.24237e+07	1.78958e+07	2.10366e+07	23160336	2.72332e+07
267.106	1.58409e+06	1.17376e+06	653936	1.15055e+06	1.03901e+06	872998	1.11712e+06	459931	544500	149247	633028	126696	200980	239165	232872	229581	184509	178929	64675.8	78048.6	248173
144.046	665964	533791	301298	486011	445260	372812	448838	217869	229949	99815.4	268341	129180	112171	125177	122806	111306	94878.3	92357.1	90664.3	104171	125360
265.111	3.83674e+07	2.92486e+07	1.64454e+07	2.82608e+07	2.55328e+07	2.15332e+07	2.69218e+07	1.161e+07	1.40302e+07	2.54073e+06	1.63418e+07	1.24244e+06	5163128	5.67955e+06	5.45852e+06	5.78747e+06	4.62263e+06	4.55275e+06	129070	236489	6.79099e+06
266.115	4.59925e+06	3.50328e+06	1.93037e+06	3.35912e+06	3.00136e+06	2.53196e+06	3.13742e+06	1.34037e+06	1.58339e+06	263389	1.91969e+06	133380	557980	609957	579402	627958	480560	484947	15500.3	23632.4	743618
242.104	379124	444797	106880	139787	151188	135970	193444	119031	159820	127777	125799	105987	134155	151069	136581	84924.8	110062	102593	55019.4	107130	68949
382.124	161185	57997.4	28468.6	36426.3	38956.4	35728.5	63046	37999.7	48184	42872.8	42688.3	47692.6	67042.5	71995.7	68082.8	26182.6	36957.7	44639.8	14285	25964.2	28536.4
259.245	343662	216614	114816	152399	102686	65626.9	65664.3	31744	24735.1	9395.62	14779	12651.8	11882	9535.54	10060.8	6139.05	5878.7	2961.38	7983.32	9889.01	4384.94
110.06	318609	198715	62990.3	296080	262468	297000	353997	136655	146785	99983.2	96140.2	119789	142045	179982	179613	88997.2	131259	144957	51612.7	88795.7	81486.7
122.072	2.09404e+06	1.61368e+06	881501	1.50871e+06	1.37996e+06	1.15956e+06	1.42272e+06	610462	769385	308925	833480	119022	312055	370714	340990	365579	302921	308673	63609.7	189255	426573
348.167	235530	195566	160065	246249	233294	231602	247628	206295	264478	247961	268701	208390	233941	254855	237780	137629	137262	142690	103914	144197	151139
331.138	397518	399537	237513	413578	371807	376150	471152	593821	869336	726397	955144	1.07799e+06	730913	710135	629335	833369	695241	618338	697889	388565	622014
166.073	8.87941e+06	9.14923e+06	5.27882e+06	7.52872e+06	6.88579e+06	7.00307e+06	8.11525e+06	9.01877e+06	1.18796e+07	1.12582e+07	1.33229e+07	1.40786e+07	1.04926e+07	1.0693e+07	9.99016e+06	1.21402e+07	1.07119e+07	9.95296e+06	1.0164e+07	8.14749e+06	1.0292e+07
541.261	143841	90962.6	17888	77321	96099.2	58361.1	88363.5	77207.5	163681	155841	154856	108289	118517	139156	130023	78419.6	66834	60989.6	35527	59595	69095.5
286.139	602954	453189	304126	709345	939596	564373	876940	1.04026e+06	1.76063e+06	1.1964e+06	1.22871e+06	762211	789827	934666	873708	554818	661016	696423	426035	651203	793163
318.188	525953	392908	171435	639572	650283	585976	619746	668394	772667	634341	733875	569881	644948	541031	494838	495931	480364	482582	549845	388935	474950
231.081	1.48794e+06	960437	632839	1.1609e+06	1.12621e+06	1.097e+06	1.29185e+06	1.17024e+06	1.4913e+06	1.19813e+06	1.41439e+06	1.13189e+06	1.16561e+06	1.24226e+06	1.15279e+06	882723	905972	913268	824598	886014	1.00441e+06
246.173	267170	227574	219618	303210	241094	264109	292388	268770	321297	326994	350493	377486	332082	278724	261565	309253	294255	287328	418989	274066	308367
229.097	2.21035e+06	1.0678e+06	351337	2.1194e+06	2.02474e+06	2.09586e+06	2.7598e+06	990159	1.1742e+06	819382	766724	843021	1.11131e+06	1.38015e+06	1.29516e+06	583155	910898	971808	296068	589525	548522
315.154	730836	406037	258947	513345	528858	443586	518894	724897	987845	699645	881636	593109	672987	625925	553647	457044	423696	413492	435115	437466	562229
235.119	2.68291e+06	2.35316e+06	1.87992e+06	1.7896e+06	1.78045e+06	1.73524e+06	2.08376e+06	1.98335e+06	2.32581e+06	1.7441e+06	1.80925e+06	1.51652e+06	1.90818e+06	1.85286e+06	1.71066e+06	1.0399e+06	1.19449e+06	1.32756e+06	855872	1.22705e+06	1.18619e+06
392.118	100229	3251.24	24149.3	311595	222045	360018	464407	154322	227478	133283	196993	166183	151086	197431	167929	124482	144989	156957	67133.2	81591.1	99644.7
219.122	388292	86939.1	22933.4	290882	360577	274553	384833	267689	327174	300456	330008	240067	283477	326805	313118	199260	250570	230130	103274	232886	190487
228.069	1.11154e+07	5.59051e+06	1.97908e+06	1.26327e+07	1.1542e+07	1.20396e+07	16647874	5.03715e+06	5.67733e+06	3.4483e+06	3.40083e+06	3.91791e+06	5.25671e+06	7.17263e+06	6.53435e+06	2.8928e+06	4.77867e+06	5.10213e+06	1.30106e+06	2.95535e+06	2.45039e+06
343.107	26222.9	40216.5	15893.2	43681.3	46416.3	43860.2	73920.8	47802.6	115368	82217.1	99195.5	124019	75114.6	118454	98914.1	96351.8	89539.9	75684.9	57787.2	43222.5	55353.9
223.105	111757	158122	104868	216028	173577	186577	209055	210879	252183	267710	304504	362169	278804	228046	210729	337678	288104	272465	335821	238094	333652
200.108	814097	475965	228822	561470	582847	511720	771958	398001	531371	341245	331547	345955	442736	546171	503169	271888	344651	349566	144038	284358	254195
314.17	167836	142455	139141	130380	151282	139937	144320	184459	149515	137351	130350	123640	152967	126441	117047	79866.9	85166.3	91223.6	87040	116238	88603
96.0447	262024	381520	26186.1	26574.1	21178	23703.1	28367.2	22900.7	18585.8	17943.1	19958	19438.5	18717.4	21676.9	22661.6	18424.3	18060.5	19288.4	18690.1	18967.6	17461.9
183.112	1.54323e+06	2.29585e+06	1.7093e+06	2.9433e+06	2.23385e+06	2.40566e+06	2.84393e+06	2.62152e+06	3.41609e+06	3.19404e+06	3.76229e+06	4.11798e+06	3.55464e+06	2.88545e+06	2.72424e+06	3.74764e+06	3.50038e+06	3.43711e+06	4.07952e+06	2.88842e+06	3.69411e+06
199.107	8.03008e+06	4.868e+06	2.23149e+06	5.62656e+06	5.86497e+06	5.19136e+06	7.67281e+06	3.97662e+06	5.26292e+06	3.52821e+06	3.42641e+06	3.53097e+06	4.50411e+06	5.72658e+06	5.21084e+06	2.82732e+06	3.55657e+06	3.65069e+06	1.40443e+06	3.01068e+06	2.70585e+06
407.184	202534	199030	106755	168150	149121	150592	176609	223908	319486	334412	362792	361409	270977	262299	229291	258505	225627	224747	279909	260537	257978
221.089	226801	186970	134356	166067	185360	166332	193397	125830	132888	98182.1	91191.6	93435	121402	136924	121127	85427.6	86298	97486.5	60391.9	92582.1	84690.7
269.146	628420	456220	343251	1.14914e+06	1.13723e+06	1.08675e+06	1.3456e+06	1.12526e+06	1.56592e+06	1.14107e+06	1.40142e+06	1.44203e+06	1.22674e+06	1.1083e+06	1.03558e+06	1.31649e+06	1.17445e+06	1.05835e+06	1.02955e+06	940644	1.15714e+06
167.092	4.84631e+07	3.28794e+07	1.49327e+07	3.9065e+07	3.80735e+07	4.06215e+07	4.7634e+07	1.69775e+07	2.17357e+07	1.24224e+07	1.04527e+07	1.28336e+07	1.87926e+07	2.6833e+07	2.46186e+07	1.0523e+07	1.68663e+07	1.90454e+07	5.72189e+06	1.15817e+07	9.31666e+06
152.082	687486	362186	179674	978389	1.03607e+06	1.04981e+06	1.28213e+06	414959	505176	416196	360540	338925	507808	569365	540969	393473	512051	561289	241950	398401	341139
285.101	3.49707e+06	2.73484e+06	533778	3.46963e+06	3.38726e+06	3.90912e+06	3.77591e+06	1.71425e+06	2.323e+06	1.3881e+06	1.14542e+06	1.27729e+06	1.69579e+06	1.71238e+06	1.49925e+06	1.03928e+06	1.22909e+06	1.37478e+06	1.07465e+06	1.28846e+06	1.08177e+06
511.251	307910	249128	89352	129720	98713.9	90114.1	155541	112853	204685	143641	164203	140289	143805	148179	131909	111409	100361	90381.9	73648.9	72579.5	91495.6
186.069	5.0999e+06	3.39531e+06	2.60973e+06	3.45546e+06	3.31869e+06	3.20026e+06	3.89013e+06	3.17813e+06	4.22125e+06	3.07751e+06	3.28247e+06	2.95469e+06	3.21743e+06	3.48758e+06	3.17868e+06	2.66069e+06	2.74868e+06	2.64874e+06	2.71446e+06	2.87449e+06	2.70318e+06
325.089	479216	464924	306055	492203	494163	526966	520221	232490	214283	161367	137864	178081	214278	254205	232736	139618	194184	195973	129088	191085	136649
360.201	158077	65280.4	144877	491327	419987	383059	371969	640654	834996	730151	706407	662425	579240	469237	413414	548480	486660	452270	639607	489840	510526
275.16	331310	169637	144236	192702	198655	176444	209174	236559	321214	259838	299531	276578	267885	257382	232497	240426	216151	200377	226133	235130	241431
169.661	88138.9	48003.9	22270	55921.1	46222.1	44828	32052	5564.74	3348.92	0	0	0	225.348	0	0	0	0	0	0	0	0
332.134	1.33878e+06	580166	270760	1.56196e+06	1.4217e+06	1.57271e+06	1.88591e+06	575238	699405	461846	350962	466993	616921	852904	768649	413959	558790	582117	152113	323045	328832
287.159	549199	334906	272469	519555	600705	452102	533825	613176	763476	535461	595490	526643	585466	596723	533984	446744	424932	387695	333292	446890	425446
173.219	99040.1	57943.2	23449.6	60138.7	39905.1	40235.4	28733.1	3972.6	10205.4	130.074	0	309.959	948.134	2187.3	2982.54	137.396	0	0	446.059	447.713	188.689
415.187	118578	86984.5	36874.1	103610	102321	82987	100624	154269	222217	197282	153864	137464	188036	182971	146607	89978.5	88661.3	98136.6	101267	139697	119501
147.053	479720	455740	239699	545707	520951	479546	600380	414859	440334	342887	314999	344261	436461	509026	472438	301878	381411	392065	165484	277420	268210
168.096	3.53928e+06	2.40845e+06	1.07586e+06	1.90945e+06	2.06918e+06	2.51621e+06	2.48516e+06	608700	780759	447799	321541	436240	657357	882290	815832	374620	559425	692405	381989	424868	379559
259.077	741177	333315	146896	685662	603517	637951	878215	411767	528934	386156	419293	402842	437191	536983	482386	345768	379444	386248	162436	264331	288289
111.044	142311	122842	75300.4	121047	117483	107710	147459	118924	154527	129758	128995	125379	129270	138472	125824	87761.9	93616.5	91320.3	78200.1	104108	99997
312.051	461703	119787	87895.2	449534	514977	479517	567704	256179	377234	199214	217691	170920	255145	307449	272790	182288	221225	222830	102311	151914	181629
165.608	197197	129836	53183.2	101473	106285	112009	108699	25325.6	27781.4	9458.25	4040.84	7301.15	18469.5	20011.1	18292.5	5453.5	10315.4	11083	701.078	2589.92	153.2
290.069	3.93801e+06	1.39014e+06	785415	3.53893e+06	3.66553e+06	3.44455e+06	4.47218e+06	2.27415e+06	3.31973e+06	1.87013e+06	2.11388e+06	1.53756e+06	2.12465e+06	2.78902e+06	2.47593e+06	1.66408e+06	1.999e+06	1.98077e+06	791988	1.37974e+06	1.5899e+06
129.02	80363.1	50410.7	22043	58534.5	50099	41674.1	35442.2	27707.6	23547.9	19608.4	18248.6	11254.4	13361.5	9093.58	6180.89	10007.6	9307.78	7562.29	8291.8	9155.75	11147.8
122.027	89151.3	35770.7	19973.7	80359.1	84708.2	80659.8	104616	53946	85834.6	48524.1	56690.6	44544.1	56577.3	73674.8	60652.7	45509.8	55168	50792.6	21738.3	36226.3	42860.5
123.163	270951	166380	74599.5	183716	159202	130483	114165	57355.5	43926.3	24445	19365	14404.5	19091.5	8504.03	3091.29	102.862	603.288	0	0	0	0
126.075	2.4382e+06	1.64077e+06	798482	2.26931e+06	2.25164e+06	2.12074e+06	2.75537e+06	1.56521e+06	1.83553e+06	1.35221e+06	1.17702e+06	1.26028e+06	1.71955e+06	2.15529e+06	2.00697e+06	1.12714e+06	1.50695e+06	1.51596e+06	570561	1.04845e+06	937524
124.394	96954.3	63748.3	29885.8	87964.4	84058.9	78994.1	100269	55280	65479.1	45700.1	39899.9	44118.4	59763.4	73834.2	66125.7	35266.5	49467.9	48267.4	15065.7	31148.3	28213.1
164.037	1.91243e+06	732224	422034	1.71976e+06	1.74844e+06	1.70023e+06	2.12124e+06	1.14757e+06	1.77407e+06	1.04054e+06	1.20702e+06	905853	1.1727e+06	1.52643e+06	1.36429e+06	1.03873e+06	1.19627e+06	1.15322e+06	471224	784769	942309
125.071	3.8098e+07	2.6266e+07	1.28209e+07	3.63697e+07	3.58157e+07	3.41893e+07	4.45717e+07	2.46928e+07	2.90893e+07	2.06855e+07	1.84422e+07	1.97597e+07	2.70288e+07	3.38431e+07	3.09576e+07	1.72551e+07	2.37193e+07	2.37276e+07	8.02788e+06	1.57122e+07	1.42355e+07
425.238	128014	71106.9	54250.6	100553	100878	101331	135289	95489.5	142574	127190	127237	129291	130051	128059	103438	78117.9	67354.4	64857	87114.1	65743.7	87726.2
121.288	79613.2	49642.7	20501.2	53196.2	46593.2	39115.7	34507.2	20153.9	15283.1	10040.1	7118.3	5388.16	7234.23	2050.81	561.255	0	0	0	0	0	0
296.119	42741.2	18807.5	10907.5	110118	102119	84235.8	97693.9	120990	165499	148337	216296	147120	118993	130147	109993	148931	117183	103024	96939.2	100561	133709
260.005	114977	42285.8	10032.7	115524	111220	112549	163638	48971.8	66918.6	43151.2	31701.3	40368	67259.5	101575	91372.3	31285.7	61255.5	69907.4	13503.6	33243.8	27274.9
258.01	1.71929e+06	611998	153655	1.67794e+06	1.58224e+06	1.58925e+06	2.30376e+06	713563	934869	614275	470026	565885	966785	1.51385e+06	1.32743e+06	461771	908050	1.03194e+06	193336	501258	399149
317.16	814538	615793	550441	749500	719688	630129	557156	1.24068e+06	1.41428e+06	1.42124e+06	1.45443e+06	949802	929676	875772	778120	888221	674746	649782	812389	965194	1.05393e+06
236.185	67025.4	52373.9	65655.9	129370	112913	111676	89190.2	177580	169905	218944	243418	265200	182835	132502	122441	209734	161108	150412	198801	161050	204445
191.127	208506	95396.9	70572.7	374845	320770	290242	294859	308255	331798	329109	357929	383237	333680	344227	302388	290929	318179	290607	214829	262641	250331
88.112	2.21017e+06	1.40419e+06	453789	607619	554619	519475	624902	1.04481e+06	741985	1.04622e+06	1.54368e+06	1.16613e+06	673827	1.09731e+06	1.01662e+06	1.70027e+06	1.23902e+06	1.0716e+06	711082	838092	881044
252.17	111550	106462	73038.4	99739.6	73535.8	73848.4	72639	166509	209159	204397	236906	160873	156146	144634	130361	137330	120885	112013	170279	147019	188061
417.186	133189	69765.8	31565.9	37104	36528.5	34566.8	47416.9	43190.6	74523.7	54283.6	66458.5	55508.6	50874.9	55842.3	44914.6	40521.2	35131.6	33635.5	27046.4	27756.9	37403
368.147	171183	131825	89552	151393	149390	148587	191765	164815	246164	229655	352195	312776	232482	293258	247723	369491	293479	263934	174917	95300.4	272420
367.143	1.18349e+06	898282	613268	1.04851e+06	1.01488e+06	988339	1.28945e+06	1.13775e+06	1.72357e+06	1.62404e+06	2.54257e+06	2.2343e+06	1.63007e+06	2.10879e+06	1.79585e+06	2.63538e+06	2.11952e+06	1.91113e+06	1.22346e+06	697493	1.96175e+06
307.122	827795	770455	323216	848466	731047	775852	1.0346e+06	856794	1.32111e+06	1.12737e+06	1.50636e+06	1.45086e+06	1.1513e+06	1.22519e+06	1.10045e+06	1.48839e+06	1.29197e+06	1.14006e+06	947136	603364	1.33005e+06
198.106	908341	592766	386468	215708	243329	216288	268377	345366	371623	372356	322119	386641	523741	606024	539949	294872	363534	373165	199402	290563	345373
386.185	148651	95158.5	26452.5	44356.3	41664.7	35806.5	55128.9	44757.6	85811.9	76455	86580.7	83619.3	67299.1	81860.1	73974.1	61466.3	61048.6	53929.9	63091.3	46385.1	65625.8
150.091	8.56296e+06	4.60423e+06	2.53705e+06	5.75112e+06	6.31542e+06	5.58017e+06	8.74865e+06	3.77777e+06	4.82493e+06	3.5447e+06	3.73441e+06	3.65377e+06	4.65032e+06	6.64346e+06	6.31865e+06	3.16467e+06	4.10974e+06	4.21356e+06	1.68639e+06	3.1546e+06	2.86025e+06
[truncated: 1,253 more rows]
