# Supplementary material for: Metabolome progression during early gut microbial colonization of gnotobiotic mice
Source: Sci Rep. 2015 Jun 29;5:11589. doi: 10.1038/srep11589 (PMC4484351; doi:10.1038/srep11589)
Supplement: Supplementary Table S2 [file srep11589-s3.xls]

## Sheet: Sheet0
© 2000-2014 QIAGEN. All rights reserved.
AnalysisName:IngenuityMapped - 2014-06-25 03:22 PM - 2014-08-21 03:53 PM Reference set: Ingenuity Knowledge Base (Genes + Endogenous Chemicals)
Relationship to include: Direct and Indirect
Includes Endogenous Chemicals
Optional Analyses: My Pathways My List
Filter Summary:
Consider only relationships where
confidence = Experimentally Observed
Cutoff:
Canonical Pathways
Ingenuity Canonical Pathways	-log(p-value)	Ratio	Molecules
tRNA Charging	3.36E00	2.44E-02	L-alanine,L-phenylalanine
Alanine Biosynthesis III	2.93E00	3.33E-01	L-alanine
Thio-molybdenum Cofactor Biosynthesis	2.81E00	2.5E-01	L-alanine
Glycine Biosynthesis III	2.63E00	1.67E-01	L-alanine
Alanine Degradation III	2.63E00	1.67E-01	L-alanine
Alanine Biosynthesis II	2.63E00	1.67E-01	L-alanine
Tyrosine Biosynthesis IV	2.56E00	1.43E-01	L-phenylalanine
Cysteine Biosynthesis/Homocysteine Degradation	2.51E00	1.25E-01	L-homocysteine
(S)-reticuline Biosynthesis II	2.45E00	1.11E-01	tyramine
Methionine Salvage II (Mammalian)	2.45E00	1.11E-01	L-homocysteine
Phenylalanine Degradation I (Aerobic)	2.37E00	9.09E-02	L-phenylalanine
Molybdenum Cofactor Biosynthesis	2.29E00	7.69E-02	L-alanine
Adenine and Adenosine Salvage III	2.18E00	5.88E-02	inosine
Histidine Degradation III	2.15E00	5.56E-02	urocanic acid
Tryptophan Degradation to 2-amino-3-carboxymuconate Semialdehyde	2.15E00	5.56E-02	L-alanine
Histidine Degradation VI	2.15E00	5.56E-02	urocanic acid
Purine Ribonucleosides Degradation to Ribose-1-phosphate	2.11E00	5E-02	inosine
Glycine Betaine Degradation	2.05E00	4.35E-02	L-homocysteine
Methionine Degradation I (to Homocysteine)	2.03E00	4.17E-02	L-homocysteine
Adenosine Nucleotides Degradation II	1.96E00	3.57E-02	inosine
Folate Transformations I	1.96E00	3.57E-02	L-homocysteine
Cysteine Biosynthesis III (mammalia)	1.92E00	3.23E-02	L-homocysteine
Phenylalanine Degradation IV (Mammalian, via Side Chain)	1.91E00	3.12E-02	L-phenylalanine
NAD biosynthesis II (from tryptophan)	1.88E00	2.94E-02	L-alanine
Purine Nucleotides Degradation II (Aerobic)	1.84E00	2.7E-02	inosine
Tryptophan Degradation III (Eukaryotic)	1.76E00	2.22E-02	L-alanine
Superpathway of Methionine Degradation	1.6E00	1.54E-02	L-homocysteine
Bio Functions
Categories	Diseases or Functions Annotation	p-Value	Molecules	# Molecules
Amino Acid Metabolism, Molecular Transport, Small Molecule Biochemistry	uptake of L-proline	2.04E-05	L-alanine,L-phenylalanine	2
Amino Acid Metabolism, Molecular Transport, Small Molecule Biochemistry	uptake of L-alanine	2.53E-05	L-alanine,L-phenylalanine	2
Carbohydrate Metabolism, Molecular Transport	transport of monosaccharide	4.75E-05	estriol,L-phenylalanine,tyramine	3
Carbohydrate Metabolism, Molecular Transport, Small Molecule Biochemistry	transport of 2-deoxyglucose	1.14E-04	estriol,tyramine	2
Amino Acid Metabolism, Small Molecule Biochemistry	efflux of L-cysteine	3.91E-04	L-alanine	1
Amino Acid Metabolism, Small Molecule Biochemistry	efflux of L-methionine	3.91E-04	L-alanine	1
Amino Acid Metabolism, Small Molecule Biochemistry	efflux of L-serine	3.91E-04	L-alanine	1
Amino Acid Metabolism, Small Molecule Biochemistry	efflux of L-threonine	3.91E-04	L-alanine	1
Amino Acid Metabolism, Small Molecule Biochemistry	efflux of glycine	3.91E-04	L-alanine	1
Amino Acid Metabolism, Small Molecule Biochemistry	efflux of isoleucine	3.91E-04	L-alanine	1
Amino Acid Metabolism, Small Molecule Biochemistry	efflux of valine	3.91E-04	L-alanine	1
Cellular Assembly and Organization, Cellular Function and Maintenance, Nervous System Development and Function	quantity of corticospinal axon	3.91E-04	inosine	1
Cell Morphology, Cellular Assembly and Organization	volume of autophagic vacuoles	3.91E-04	L-phenylalanine	1
Tissue Development	accumulation of brain cancer cell lines	7.82E-04	L-phenylalanine	1
Nervous System Development and Function, Tissue Development	accumulation of cortical astrocytes	7.82E-04	L-phenylalanine	1
Cancer, Organismal Injury and Abnormalities, Reproductive System Disease	atypical hyperplasia of endometrium	7.82E-04	estriol	1
Connective Tissue Development and Function, Tissue Morphology	density of stromal cells	7.82E-04	estriol	1
Amino Acid Metabolism, Small Molecule Biochemistry	efflux of leucine	7.82E-04	L-alanine	1
Cancer, Organismal Injury and Abnormalities, Reproductive System Disease	quantity of endometrial adenocarcinoma	7.82E-04	estriol	1
Cellular Function and Maintenance	hyperpolarization of dopaminergic neurons	1.17E-03	tyramine	1
Small Molecule Biochemistry	reduction of arsenite	1.56E-03	inosine	1
Inflammatory Disease, Inflammatory Response, Organismal Injury and Abnormalities, Reproductive System Disease	atrophic vaginitis	1.95E-03	estriol	1
Carbohydrate Metabolism, Cellular Function and Maintenance, Molecular Transport, Small Molecule Biochemistry	transport of D-glucose	1.99E-03	L-phenylalanine,tyramine	2
Gastrointestinal Disease, Hepatic System Disease	macrovesicular hepatic steatosis	2.34E-03	L-phenylalanine	1
Cell Death and Survival	cytolysis of macrophage cancer cell lines	2.73E-03	L-phenylalanine	1
Cancer	calcium oscillation of tumor cell lines	3.12E-03	estriol	1
Cell Cycle, Hepatic System Development and Function	entry into S phase of hepatocytes	3.12E-03	L-alanine	1
Developmental Disorder, Hereditary Disorder, Metabolic Disease	phenylketonuria	3.12E-03	L-phenylalanine	1
Infectious Disease	replication of Junin virus strain Candid 1	3.12E-03	inosine	1
Cell Cycle, Hepatic System Development and Function	arrest in cell cycle progression of hepatocytes	3.90E-03	L-alanine	1
Digestive System Development and Function, Gastrointestinal Disease, Hepatic System Development and Function, Hepatic System Disease, Inflammatory Disease, Inflammatory Response, Organ Development	fulminant hepatitis	3.90E-03	inosine	1
Behavior	involuntary movement	3.90E-03	L-phenylalanine	1
Infectious Disease	replication of Tacaribe virus strain TRVL11573	3.90E-03	inosine	1
Amino Acid Metabolism, Small Molecule Biochemistry	efflux of L-alanine	4.29E-03	L-alanine	1
Amino Acid Metabolism, Molecular Transport, Small Molecule Biochemistry	uptake of L-triiodothyronine	5.07E-03	L-phenylalanine	1
Amino Acid Metabolism, Drug Metabolism, Molecular Transport, Small Molecule Biochemistry	uptake of levothyroxine	5.07E-03	L-phenylalanine	1
Energy Production, Molecular Transport	electron transport	5.85E-03	tyramine	1
Molecular Transport	transport of molecule	5.96E-03	estriol,L-alanine,L-phenylalanine,tyramine	4
Drug Metabolism, Endocrine System Development and Function, Lipid Metabolism, Small Molecule Biochemistry	binding of beta-estradiol	6.24E-03	estriol	1
Cellular Development, Cellular Growth and Proliferation	proliferation of pituitary cancer cell lines	6.24E-03	clomipramine,estriol	2
Drug Metabolism, Endocrine System Development and Function, Energy Production, Lipid Metabolism, Small Molecule Biochemistry	oxidation of beta-estradiol	7.79E-03	estriol	1
Immunological Disease, Organismal Injury and Abnormalities	atrophy of spleen	8.96E-03	L-phenylalanine	1
Cellular Compromise, Neurological Disease, Organismal Injury and Abnormalities	neurodegeneration of brain cells	9.73E-03	L-phenylalanine	1
Cardiovascular System Development and Function, Tissue Morphology	permeability of vascular tissue	1.09E-02	inosine	1
Cellular Growth and Proliferation, Organismal Development	growth of Yersinia pestis	1.36E-02	L-phenylalanine	1
Endocrine System Development and Function, Molecular Transport, Small Molecule Biochemistry	quantity of LH	1.59E-02	estriol	1
Antimicrobial Response, Inflammatory Response	antiviral response of cells	1.67E-02	inosine	1
Small Molecule Biochemistry	production of nitrite	1.71E-02	inosine	1
Cell Death and Survival, Cellular Assembly and Organization, Cellular Development, Nervous System Development and Function, Tissue Development, Tissue Morphology	regeneration of axons	1.90E-02	inosine	1
Cell Signaling	replication of viral replicon	1.90E-02	inosine	1
Cellular Function and Maintenance	respiration of mitochondria	2.13E-02	inosine	1
Cell-To-Cell Signaling and Interaction, Drug Metabolism, Molecular Transport, Small Molecule Biochemistry	release of norepinephrine	2.17E-02	tyramine	1
Nervous System Development and Function	activation of brain	2.51E-02	gabazine,L-phenylalanine	2
Organismal Functions	grasping	2.59E-02	inosine	1
Cellular Development, Cellular Growth and Proliferation, Endocrine System Development and Function	proliferation of islet cells	2.74E-02	5-hydroxy-L-tryptophan	1
Cell Morphology, Cellular Assembly and Organization, Cellular Development, Cellular Function and Maintenance, Embryonic Development, Nervous System Development and Function, Tissue Development	branching of axons	2.82E-02	inosine	1
Cellular Assembly and Organization	rearrangement of cytoskeleton	2.86E-02	L-homocysteine	1
Cardiovascular System Development and Function, Organ Morphology	contractility of heart ventricle	3.05E-02	tyramine	1
Cell-To-Cell Signaling and Interaction, Drug Metabolism, Molecular Transport, Small Molecule Biochemistry	release of dopamine	3.62E-02	tyramine	1
Cell Signaling, Nucleic Acid Metabolism, Small Molecule Biochemistry	binding of guanosine 5'-O-(3-thiotriphosphate)	4.07E-02	tyramine	1
Cardiovascular System Development and Function	vasoconstriction	4.60E-02	tyramine	1
Cell Death and Survival	apoptosis of melanoma cell lines	4.82E-02	L-phenylalanine	1
Cellular Compromise, Lipid Metabolism, Small Molecule Biochemistry	peroxidation of lipid	4.93E-02	L-phenylalanine	1
Tox Functions
Categories	Diseases or Functions Annotation	p-Value	Molecules	# Molecules
Liver Steatosis	macrovesicular hepatic steatosis	2.34E-03	L-phenylalanine	1
Liver Inflammation/Hepatitis	fulminant hepatitis	3.90E-03	inosine	1
Increased Levels of Albumin	increased synthesis of albumin	5.07E-03	L-phenylalanine	1
Renal Damage	damage of kidney	6.09E-02	L-phenylalanine	1
Liver Necrosis/Cell Death	necrosis of liver	1.16E-01	L-phenylalanine,mitoxantrone	2
Liver Damage	damage of liver	1.22E-01	L-phenylalanine	1
Hepatocellular Carcinoma, Liver Hyperplasia/Hyperproliferation	hepatocellular carcinoma	1.86E-01	L-phenylalanine	1
Regulator Effects
Networks
ID	Molecules in Network	Score	Focus Molecules	Top Diseases and Functions
1	5(S)-HETE,AOC3,BHLHE41,BLMH,Bvr,CALCRL,CRLF1,DUOX1,EMP1,EMP2,ESM1,estriol,FAM132A,FFAR4,FMO1,glycosylphosphatidylinositol,inosine,IRS1,isoleucine,KYNU,L-alanine,L-homocysteine,L-phenylalanine,LYVE1,MPC1,PEMT,PPAP2A,SIGLEC1,SPARCL1,TDO2,TNF,tyramine,UCK1,Vegf,WNT10A	16	6	Cell-mediated Immune Response, Inflammatory Response, Gastrointestinal Disease
2	5-hydroxy-L-tryptophan,ACHE,AHR,CSHL1	3	1	Digestive System Development and Function, Hepatic System Development and Function, Organ Morphology
3	4-imidazolone-5-propanoic acid,ammonia,histidine ammonia-lyase,L-histidine,urocanate hydratase,urocanic acid	3	1	Amino Acid Metabolism, Molecular Transport, Small Molecule Biochemistry
Molecules
Symbol	Entrez Gene Name	KEGG	Networks	Location	Type(s)	Biomarker Application(s)	Drug(s)	Entrez Gene ID for Human	Entrez Gene ID for Mouse	Entrez Gene ID for Rat
4-imidazolone-5-propanoic acid	--	--	3	Other	chemical - endogenous mammalian
5(S)-HETE	--	--	1	Other	chemical - endogenous mammalian
5-hydroxy-L-tryptophan	--	C00643	2	Other	chemical - endogenous mammalian
ACHE	acetylcholinesterase (Yt blood group)	--	2	Plasma Membrane	enzyme		ZT-1, ladostigil, terestigmine, atropine/edrophonium, BW 284 C 51, neostigmine, 2,3 butanedione monoxime, echothiophate, tacrine, edrophonium, isoflurophate, pyridostigmine, demecarium, ambenonium, donepezil, pralidoxime, rivastigmine, gallamine triethiodide, thiamine, huperzine A, physostigmine, galanthamine	43	11423	83817
AHR	aryl hydrocarbon receptor	--	2	Nucleus	ligand-dependent nuclear receptor			196	11622	25690
ammonia	--	--	3	Other	chemical - endogenous mammalian
AOC3	amine oxidase, copper containing 3	--	1	Plasma Membrane	enzyme		hydralazine, hydralazine/hydrochlorothiazide/reserpine, hydralazine/hydrochlorothiazide, hydralazine/isosorbide dinitrate	8639	11754	29473
BHLHE41	basic helix-loop-helix family, member e41	--	1	Nucleus	transcription regulator			79365
BLMH	bleomycin hydrolase	--	1	Cytoplasm	peptidase			642	104184	287552
Bvr	--	--	1	Cytoplasm	group
CALCRL	calcitonin receptor-like	--	1	Plasma Membrane	G-protein coupled receptor			10203	54598	25029
clomipramine	--	C06918		Other	chemical drug
CRLF1	cytokine receptor-like factor 1	--	1	Extracellular Space	other			9244	12931	290655
CSHL1	chorionic somatomammotropin hormone-like 1	--	2	Nucleus	other	unspecified application		1444	14599	24391
DUOX1	dual oxidase 1	--	1	Plasma Membrane	enzyme			53905	99439	266807
EMP1	epithelial membrane protein 1	--	1	Plasma Membrane	other			2012	13730	25314
EMP2	epithelial membrane protein 2	--	1	Plasma Membrane	other			2013	13731	360468
ESM1	endothelial cell-specific molecule 1	--	1	Extracellular Space	growth factor			11082	71690	64536
estriol	--	C05141	1	Other	chemical - endogenous mammalian
FAM132A	family with sequence similarity 132, member A	--	1	Extracellular Space	other			388581	67389	313774
FFAR4	free fatty acid receptor 4	--	1	Plasma Membrane	G-protein coupled receptor			338557	107221	294075
FMO1	flavin containing monooxygenase 1	--	1	Cytoplasm	enzyme			2326	14261	25256
gabazine	--	C13796		Other	chemical drug
glycosylphosphatidylinositol	--	--	1	Other	chemical - endogenous mammalian
histidine ammonia-lyase	--	--	3	Other	group
inosine	--	C00294	1	Other	chemical - endogenous mammalian	efficacy
IRS1	insulin receptor substrate 1	--	1	Cytoplasm	enzyme	efficacy		3667	16367	25467
isoleucine	--	--	1	Other	chemical - endogenous mammalian	unspecified application
KYNU	kynureninase	--	1	Cytoplasm	enzyme			8942	70789	116682
L-alanine	--	C00041	1	Other	chemical - endogenous mammalian
L-histidine	--	--	3	Other	chemical - endogenous mammalian
L-homocysteine	--	C00155	1	Other	chemical - endogenous mammalian	disease progression,efficacy,prognosis
L-phenylalanine	--	C00079	1	Other	chemical - endogenous mammalian	efficacy
LYVE1	lymphatic vessel endothelial hyaluronan receptor 1	--	1	Plasma Membrane	transmembrane receptor	disease progression		10894	114332	293186
mitoxantrone	--	C11195		Other	chemical drug
MPC1	mitochondrial pyruvate carrier 1	--	1	Cytoplasm	other			51660	55951	171087
PEMT	phosphatidylethanolamine N-methyltransferase	--	1	Cytoplasm	enzyme	diagnosis		10400	18618	25511
PPAP2A	phosphatidic acid phosphatase type 2A	--	1	Plasma Membrane	phosphatase			8611
SIGLEC1	sialic acid binding Ig-like lectin 1, sialoadhesin	--	1	Plasma Membrane	other	diagnosis		6614	20612	311426
SPARCL1	SPARC-like 1 (hevin)	--	1	Extracellular Space	other	disease progression		8404	13602	25434
TDO2	tryptophan 2,3-dioxygenase	--	1	Cytoplasm	enzyme			6999	56720	64206
TNF	tumor necrosis factor	--	1	Extracellular Space	cytokine	diagnosis,disease progression,efficacy,prognosis,response to therapy,safety,unspecified application	adalimumab, etanercept, infliximab, certolizumab, golimumab, infliximab/methotrexate, dexamethasone/thalidomide, dexamethasone/pomalidomide, cyclophosphamide/dexamethasone/thalidomide, golimumab/methotrexate, bortezomib/dexamethasone/thalidomide, rituximab/thalidomide, bortezomib/thalidomide, prednisone/thalidomide, pomalidomide, thalidomide	7124	21926	24835
tyramine	--	C00483	1	Other	chemical - endogenous mammalian
UCK1	uridine-cytidine kinase 1	--	1	Cytoplasm	kinase			83549	22245	311864
urocanate hydratase	--	--	3	Other	group
urocanic acid	--	C00785	3	Other	chemical - endogenous mammalian
Vegf	--	--	1	Extracellular Space	group	diagnosis,disease progression,efficacy,prognosis,response to therapy,unspecified application
WNT10A	wingless-type MMTV integration site family, member 10A	--	1	Extracellular Space	other			80326	22409	316527
