# Supplementary material for: Metabolome progression during early gut microbial colonization of gnotobiotic mice
Source: Sci Rep. 2015 Jun 29;5:11589. doi: 10.1038/srep11589 (PMC4484351; doi:10.1038/srep11589)
Supplement: Supplementary Table S3 [file srep11589-s4.xls]

## Sheet: Sheet1
Class and Index	MetaP:Positive Mode detected/MetaN: Negative Mode Detected	Feature Mass
Aut 1
	MetaP	293.113
	MetaP	608.385
	MetaN	180.858
	MetaP	315.177
	MetaP	266.166
	MetaP	203.124
	MetaN	328.045
	MetaN	155.107
	MetaN	302.107
	MetaP	304.132
	MetaP	192.105
	MetaP	368.147
	MetaN	228.124
	MetaP	220.137
	MetaP	221.141
	MetaP	362.17
	MetaN	483.184
	MetaP	152.151
	MetaN	392.175
	MetaN	378.16
	MetaP	330.06
	MetaP	244.111
	MetaN	267.074
	MetaP	326.146
	MetaP	331.208
	MetaP	331.203
Aut 2
	MetaP	367.143
	MetaN	401.134
	MetaP	223.169
	MetaN	291.161
	MetaP	331.189
	MetaP	371.182
	MetaP	394.254
	MetaP	366.227
	MetaN	238.973
	MetaN	417.206
	MetaP	238.152
	MetaN	416.201
	MetaN	415.198
	MetaN	429.195
	MetaN	186.113
	MetaN	175.092
	MetaP	323.205
	MetaP	340.232
	MetaP	345.187
	MetaN	437.207
	MetaN	359.127
	MetaP	467.188
	MetaP	579.776
	MetaN	224.093
	MetaP	413.181
	MetaP	248.089
	MetaP	126.102
	MetaN	151.055
	MetaP	323.11
	MetaP	256.156
	MetaP	433.236
	MetaP	257.153
	MetaP	246.17
	MetaN	161.081
	MetaP	433.24
	MetaP	433.251
	MetaP	266.136
	MetaP	275.105
	MetaP	244.154
	MetaN	256.155
	MetaN	410.143
	MetaN	238.094
	MetaP	793.445
	MetaN	332.118
	MetaP	226.086
	MetaP	403.189
	MetaP	258.17
	MetaP	431.221
	MetaN	296.1
	MetaN	183.048
	MetaP	394.172
	MetaP	411.163
	MetaP	153.066
	MetaN	182.045
	MetaN	402.161
	MetaP	154.069
	MetaP	369.152
	MetaP	175.054
	MetaP	136.042
	MetaN	281.101
	MetaN	188.021
	MetaN	188.005
	MetaN	176.986
	MetaN	407.193
	MetaP	398.167
	MetaN	142.793
	MetaP	138.091
	MetaN	146.051
	MetaN	149.024
	MetaN	399.141
	MetaN	145.048
	MetaN	144.044
	MetaP	451.157
	MetaP	271.165
	MetaN	225.096
	MetaP	226.107
	MetaP	208.096
	MetaN	286.003
	MetaN	129.054
	MetaP	301.211
	MetaN	130.058
	MetaP	438.273
	MetaP	445.2
	MetaP	265.156
	MetaN	116.044
	MetaP	446.214
	MetaN	304.087
	MetaN	349.003
	MetaN	350.006
	MetaN	115.039
	MetaN	192.98
	MetaN	282.171
	MetaN	421.211
	MetaN	193.984
	MetaN	273.008
	MetaN	363.167
	MetaP	352.198
	MetaN	388.169
	MetaP	473.235
	MetaN	387.167
	MetaP	505.294
	MetaP	406.207
	MetaP	385.183
	MetaN	244.117
	MetaP	475.246
	MetaN	335.125
	MetaN	245.013
	MetaP	167.046
	MetaP	414.202
	MetaP	416.198
	MetaP	415.194
	MetaP	254.102
	MetaP	288.18
	MetaP	289.184
	MetaN	287.172
	MetaN	332.138
	MetaP	310.163
	MetaP	296.137
	MetaN	409.172
	MetaN	277.028
	MetaN	360.133
	MetaP	407.209
	MetaP	424.237
	MetaN	206.996
	MetaP	146.06
	MetaP	147.063
	MetaP	374.253
	MetaN	410.176
	MetaN	286.164
	MetaP	375.257
	MetaP	396.238
	MetaN	175.097
	MetaP	358.258
	MetaN	424.184
	MetaN	289.027
	MetaP	202.144
	MetaP	439.255
	MetaP	240.112
	MetaP	343.107
	MetaN	348.15
	MetaP	372.237
	MetaN	263.059
	MetaP	298.201
	MetaN	345.119
	MetaN	306.101
	MetaN	358.108
	MetaP	381.216
	MetaP	360.147
	MetaN	276.091
	MetaP	476.251
	MetaP	247.172
	MetaP	477.256
	MetaP	288.128
	MetaP	237.148
	MetaP	356.243
	MetaP	440.197
	MetaP	462.269
	MetaP	436.241
	MetaP	397.195
	MetaP	434.238
	MetaP	439.193
	MetaP	180.088
	MetaP	455.192
	MetaN	336.073
	MetaP	386.181
	MetaP	477.179
	MetaP	383.167
	MetaP	184.061
	MetaP	381.187
	MetaN	352.104
Aut 3
	MetaP	342.202
	MetaP	316.15
	MetaP	257.127
	MetaP	315.156
Aut 4
	MetaP	257.149
	MetaP	386.228
	MetaP	398.228
	MetaP	309.141
	MetaP	295.125
	MetaP	274.099
	MetaP	277.115
	MetaN	292.133
	MetaP	324.202
	MetaP	343.205
	MetaP	294.144
	MetaP	276.882
	MetaN	292.683
	MetaN	297.607
	MetaP	312.191
	MetaP	268.136
	MetaN	266.122
	MetaP	298.147
	MetaP	311.159
	MetaN	281.151
	MetaN	280.13
	MetaP	312.163
	MetaP	255.133
	MetaP	320.145
	MetaP	320.168
	MetaN	253.119
	MetaP	275.936
	MetaP	201.768
	MetaP	155.712
	MetaP	485.235
	MetaN	378.062
	MetaP	237.123
	MetaP	255.133
	MetaP	243.133
	MetaP	337.144
	MetaN	335.127
Aut 5
	MetaP	114.363
	MetaP	81.0705
	MetaP	121.19
	MetaP	537.191
	MetaP	296.241
	MetaN	420.152
	MetaP	179.154
	MetaP	156.483
	MetaP	108.063
	MetaN	397.124
	MetaN	380.958
	MetaP	627.318
	MetaP	520.238
	MetaP	192.224
	MetaP	267.106
	MetaP	282.159
	MetaP	326.204
	MetaP	282.147
	MetaP	298.153
	MetaP	297.144
	MetaP	532.257
	MetaN	279.133
	MetaP	195.964
	MetaP	195.958
	MetaP	186.812
	MetaP	211.142
	MetaP	151.765
	MetaP	314.17
	MetaP	348.167
	MetaP	225.122
	MetaN	363.118
	MetaN	395.055
	MetaN	263.097
	MetaP	122.072
	MetaP	189.165
	MetaN	383.175
	MetaP	245.148
	MetaN	191.043
	MetaP	390.172
	MetaP	355.099
	MetaN	140.034
	MetaN	258.008
	MetaN	354.138
	MetaN	266.049
	MetaP	192.069
	MetaP	627.189
	MetaP	254.123
	MetaN	142.05
	MetaN	149.032
	MetaN	100.003
	MetaN	170.04
	MetaP	277.118
	MetaP	269.149
	MetaP	356.133
	MetaP	271.122
	MetaP	267.145
	MetaP	370.113
	MetaP	234.081
	MetaP	234.087
	MetaP	147.96
	MetaN	242.013
	MetaP	259.245
	MetaP	448.202
	MetaP	540.77
	MetaP	144.046
	MetaP	234.016
	MetaN	163.039
	MetaN	183.102
	MetaP	484.179
	MetaP	325.089
	MetaP	285.101
	MetaP	115.211
	MetaP	332.217
	MetaP	390.132
	MetaP	221.089
	MetaP	225.16
	MetaP	117.073
	MetaN	352.135
	MetaN	352.169
	MetaN	351.128
	MetaN	351.166
	MetaN	93.0338
	MetaN	152.1
	MetaP	409.184
	MetaN	305.161
	MetaP	147.053
	MetaP	168.096
	MetaP	325.089
	MetaP	100.104
	MetaP	172.096
	MetaP	81.034
	MetaP	192.027
	MetaN	376.108
	MetaN	139.048
	MetaN	150.032
	MetaN	185.081
	MetaN	79.956
	MetaP	198.084
Max 1
	MetaN	173.986
	MetaN	447.096
	MetaP	260.182
	MetaN	304.11
	MetaN	211.061
	MetaN	135.081
Max2
	MetaP	441.245
	MetaP	423.275
	MetaP	467.301
	MetaP	77.0431
	MetaP	224.185
	MetaP	252.167
	MetaP	483.185
	MetaP	497.154
	MetaP	138.08
	MetaP	83.0496
	MetaN	364.023
	MetaP	559.212
	MetaN	493.164
	MetaN	493.174
	MetaN	520.179
	MetaP	342.145
	MetaN	503.189
	MetaN	462.174
	MetaP	348.091
	MetaN	569.167
	MetaN	521.182
	MetaP	276.191
	MetaP	370.154
	MetaP	271.175
	MetaP	482.183
	MetaP	389.168
	MetaP	223.105
	MetaN	393.097
	MetaP	617.204
	MetaN	461.211
	MetaP	326.253
	MetaP	278.149
	MetaN	197.045
	MetaN	408.126
	MetaP	284.108
	MetaP	326.11
	MetaN	585.16
	MetaP	394.204
	MetaP	299.117
	MetaP	166.072
	MetaN	190.78
	MetaN	407.123
	MetaP	410.14
	MetaN	159.978
	MetaN	426.162
	MetaP	128.019
Max 3
	MetaP	209.125
	MetaP	398.174
	MetaP	286.139
	MetaP	206.118
	MetaP	297.144
	MetaP	293.112
	MetaP	348.122
	MetaP	181.06
	MetaN	355.163
	MetaP	237.133
	MetaN	298.141
	MetaP	267.132
Max 4
	MetaP	355.169
	MetaN	123.044
	MetaP	309.095
	MetaP	107.049
	MetaN	179.053
	MetaP	202.047
	MetaN	139.039
	MetaN	293.016
	MetaN	234.991
	MetaN	332.125
	MetaP	235.153
	MetaN	272.024
	MetaP	253.13
	MetaN	234.999
	MetaP	296.16
	MetaP	277.047
	MetaP	127.039
	MetaP	289.126
	MetaP	267.133
	MetaN	318.109
	MetaN	284.024
	MetaN	132.056
	MetaN	465.204
	MetaP	183.126
	MetaP	304.126
	MetaN	181.086
	MetaP	293.149
	MetaP	338.207
	MetaP	312.051
	MetaN	208.063
	MetaN	110.024
	MetaP	164.037
	MetaP	290.069
	MetaN	215.997
	MetaP	169.048
	MetaN	291.135
	MetaN	100.009
	MetaN	301.056
	MetaN	549.156
	MetaN	331.067
	MetaP	407.208
	MetaP	303.069
Min 1
	MetaN	205.108
	MetaN	239.978
	MetaN	176.1
	MetaN	125.06
	MetaP	327.141
Min 2
	MetaP	266.115
	MetaP	265.111
	MetaP	197.867
	MetaN	88.0391
	MetaN	219.106
	MetaN	425.157
	MetaP	308.086
	MetaP	190.107
	MetaP	221.121
	MetaP	130.05
	MetaP	220.118
	MetaP	130.05
	MetaP	268.104
	MetaP	376.147
	MetaN	218.103
	MetaP	125.071
Min 3
	MetaP	148.529
	MetaN	348.129
	MetaN	257.15
	MetaN	349.151
	MetaP	420.197
	MetaP	329.17
	MetaP	334.175
	MetaP	415.187
	MetaP	315.154
	MetaP	512.187
	MetaP	231.081
	MetaP	169.044
	MetaN	337.074
	MetaP	425.238
	MetaP	227.158
	MetaP	180.101
	MetaP	312.11
Min 4
	MetaP	201.131
	MetaN	234.08
	MetaN	310.116
	MetaN	210.077
	MetaP	212.092
	MetaP	226.144
	MetaP	201.032
	MetaN	362.129
	MetaN	186.113
	MetaN	187.114
	MetaP	265.164
	MetaP	222.11
	MetaN	307.87
	MetaN	305.872
	MetaP	279.083
	MetaN	222.08
	MetaN	276.054
	MetaN	214.108
	MetaN	172.097
	MetaN	172.097
	MetaN	184.097
	MetaP	188.128
	MetaP	186.112
	MetaN	170.464
	MetaN	173.753
	MetaP	261.18
	MetaP	324.14
	MetaN	310.883
	MetaP	280.086
	MetaP	174.112
	MetaP	174.112
	MetaN	144.065
	MetaP	172.097
	MetaN	173.1
	MetaN	170.081
	MetaP	127.112
	MetaP	263.139
	MetaP	418.2
	MetaP	264.132
	MetaN	202.071
	MetaN	198.113
	MetaP	216.123
	MetaP	238.105
	MetaN	347.175
	MetaN	309.1
	MetaN	184.886
	MetaP	189.128
	MetaN	422.154
	MetaP	233.185
	MetaN	246.011
	MetaP	210.112
	MetaP	256.117
	MetaN	489.198
	MetaP	131.075
	MetaN	264.026
	MetaN	200.101
	MetaP	312.13
	MetaN	188.034
	MetaP	166.073
	MetaP	123.055
	MetaN	144.044
	MetaN	278.11
	MetaN	189.039
	MetaN	296.023
	MetaP	257.148
	MetaN	258.135
	MetaN	273.146
	MetaN	272.065
	MetaN	271.13
	MetaP	284.102
	MetaN	358.128
	MetaP	242.132
	MetaP	432.269
	MetaN	233.012
	MetaP	124.059
	MetaN	139.059
	MetaN	115.075
	MetaN	309.11
	MetaP	245.16
	MetaP	139.05
	MetaN	391.189
	MetaN	195.083
	MetaN	158.081
	MetaP	572.767
	MetaN	336.15
	MetaP	266.186
	MetaN	281.114
	MetaN	153.018
	MetaN	194.081
	MetaN	300.156
	MetaN	261.088
	MetaN	386.121
	MetaN	227.102
	MetaN	340.151
	MetaP	174.122
	MetaN	457.183
	MetaN	316.151
	MetaP	289.14
