# Supplementary material for: Metabolome progression during early gut microbial colonization of gnotobiotic mice
Source: Sci Rep. 2015 Jun 29;5:11589. doi: 10.1038/srep11589 (PMC4484351; doi:10.1038/srep11589)
Supplement: Supplementary Table S4 [file srep11589-s5.xls]

## Sheet: Sheet0
Network Components:
© 2000-2014 QIAGEN. All rights reserved.
Symbol	Entrez Gene Name	Location	Type(s)	Biomarker Application(s)	Drug(s)	Entrez Gene ID for Human	Entrez Gene ID for Mouse	Entrez Gene ID for Rat
5(S)-HETE	--	Other	chemical - endogenous mammalian
AOC3	amine oxidase, copper containing 3	Plasma Membrane	enzyme		hydralazine, hydralazine/hydrochlorothiazide/reserpine, hydralazine/hydrochlorothiazide, hydralazine/isosorbide dinitrate	8639	11754	29473
BHLHE41	basic helix-loop-helix family, member e41	Nucleus	transcription regulator			79365
BLMH	bleomycin hydrolase	Cytoplasm	peptidase			642	104184	287552
Bvr	--	Cytoplasm	group
CALCRL	calcitonin receptor-like	Plasma Membrane	G-protein coupled receptor			10203	54598	25029
CRLF1	cytokine receptor-like factor 1	Extracellular Space	other			9244	12931	290655
DUOX1	dual oxidase 1	Plasma Membrane	enzyme			53905	99439	266807
EMP1	epithelial membrane protein 1	Plasma Membrane	other			2012	13730	25314
EMP2	epithelial membrane protein 2	Plasma Membrane	other			2013	13731	360468
ESM1	endothelial cell-specific molecule 1	Extracellular Space	growth factor			11082	71690	64536
estriol	--	Other	chemical - endogenous mammalian
FAM132A	family with sequence similarity 132, member A	Extracellular Space	other			388581	67389	313774
FFAR4	free fatty acid receptor 4	Plasma Membrane	G-protein coupled receptor			338557	107221	294075
FMO1	flavin containing monooxygenase 1	Cytoplasm	enzyme			2326	14261	25256
glycosylphosphatidylinositol	--	Other	chemical - endogenous mammalian
inosine	--	Other	chemical - endogenous mammalian	efficacy
IRS1	insulin receptor substrate 1	Cytoplasm	enzyme	efficacy		3667	16367	25467
isoleucine	--	Other	chemical - endogenous mammalian	unspecified application
KYNU	kynureninase	Cytoplasm	enzyme			8942	70789	116682
L-alanine	--	Other	chemical - endogenous mammalian
L-homocysteine	--	Other	chemical - endogenous mammalian	disease progression,efficacy,prognosis
L-phenylalanine	--	Other	chemical - endogenous mammalian	efficacy
LYVE1	lymphatic vessel endothelial hyaluronan receptor 1	Plasma Membrane	transmembrane receptor	disease progression		10894	114332	293186
MPC1	mitochondrial pyruvate carrier 1	Cytoplasm	other			51660	55951	171087
PEMT	phosphatidylethanolamine N-methyltransferase	Cytoplasm	enzyme	diagnosis		10400	18618	25511
PPAP2A	phosphatidic acid phosphatase type 2A	Plasma Membrane	phosphatase			8611
SIGLEC1	sialic acid binding Ig-like lectin 1, sialoadhesin	Plasma Membrane	other	diagnosis		6614	20612	311426
SPARCL1	SPARC-like 1 (hevin)	Extracellular Space	other	disease progression		8404	13602	25434
TDO2	tryptophan 2,3-dioxygenase	Cytoplasm	enzyme			6999	56720	64206
TNF	tumor necrosis factor	Extracellular Space	cytokine	diagnosis,disease progression,efficacy,prognosis,response to therapy,safety,unspecified application	adalimumab, etanercept, infliximab, certolizumab, golimumab, infliximab/methotrexate, dexamethasone/thalidomide, dexamethasone/pomalidomide, cyclophosphamide/dexamethasone/thalidomide, golimumab/methotrexate, bortezomib/dexamethasone/thalidomide, rituximab/thalidomide, bortezomib/thalidomide, prednisone/thalidomide, pomalidomide, thalidomide	7124	21926	24835
tyramine	--	Other	chemical - endogenous mammalian
UCK1	uridine-cytidine kinase 1	Cytoplasm	kinase			83549	22245	311864
Vegf	--	Extracellular Space	group	diagnosis,disease progression,efficacy,prognosis,response to therapy,unspecified application
WNT10A	wingless-type MMTV integration site family, member 10A	Extracellular Space	other			80326	22409	316527
Network Analysis:
© 2000-2014 QIAGEN. All rights reserved.
AnalysisName:NetworkCompenents_090714 - 2014-09-07 10:55 AM Reference set: Ingenuity Knowledge Base (Genes + Endogenous Chemicals)
Relationship to include: Direct and Indirect
Includes Endogenous Chemicals
Optional Analyses: My Pathways My List
Filter Summary:
Consider only relationships where
confidence = Experimentally Observed
Cutoff:
Canonical Pathways
Ingenuity Canonical Pathways	-log(p-value)	Ratio	Molecules
Tryptophan Degradation to 2-amino-3-carboxymuconate Semialdehyde	5.51	0.167	L-alanine,TDO2,KYNU
NAD biosynthesis II (from tryptophan)	4.66	0.0882	L-alanine,TDO2,KYNU
Tryptophan Degradation III (Eukaryotic)	4.29	0.0667	L-alanine,TDO2,KYNU
IL-9 Signaling	2.86	0.0588	IRS1,TNF
Alanine Biosynthesis III	2.32	0.333	L-alanine
Thio-molybdenum Cofactor Biosynthesis	2.19	0.25	L-alanine
tRNA Charging	2.11	0.0244	L-alanine,L-phenylalanine
Airway Inflammation in Asthma	2.09	0.2	TNF
Glycine Biosynthesis III	2.02	0.167	L-alanine
Alanine Degradation III	2.02	0.167	L-alanine
Alanine Biosynthesis II	2.02	0.167	L-alanine
Tyrosine Biosynthesis IV	1.95	0.143	L-phenylalanine
Airway Pathology in Chronic Obstructive Pulmonary Disease	1.89	0.125	TNF
Cysteine Biosynthesis/Homocysteine Degradation	1.89	0.125	L-homocysteine
(S)-reticuline Biosynthesis II	1.84	0.111	tyramine
Methionine Salvage II (Mammalian)	1.84	0.111	L-homocysteine
Phenylethylamine Degradation I	1.75	0.0909	AOC3
Phenylalanine Degradation I (Aerobic)	1.75	0.0909	L-phenylalanine
Molybdenum Cofactor Biosynthesis	1.68	0.0769	L-alanine
Type II Diabetes Mellitus Signaling	1.68	0.0145	IRS1,TNF
Adenine and Adenosine Salvage III	1.57	0.0588	inosine
Differential Regulation of Cytokine Production in Macrophages and T Helper Cells by IL-17A and IL-17F	1.54	0.0556	TNF
Purine Ribonucleosides Degradation to Ribose-1-phosphate	1.5	0.05	inosine
Differential Regulation of Cytokine Production in Intestinal Epithelial Cells by IL-17A and IL-17F	1.44	0.0435	TNF
Glycine Betaine Degradation	1.44	0.0435	L-homocysteine
ILK Signaling	1.43	0.0106	IRS1,TNF
Agranulocyte Adhesion and Diapedesis	1.43	0.0105	AOC3,TNF
Tumoricidal Function of Hepatic Natural Killer Cells	1.42	0.0417	LYVE1
Methionine Degradation I (to Homocysteine)	1.42	0.0417	L-homocysteine
IL-17A Signaling in Gastric Cells	1.4	0.04	TNF
Adenosine Nucleotides Degradation II	1.35	0.0357	inosine
Folate Transformations I	1.35	0.0357	L-homocysteine
TNFR2 Signaling	1.34	0.0345	TNF
Cysteine Biosynthesis III (mammalia)	1.31	0.0323	L-homocysteine
Phenylalanine Degradation IV (Mammalian, via Side Chain)	1.3	0.0312	L-phenylalanine
LPS/IL-1 Mediated Inhibition of RXR Function	1.3	0.00893	FMO1,TNF
Role of Osteoblasts, Osteoclasts and Chondrocytes in Rheumatoid Arthritis	1.29	0.00889	WNT10A,TNF
Circadian Rhythm Signaling	1.26	0.0286	BHLHE41
Role of JAK2 in Hormone-like Cytokine Signaling	1.26	0.0286	IRS1
Colorectal Cancer Metastasis Signaling	1.24	0.0083	WNT10A,TNF
Purine Nucleotides Degradation II (Aerobic)	1.24	0.027	inosine
Role of PKR in Interferon Induction and Antiviral Response	1.2	0.025	TNF
Role of Hypercytokinemia/hyperchemokinemia in the Pathogenesis of Influenza	1.15	0.0222	TNF
Xenobiotic Metabolism Signaling	1.14	0.0073	FMO1,TNF
MSP-RON Signaling Pathway	1.14	0.0213	TNF
Triacylglycerol Biosynthesis	1.14	0.0213	PPAP2A
Graft-versus-Host Disease Signaling	1.12	0.0204	TNF
TNFR1 Signaling	1.12	0.0204	TNF
Role of Macrophages, Fibroblasts and Endothelial Cells in Rheumatoid Arthritis	1.07	0.00658	WNT10A,TNF
Role of Cytokines in Mediating Communication between Immune Cells	1.06	0.0179	TNF
Induction of Apoptosis by HIV1	1.03	0.0167	TNF
Role of JAK1 and JAK3 in γc Cytokine Signaling	1.01	0.0159	IRS1
Activation of IRF by Cytosolic Pattern Recognition Receptors	1.01	0.0156	TNF
Superpathway of Methionine Degradation	1	0.0154	L-homocysteine
IL-15 Signaling	0.989	0.0149	TNF
Nicotine Degradation II	0.971	0.0143	FMO1
Role of MAPK Signaling in the Pathogenesis of Influenza	0.965	0.0141	TNF
GDNF Family Ligand-Receptor Interactions	0.965	0.0141	IRS1
IL-10 Signaling	0.959	0.0139	TNF
PXR/RXR Activation	0.959	0.0139	TNF
T Helper Cell Differentiation	0.959	0.0139	TNF
Growth Hormone Signaling	0.953	0.0137	IRS1
Basal Cell Carcinoma Signaling	0.953	0.0137	WNT10A
Toll-like Receptor Signaling	0.948	0.0135	TNF
TREM1 Signaling	0.937	0.0132	TNF
Prolactin Signaling	0.937	0.0132	IRS1
IL-4 Signaling	0.926	0.0128	IRS1
Role of Wnt/GSK-3β Signaling in the Pathogenesis of Influenza	0.921	0.0127	WNT10A
Molecular Mechanisms of Cancer	0.917	0.00536	WNT10A,IRS1
Ceramide Signaling	0.896	0.0119	TNF
Allograft Rejection Signaling	0.882	0.0115	TNF
Altered T Cell and B Cell Signaling in Rheumatoid Arthritis	0.877	0.0114	TNF
Apoptosis Signaling	0.873	0.0112	TNF
Crosstalk between Dendritic Cells and Natural Killer Cells	0.868	0.0111	TNF
PAK Signaling	0.864	0.011	TNF
Communication between Innate and Adaptive Immune Cells	0.859	0.0109	TNF
Death Receptor Signaling	0.859	0.0109	TNF
PPAR Signaling	0.851	0.0106	TNF
SAPK/JNK Signaling	0.846	0.0105	IRS1
IGF-1 Signaling	0.83	0.0101	IRS1
Antioxidant Action of Vitamin C	0.814	0.00971	TNF
Cholecystokinin/Gastrin-mediated Signaling	0.802	0.00943	TNF
Role of NANOG in Mammalian Embryonic Stem Cell Pluripotency	0.784	0.00901	WNT10A
Type I Diabetes Mellitus Signaling	0.784	0.00901	TNF
Salvage Pathways of Pyrimidine Ribonucleotides	0.784	0.00901	UCK1
Fc Epsilon RI Signaling	0.77	0.0087	TNF
IL-6 Signaling	0.767	0.00862	TNF
p38 MAPK Signaling	0.763	0.00855	TNF
Renin-Angiotensin Signaling	0.76	0.00847	TNF
14-3-3-mediated Signaling	0.757	0.0084	TNF
HMGB1 Signaling	0.753	0.00833	TNF
Atherosclerosis Signaling	0.74	0.00806	TNF
p70S6K Signaling	0.737	0.008	IRS1
Role of Pattern Recognition Receptors in Recognition of Bacteria and Viruses	0.731	0.00787	TNF
LXR/RXR Activation	0.728	0.00781	TNF
Ovarian Cancer Signaling	0.713	0.00752	WNT10A
PI3K Signaling in B Lymphocytes	0.713	0.00752	IRS1
FXR/RXR Activation	0.698	0.00725	TNF
IL-12 Signaling and Production in Macrophages	0.696	0.00719	TNF
Human Embryonic Stem Cell Pluripotency	0.696	0.00719	WNT10A
Insulin Receptor Signaling	0.693	0.00714	IRS1
Aryl Hydrocarbon Receptor Signaling	0.677	0.00685	TNF
AMPK Signaling	0.666	0.00667	IRS1
Regulation of eIF4 and p70S6K Signaling	0.666	0.00667	IRS1
Glioblastoma Multiforme Signaling	0.664	0.00662	WNT10A
Tec Kinase Signaling	0.639	0.00621	TNF
Germ Cell-Sertoli Cell Junction Signaling	0.634	0.00613	TNF
Tight Junction Signaling	0.625	0.00599	TNF
Wnt/β-catenin Signaling	0.618	0.00588	WNT10A
Acute Phase Response Signaling	0.616	0.00585	TNF
NF-κB Signaling	0.612	0.00578	TNF
Hepatic Cholestasis	0.603	0.00565	TNF
Dendritic Cell Maturation	0.599	0.00559	TNF
Granulocyte Adhesion and Diapedesis	0.599	0.00559	TNF
NRF2-mediated Oxidative Stress Response	0.597	0.00556	FMO1
PPARα/RXRα Activation	0.589	0.00543	IRS1
Regulation of the Epithelial-Mesenchymal Transition Pathway	0.589	0.00543	WNT10A
Production of Nitric Oxide and Reactive Oxygen Species in Macrophages	0.585	0.00538	TNF
Sertoli Cell-Sertoli Cell Junction Signaling	0.583	0.00535	TNF
mTOR Signaling	0.569	0.00515	IRS1
Hepatic Fibrosis / Hepatic Stellate Cell Activation	0.556	0.00498	TNF
Systemic Lupus Erythematosus Signaling	0.514	0.00444	TNF
Cardiac Hypertrophy Signaling	0.503	0.00431	IRS1
Glucocorticoid Receptor Signaling	0.454	0.00375	TNF
Axonal Guidance Signaling	0.292	0.00228	WNT10A
Upstream Regulators
Upstream Regulator	Molecule Type	p-value of overlap	Target molecules in dataset	Mechanistic Network
TNF	cytokine	4.73e-13	AOC3,BHLHE41,CRLF1,EMP1,EMP2,ESM1,FAM132A,FMO1,IRS1,KYNU,LYVE1,MPC1,PEMT,PPAP2A,TNF,UCK1,Vegf,WNT10A
Vegf	group	8.38e-12	CALCRL,CRLF1,EMP1,EMP2,ESM1,LYVE1,MPC1,PEMT,PPAP2A,TNF,Vegf
HGF	growth factor	5.88e-11	CALCRL,CRLF1,EMP1,EMP2,ESM1,LYVE1,MPC1,PEMT,PPAP2A,TNF,Vegf
IRS1	enzyme	4.46e-10	FMO1,IRS1,SIGLEC1,SPARCL1,UCK1,Vegf,WNT10A
estriol	chemical - endogenous mammalian	4.67e-07	IRS1,TNF,Vegf
strychnine	chemical drug	6.21e-06	TNF,Vegf
TSC1	other	9.12e-06	IRS1,TNF,Vegf
CALCRL	G-protein coupled receptor	1.24e-05	CALCRL,TNF
ganciclovir	chemical drug	2.07e-05	TNF,Vegf
corticosteroid	chemical drug	2.72e-05	TDO2,TNF,Vegf
tamoxifen	chemical drug	2.77e-05	IRS1,PEMT,TDO2,TNF,Vegf
SMPD2	enzyme	3.1e-05	TNF,Vegf
bepafant	chemical reagent	3.1e-05	TNF,Vegf
brimonidine	chemical drug	3.1e-05	TNF,Vegf
luteolin	chemical - endogenous non-mammalian	3.63e-05	IRS1,TNF,Vegf
triamcinolone hexacetonide	chemical drug	4.33e-05	TNF,Vegf
TYRO3	kinase	4.33e-05	TNF,Vegf
n-3 fatty acids	chemical drug	4.43e-05	IRS1,PEMT,TNF
DCN	other	5.67e-05	IRS1,TNF,Vegf
EGLN2	enzyme	5.77e-05	TNF,Vegf
HYOU1	other	5.77e-05	TNF,Vegf
IL18BP	other	5.77e-05	TNF,Vegf
magnesium sulfate	chemical drug	5.77e-05	TNF,Vegf
palmitoyl-Cys((RS)-2,3-di(palmitoyloxy)-propyl)-Ala-Gly-OH	chemical reagent	5.77e-05	TNF,Vegf	CXCL8,Notch,palmitoyl-Cys((RS)-2,3-di(palmitoyloxy)-propyl)-Ala-Gly-OH
HPSE	enzyme	7.42e-05	IRS1,Vegf
TSH	complex	7.51e-05	DUOX1,TNF,Vegf
FFAR4	G-protein coupled receptor	9.26e-05	IRS1,Vegf
8-oxo-7-hydrodeoxyguanosine	chemical - endogenous mammalian	9.26e-05	TNF,Vegf
OSM	cytokine	9.45e-05	BLMH,CRLF1,IRS1,TDO2,TNF,Vegf
Insulin	group	0.000101	DUOX1,FAM132A,IRS1,TNF,Vegf
SYK/ZAP	group	0.000113	TNF,Vegf
HNRNPD	transcription regulator	0.000113	TNF,Vegf
astragalin	chemical - endogenous non-mammalian	0.000136	TNF,Vegf
CTSG	peptidase	0.000136	TNF,Vegf	CTSG,CXCL8,Notch
STIM1	ion channel	0.000136	TNF,Vegf
NOTCH1	transcription regulator	0.000137	ESM1,LYVE1,TNF,Vegf
CCL5	cytokine	0.000152	EMP1,TNF,Vegf
1,2-dimethylhydrazine	chemical toxicant	0.00016	TNF,Vegf
auranofin	chemical drug	0.00016	TNF,Vegf	CXCL8,Notch,auranofin
SFTPA1	transporter	0.000172	CRLF1,ESM1,TNF
Collagen type II	complex	0.000187	SIGLEC1,TNF
SOCS3	phosphatase	0.000187	IRS1,TNF,Vegf
troglitazone	chemical drug	0.000207	IRS1,PEMT,TNF,UCK1,Vegf
NT5E	phosphatase	0.000215	TNF,Vegf
monorden	chemical - endogenous non-mammalian	0.000215	IRS1,Vegf
WIN 55,212-2	chemical - other	0.000215	TNF,Vegf
zinc	chemical drug	0.000242	BLMH,TNF,Vegf
COL2A1	other	0.000246	TNF,Vegf
HDC	enzyme	0.000246	TNF,Vegf
P2RX7	ion channel	0.000246	TNF,Vegf
peroxynitrite	chemical toxicant	0.000246	TNF,Vegf	CXCL8,Notch,peroxynitrite
rosiglitazone	chemical drug	0.000251	AOC3,FAM132A,IRS1,TNF,Vegf
Nfat (family)	group	0.00026	ESM1,PPAP2A,TNF
S100B	other	0.000278	TNF,Vegf
MST1R	kinase	0.000278	TNF,Vegf
ERK	group	0.00029	IRS1,KYNU,TNF,Vegf
artesunic acid	chemical drug	0.000313	TNF,Vegf	CXCL8,Notch,artesunic acid
EGLN1	other	0.000313	TNF,Vegf
thiazolidinedione	chemical drug	0.000313	IRS1,TNF
SPP1	cytokine	0.000339	SPARCL1,TNF,Vegf
fumonisin B1	chemical toxicant	0.000349	TNF,Vegf
chlorogenic acid	chemical - endogenous non-mammalian	0.000349	TNF,Vegf
beta-estradiol	chemical - endogenous mammalian	0.000368	CRLF1,EMP1,FMO1,IRS1,KYNU,PEMT,PPAP2A,TNF,Vegf
RPTOR	other	0.000387	IRS1,TNF
acrolein	chemical toxicant	0.000387	TNF,Vegf	CXCL8,Notch,acrolein
rosuvastatin	chemical drug	0.000387	TNF,Vegf
C3AR1	G-protein coupled receptor	0.000428	TNF,Vegf
EPOR	transmembrane receptor	0.000428	TNF,Vegf
Mapk	group	0.000431	IRS1,TNF,Vegf
thioacetamide	chemical toxicant	0.000442	EMP1,LYVE1,SPARCL1,TNF
F2	peptidase	0.000456	ESM1,PPAP2A,TNF,Vegf
LTF	peptidase	0.00047	TNF,Vegf
DPP4	peptidase	0.00047	TNF,Vegf
desipramine	chemical drug	0.00047	TNF,Vegf
dicarbethoxydihydrocollidine	chemical toxicant	0.00047	TNF,WNT10A
SND1	enzyme	0.000515	EMP1,KYNU
MAPK7	kinase	0.000515	TNF,Vegf
paroxetine	chemical drug	0.000515	TNF,Vegf
ZFP36	transcription regulator	0.000561	TNF,Vegf
BSG	transporter	0.000561	TNF,Vegf
PF4	cytokine	0.000561	TNF,Vegf
melatonin	chemical - endogenous mammalian	0.000569	IRS1,TNF,Vegf
INS	other	0.000599	IRS1,TNF,Vegf
IGHE	other	0.000609	TNF,Vegf
acetylcholine	chemical - endogenous mammalian	0.000609	TNF,Vegf	CXCL8,Notch,acetylcholine
kaempferol	chemical toxicant	0.000609	TNF,Vegf
benzyloxycarbonyl-Leu-Leu-Leu aldehyde	chemical - protease inhibitor	0.00061	IRS1,TDO2,TNF,Vegf
NfkB1-RelA	complex	0.000659	TNF,Vegf
CHI3L1	enzyme	0.000659	EMP1,Vegf
IGFBP3	other	0.000659	LYVE1,Vegf
isoflurane	chemical drug	0.000659	TNF,Vegf
nicotinic acid	chemical - endogenous mammalian	0.000659	TNF,Vegf
paclitaxel	chemical drug	0.000663	BHLHE41,EMP1,TNF,Vegf
S-nitroso-N-acetyl-DL-penicillamine	chemical reagent	0.000711	TNF,Vegf
caspase	group	0.000711	TNF,Vegf
AXL	kinase	0.000765	TNF,Vegf
THBS1	other	0.000765	TNF,Vegf
silymarin	chemical drug	0.000765	TNF,Vegf
fucoidin	chemical reagent	0.000765	TNF,Vegf
CTF1	cytokine	0.000821	IRS1,TNF
ANXA2	other	0.000821	TNF,Vegf
bardoxolone methyl	chemical drug	0.000821	TNF,Vegf
Pka	complex	0.000841	DUOX1,TNF,Vegf
ALOX5	enzyme	0.000879	TNF,Vegf
SERPINA1	other	0.000879	TNF,Vegf	CXCL8,Notch,SERPINA1
CYBB	enzyme	0.000879	DUOX1,TNF
VTN	other	0.000879	IRS1,TNF
thalidomide	chemical drug	0.000879	TNF,Vegf
glycyrrhizic acid	chemical drug	0.000879	TNF,Vegf
anandamide	chemical - endogenous mammalian	0.000879	TNF,Vegf
eplerenone	chemical drug	0.000879	TNF,Vegf
MTORC1	complex	0.000939	TNF,Vegf
ADAM17	peptidase	0.000939	TNF,Vegf	ADAM17,CXCL8,Notch
ELANE	peptidase	0.000939	TNF,Vegf	CXCL8,ELANE,Notch
metformin	chemical drug	0.000961	IRS1,TNF,Vegf
lipoxin A4	chemical - endogenous mammalian	0.001	TNF,Vegf	CXCL8,Notch,lipoxin A4
GAB2	other	0.001	TNF,Vegf
4-hydroxynonenal	chemical toxicant	0.001	TNF,Vegf	4-hydroxynonenal,CXCL8,Notch
andrographolide	chemical drug	0.001	TNF,Vegf
PP1	chemical - kinase inhibitor	0.00106	TNF,Vegf	CXCL8,Notch,PP1
HDL	complex	0.00106	TNF,Vegf
SU6656	chemical toxicant	0.00106	UCK1,Vegf
RPS6KB1	kinase	0.00113	IRS1,Vegf
C5AR1	G-protein coupled receptor	0.0012	TNF,Vegf	C5AR1,NfkB1-RelA
paricalcitol	chemical drug	0.0012	TNF,Vegf
pentoxifylline	chemical drug	0.0012	TNF,Vegf
palmitic acid	chemical - endogenous mammalian	0.00126	FAM132A,IRS1,TNF
MERTK	kinase	0.00127	TNF,Vegf
SYK	kinase	0.00127	TNF,Vegf
IL9	cytokine	0.00127	TNF,Vegf	CXCL8,IL9,Notch
cilostazol	chemical drug	0.00127	TNF,Vegf
IL17C	cytokine	0.00134	TNF,Vegf
IRS2	enzyme	0.00134	IRS1,TNF
OLR1	transmembrane receptor	0.00141	TNF,Vegf
Pam3-Cys	chemical toxicant	0.00141	TNF,Vegf	CXCL8,Notch,Pam3-Cys
FGF2	growth factor	0.00146	IRS1,LYVE1,TNF,Vegf
phosphatidylglycerol	chemical - endogenous mammalian	0.00146	Vegf
8-cyclopentyl-1,3-dipropylxanthine	chemical reagent	0.00146	TNF
taurolithocholic acid	chemical - endogenous mammalian	0.00146	TNF
CGP 57380	chemical reagent	0.00146	TNF
Cd209b	other	0.00146	TNF
carteolol	chemical drug	0.00146	TNF
ABT-510	biologic drug	0.00146	Vegf
MALP-2R	chemical - endogenous non-mammalian	0.00146	TNF
Silybum marianum extract	chemical - endogenous non-mammalian	0.00146	TNF
nitrogen mustard compound	chemical drug	0.00146	TNF
nepafenac	chemical drug	0.00146	Vegf
SUCNR1	G-protein coupled receptor	0.00146	Vegf
Ifn gamma receptor	group	0.00146	TNF
ALKBH3	enzyme	0.00146	Vegf
alpha-pinene	chemical reagent	0.00146	TNF
ERBB	group	0.00146	Vegf
CYP4Z1	enzyme	0.00146	Vegf
ZNF24	transcription regulator	0.00146	Vegf
RHBDF2	other	0.00146	TNF
PHLPP2	enzyme	0.00146	IRS1
Caveolin	group	0.00146	TNF
NSC 270012	chemical reagent	0.00146	TNF
cixutumumab	biologic drug	0.00146	Vegf
dalcetrapib	chemical drug	0.00146	TNF
deferasirox	chemical drug	0.00146	TNF
POLR2G	enzyme	0.00146	Vegf
RASGRF2	other	0.00146	TNF
Slpi (includes others)	other	0.00146	TNF
FAU	other	0.00146	TNF
FBXW8	other	0.00146	IRS1
R-(+)-p-aminoglutethimide	chemical reagent	0.00146	TNF
ZFP36L1	transcription regulator	0.00146	TNF
HNRNPA0	other	0.00146	TNF
BCL2L14	other	0.00146	TNF
PTPRZ1	phosphatase	0.00146	Vegf
APOC2	transporter	0.00146	TNF
CD300E	other	0.00146	TNF
anagliptin	chemical drug	0.00146	TNF
THRIL	other	0.00146	TNF
PRSS3	peptidase	0.00146	Vegf
MTUS1	other	0.00146	TNF
Cd209d	other	0.00146	TNF
LGALS9B	other	0.00146	TNF
MARCKS	other	0.00146	TNF
merck C	chemical - kinase inhibitor	0.00146	TNF
justicidin A	chemical - endogenous non-mammalian	0.00146	TNF
DuP 697	chemical drug	0.00146	Vegf
deoxyspergualin	chemical drug	0.00146	TNF
RP 48740	chemical drug	0.00146	TNF
propagermanium	chemical drug	0.00146	TNF
aldehyde	chemical - endogenous mammalian	0.00146	TNF
NSC 95397	chemical reagent	0.00146	TNF
tetraethylenepentamine	chemical toxicant	0.00146	Vegf
allotrap 1258	chemical drug	0.00146	TNF
bacitracin	chemical drug	0.00146	TNF
polysaccharide	chemical - endogenous mammalian	0.00146	TNF
quercitrin	chemical - endogenous non-mammalian	0.00146	Vegf
succinic acid	chemical - endogenous mammalian	0.00146	Vegf
octopamine	chemical - endogenous mammalian	0.00146	Vegf
methyl palmitate	chemical - endogenous mammalian	0.00146	TNF
tirofiban	chemical drug	0.00146	TNF
L-cystine	chemical - endogenous mammalian	0.00146	TNF
heparanase inhibitor PI-88	chemical drug	0.00146	Vegf
cyanoketone	chemical reagent	0.00146	TNF
dexanabinol	chemical drug	0.00146	TNF
koetjapic acid	chemical toxicant	0.00146	Vegf
L-tartaric acid	chemical - endogenous mammalian	0.00146	TNF
forskolin	chemical toxicant	0.00148	DUOX1,ESM1,PPAP2A,TNF,Vegf
mir-145	microRNA	0.00149	IRS1,Vegf
SB 216763	chemical toxicant	0.00149	TNF,Vegf
Cg	complex	0.00156	EMP1,ESM1,TNF,Vegf
APLN	other	0.00156	IRS1,Vegf
TSC2	other	0.00156	IRS1,Vegf
mir-21	microRNA	0.00158	SIGLEC1,TNF,Vegf
norepinephrine	chemical - endogenous mammalian	0.00161	TNF,Vegf,WNT10A
fasudil	chemical drug	0.00164	TNF,Vegf
U73122	chemical reagent	0.00164	TNF,Vegf	CXCL8,Notch,U73122
MAP2K1	kinase	0.00169	IRS1,TNF,Vegf
2-methoxyestradiol	chemical - endogenous mammalian	0.00172	TNF,Vegf
LPL	enzyme	0.00172	IRS1,TNF
PIK3CA	kinase	0.00172	IRS1,Vegf
S-nitrosoglutathione	chemical toxicant	0.00172	IRS1,TNF
GPX1	enzyme	0.0018	TNF,Vegf
FOXC2	transcription regulator	0.0018	IRS1,Vegf
ALB	transporter	0.00189	TNF,Vegf	ALB,CXCL8,Notch
MTA1	transcription regulator	0.00189	EMP1,Vegf
ERBB2	kinase	0.00196	EMP1,SPARCL1,TNF,UCK1,Vegf
ADM	other	0.00197	TNF,Vegf
herbimycin	chemical - kinase inhibitor	0.00197	IRS1,TNF
F2RL1	G-protein coupled receptor	0.00206	TNF,Vegf	CXCL8,F2RL1,Notch
bortezomib	chemical drug	0.00208	IRS1,TNF,Vegf
platelet activating factor	chemical - endogenous mammalian	0.00215	TNF,Vegf	CXCL8,Notch,platelet activating factor
IKBKE	kinase	0.00224	TNF,Vegf
PTPN1	phosphatase	0.00224	IRS1,TNF
Pkc(s)	group	0.00229	IRS1,TNF,Vegf
IL17A	cytokine	0.00232	FMO1,TNF,Vegf
anisomycin	chemical - endogenous non-mammalian	0.00234	IRS1,TNF
fingolimod	chemical drug	0.00234	TNF,Vegf
3-methylcholanthrene	chemical toxicant	0.00234	TNF,Vegf
ZBTB20	other	0.00243	IRS1,TNF
TGFBR2	kinase	0.00243	TNF,Vegf,WNT10A
NOS2	enzyme	0.00255	IRS1,TNF,Vegf
wortmannin	chemical - kinase inhibitor	0.00259	IRS1,TNF,Vegf
adenosine	chemical - endogenous mammalian	0.00263	TNF,Vegf
rotenone	chemical toxicant	0.00263	TNF,Vegf
thioctic acid	chemical drug	0.00263	TNF,Vegf
delta-9-tetrahydrocannabinol	chemical drug	0.00263	TNF,Vegf
LEP	growth factor	0.00269	IRS1,PEMT,TNF,Vegf
CD5	transmembrane receptor	0.00273	Vegf,WNT10A
N-acetyl-L-cysteine	chemical drug	0.00275	ESM1,TNF,Vegf
IL12A	cytokine	0.00283	TNF,Vegf
5(S)-HETE	chemical - endogenous mammalian	0.00292	Vegf
diphosphoryl lipid A	chemical toxicant	0.00292	TNF
1,4-glucan	chemical - endogenous mammalian	0.00292	TNF
syringin	chemical - endogenous non-mammalian	0.00292	TNF
abciximab	biologic drug	0.00292	TNF
cosyntropin	biologic drug	0.00292	Vegf
PLA2	group	0.00292	TNF
piracetam	chemical drug	0.00292	Vegf
CpG ODN M362	chemical reagent	0.00292	TNF
Calcb	other	0.00292	TNF
CYGB	transporter	0.00292	Vegf
DDAH2	enzyme	0.00292	Vegf
SOCS7	other	0.00292	IRS1
POPDC2	other	0.00292	TNF
STAB1	transporter	0.00292	TNF
ARID5A	transcription regulator	0.00292	TNF
ADNP	transcription regulator	0.00292	TNF
SMYD5	other	0.00292	TNF
DHCR24	enzyme	0.00292	TNF
Mac	complex	0.00292	Vegf
PTPase	group	0.00292	IRS1
isoleucine	chemical - endogenous mammalian	0.00292	Vegf
Z-360	chemical drug	0.00292	Vegf
(S,R)-3-phenyl-4,5-dihydro-5-isoxazole acetic acid	chemical drug	0.00292	TNF
PF-251802	chemical drug	0.00292	TNF
PF-4308515	chemical drug	0.00292	TNF
ARFGEF2	other	0.00292	TNF
YARS	enzyme	0.00292	TNF
mir-96	microRNA	0.00292	IRS1
LGMN	peptidase	0.00292	TNF
PDE4A	enzyme	0.00292	TNF
DDAH1	enzyme	0.00292	Vegf
HPS1	other	0.00292	TNF
ZNF197	transcription regulator	0.00292	Vegf
STAG2	other	0.00292	TNF
PRMT2	enzyme	0.00292	TNF
NLRC3	other	0.00292	TNF
CD8B	other	0.00292	TNF
MAP3K6	kinase	0.00292	Vegf
6-n-octylaminouracil	chemical - kinase inhibitor	0.00292	TNF
CIDEA	other	0.00292	TNF
TRIP11	transcription regulator	0.00292	Vegf
RAN	enzyme	0.00292	TNF
CASP10	peptidase	0.00292	TNF
CCS	enzyme	0.00292	Vegf
Acp5	phosphatase	0.00292	TNF
PAQR3	other	0.00292	Vegf
NGB	transporter	0.00292	Vegf
GTS 21	chemical drug	0.00292	TNF
vesnarinone	chemical drug	0.00292	TNF
isobutylamine	chemical - endogenous non-mammalian	0.00292	TNF
dilazep	chemical drug	0.00292	TNF
glyoxal	chemical toxicant	0.00292	TNF
1,2-dihydroxy-epoxy-1,2,3,4-tetrahydro-5-methylchrysene	chemical toxicant	0.00292	Vegf
2,4-dinitrothiocyanatobenzene	chemical toxicant	0.00292	TNF
eptifibatide	biologic drug	0.00292	TNF
tyrphostin B56	chemical - kinase inhibitor	0.00292	TNF
trehalose dimycolate	chemical - other	0.00292	TNF
D-erythro-C16-ceramide	chemical - endogenous mammalian	0.00292	TNF
12(S)-HPETE	chemical - endogenous mammalian	0.00292	TNF
bis-pom-pmea	chemical drug	0.00292	TNF
dimethylglycine	chemical - endogenous mammalian	0.00292	TNF
glucuronoxylomannan	chemical - endogenous non-mammalian	0.00292	TNF
CTCF	transcription regulator	0.00293	TNF,Vegf
CLEC11A	growth factor	0.00293	TNF,Vegf
Ccl2	cytokine	0.00293	TNF,Vegf
FN1	enzyme	0.00295	IRS1,TNF,Vegf
LCN2	transporter	0.00304	TNF,Vegf
triptolide	chemical drug	0.00304	TNF,Vegf
CpG ODN 2006	chemical reagent	0.00304	TNF,Vegf	CXCL8,CpG ODN 2006,Notch
SP600125	chemical - kinase inhibitor	0.00308	IRS1,TNF,Vegf
C3	peptidase	0.00315	TNF,Vegf	C3,CXCL8,Notch
Gsk3	group	0.00326	IRS1,TNF
SCD	enzyme	0.00326	PEMT,TNF
streptozocin	chemical drug	0.00335	IRS1,TNF,Vegf
carbon monoxide	chemical - endogenous mammalian	0.00337	TNF,Vegf
hydrogen peroxide	chemical - endogenous mammalian	0.00342	IRS1,PPAP2A,TNF,Vegf
vitamin E	chemical drug	0.00348	TNF,Vegf
TAZ	enzyme	0.00348	ESM1,IRS1
actinomycin D	chemical drug	0.00349	IRS1,TNF,Vegf
PRL	cytokine	0.00358	LYVE1,TNF,Vegf
PI3K (family)	group	0.00359	TNF,Vegf	CXCL8,Notch,PI3K (family)
CCL2	cytokine	0.00359	TNF,Vegf
mir-10	microRNA	0.00359	TNF,Vegf
MAPK3	kinase	0.00371	TNF,Vegf
flutamide	chemical drug	0.00383	TNF,Vegf
WNT3A	cytokine	0.00392	IRS1,TNF,Vegf
PRKCE	kinase	0.00395	TNF,Vegf
CCR2	G-protein coupled receptor	0.00395	TNF,Vegf
PIK3R1	kinase	0.00407	TNF,Vegf
epigallocatechin-gallate	chemical drug	0.00408	BHLHE41,TNF,Vegf
E. coli lipopolysaccharide	chemical - endogenous non-mammalian	0.00419	TNF,Vegf	CXCL8,E. coli lipopolysaccharide,Notch
ATP-gamma-S	chemical reagent	0.00432	TNF,Vegf	ATP-gamma-S,CXCL8,Notch
cobalt chloride	chemical reagent	0.00432	BHLHE41,Vegf
FAM132A	other	0.00438	TNF
omalizumab	biologic drug	0.00438	TNF
Stat1-Stat3	complex	0.00438	Vegf
Egfr-Erbb2	complex	0.00438	Vegf
irisolidone	chemical - endogenous non-mammalian	0.00438	TNF
dietary fat derivative	chemical drug	0.00438	TNF
VASH2	other	0.00438	Vegf
Vacuolar H+ ATPase	complex	0.00438	TNF
TRAF	group	0.00438	TNF
SPON2	other	0.00438	TNF
CERS6	transcription regulator	0.00438	TNF
MSRA	enzyme	0.00438	Vegf
ZFP64	other	0.00438	TNF
CLEC4D	other	0.00438	TNF
Integrin alpha 3 beta 1	complex	0.00438	Vegf
IRF2BP2	transcription regulator	0.00438	TNF
NFAM1	transmembrane receptor	0.00438	TNF
MAGEA3/MAGEA6	other	0.00438	TNF
pinoresinol	chemical - endogenous non-mammalian	0.00438	TNF
satratoxin G	chemical toxicant	0.00438	TNF
Raet1b	other	0.00438	TNF
LAIR1	transmembrane receptor	0.00438	TNF
APBA3	transporter	0.00438	TNF
GNLY	other	0.00438	TNF
MADD	other	0.00438	TNF
CD7	other	0.00438	TNF
miR-125b-1-3p (miRNAs w/seed CGGGUUA)	mature microRNA	0.00438	TNF
H60a	other	0.00438	TNF
CD34	other	0.00438	TNF
PHGDH	enzyme	0.00438	Vegf
IGHG1	other	0.00438	TNF
FGA	other	0.00438	TNF
CEACAM3	other	0.00438	TNF
CYP4A11	enzyme	0.00438	Vegf
DOK2	other	0.00438	TNF
AZU1	peptidase	0.00438	TNF
RAB10	enzyme	0.00438	TNF
DSG1	other	0.00438	TNF
SIGLEC1	other	0.00438	TNF
CFH	other	0.00438	TNF
GJC1	ion channel	0.00438	TNF
ADRA2A	G-protein coupled receptor	0.00438	TNF
Trim30a/Trim30d	other	0.00438	TNF
GCDH	enzyme	0.00438	Vegf
DHCR7	enzyme	0.00438	TNF
Madcam1	other	0.00438	TNF
MUC5AC	peptidase	0.00438	Vegf
PTPN12	phosphatase	0.00438	TNF
benzoquinone	chemical - endogenous mammalian	0.00438	TNF
metoclopramide	chemical drug	0.00438	TNF
nitrous oxide	chemical drug	0.00438	TNF
SK & F 86002	chemical - kinase inhibitor	0.00438	TNF
cilomilast	chemical drug	0.00438	TNF
gabexate	chemical drug	0.00438	TNF
FK 409	chemical drug	0.00438	Vegf
glyceollin	chemical - endogenous non-mammalian	0.00438	TNF
myxothiazol	chemical toxicant	0.00438	Vegf
oseltamivir	chemical drug	0.00438	TNF
dihydrosphingosine 1-phosphate	chemical - endogenous mammalian	0.00438	TNF
fosbretabulin	chemical drug	0.00438	Vegf
ketotifen	chemical drug	0.00438	TNF
benzamide	chemical - endogenous non-mammalian	0.00438	TNF
diacerein	chemical drug	0.00438	TNF
cromolyn	chemical drug	0.00438	TNF
magnesium chloride	chemical drug	0.00438	TNF
5,10,15,20-tetrakis(4-sulfonatophenyl)porphyrinato iron (III)	chemical reagent	0.00438	Vegf
aripiprazole	chemical drug	0.00438	TNF
goserelin	biologic drug	0.00438	Vegf
vitamin K	chemical - endogenous mammalian	0.00438	TNF
acacetin	chemical - endogenous non-mammalian	0.00438	Vegf
muscarine	chemical toxicant	0.00438	Vegf
dextromethorphan	chemical drug	0.00438	TNF
glycosylphosphatidylinositol	chemical - endogenous mammalian	0.00438	TNF
SR 31747	chemical drug	0.00438	TNF
epiallopregnanolone	chemical - endogenous mammalian	0.00438	TNF
Notch	group	0.00445	TNF,Vegf
CYP19A1	enzyme	0.00457	IRS1,TNF
MAP2K3	kinase	0.00457	TNF,Vegf
LDL	complex	0.00467	SIGLEC1,TNF,Vegf
spironolactone	chemical drug	0.00484	TNF,Vegf
CXCL8	cytokine	0.00497	TNF,Vegf	CXCL8,Notch
nifedipine	chemical drug	0.00511	IRS1,TNF
apigenin	chemical - endogenous non-mammalian	0.00538	TNF,Vegf	CXCL8,Notch,apigenin
gentamicin	chemical drug	0.00543	FMO1,KYNU,TNF
ascorbic acid	chemical - endogenous mammalian	0.00552	TNF,Vegf
Ca2+	chemical - endogenous mammalian	0.00562	DUOX1,TNF,Vegf
sphingosine-1-phosphate	chemical - endogenous mammalian	0.00566	TNF,Vegf	CXCL8,Notch,sphingosine-1-phosphate
cerivastatin	chemical drug	0.00566	TNF,Vegf
TNFSF12	cytokine	0.00581	TNF,Vegf	CXCL8,Notch,TNFSF12
AG490	chemical - kinase inhibitor	0.00581	TNF,Vegf
treprostinil	chemical drug	0.00583	TNF
3'-O-(4-benzoyl)benzoyladenosine 5'-triphosphate	chemical reagent	0.00583	TNF
1-O-hexadecyl-2-N-methylcarbamol-sn-glycerol-3-phosphocholine	chemical - endogenous mammalian	0.00583	TNF
zibotentan	chemical drug	0.00583	Vegf
doramapimod	chemical - kinase inhibitor	0.00583	TNF
tylophorine	chemical drug	0.00583	TNF
imidazoquinolines	chemical - other	0.00583	TNF
Il12 receptor	complex	0.00583	TNF
NLR	group	0.00583	TNF
TNIP3	other	0.00583	TNF
RSPO3	kinase	0.00583	TNF
SLAMF7	other	0.00583	TNF
B3GNT2	enzyme	0.00583	TNF
HDAC11	transcription regulator	0.00583	TNF
RRM2	enzyme	0.00583	Vegf
SERPING1	other	0.00583	TNF
FLII	other	0.00583	TNF
ABCD2	transporter	0.00583	TNF
MUC2	other	0.00583	TNF
FBLN2	other	0.00583	Vegf
SLC40A1	transporter	0.00583	TNF
mir-183	microRNA	0.00583	IRS1
SFRP2	transmembrane receptor	0.00583	Vegf
crocin	chemical drug	0.00583	TNF
FGG	other	0.00583	TNF
TDO2	enzyme	0.00583	Vegf
HLA-C	other	0.00583	TNF
GNAI3	enzyme	0.00583	TNF
TIA1	other	0.00583	TNF
UMOD	other	0.00583	TNF
GMFG	growth factor	0.00583	TNF
A4GALT	enzyme	0.00583	TNF
CD163	transmembrane receptor	0.00583	TNF
CCL22	cytokine	0.00583	TNF
COL4A1	other	0.00583	Vegf
TMSB10/TMSB4X	other	0.00583	Vegf
F2RL3	G-protein coupled receptor	0.00583	TNF
IRG1	enzyme	0.00583	TNF
TNIP1	other	0.00583	TNF
SKLB023	chemical reagent	0.00583	TNF
graptopetalum paraguayense methanol extract	chemical - endogenous non-mammalian	0.00583	TNF
CCNA1	other	0.00583	Vegf
PELI2	other	0.00583	TNF
IFIT2	other	0.00583	TNF
CD300LD	other	0.00583	TNF
CD300C	transmembrane receptor	0.00583	TNF
BST2	other	0.00583	TNF
neopterin	chemical - endogenous non-mammalian	0.00583	TNF
pyrazole	chemical - endogenous non-mammalian	0.00583	TNF
verlukast	chemical drug	0.00583	TNF
polymethyl methacrylate	chemical reagent	0.00583	TNF
1,1-dimethyl-4-phenylpiperazinium iodide	chemical drug	0.00583	TNF
roflumilast	chemical drug	0.00583	TNF
7,8-dihydro-7,8-dihydroxybenzo(a)pyrene 9,10-oxide	chemical toxicant	0.00583	Vegf
bupropion	chemical drug	0.00583	TNF
1-chloro-2,4-dinitrobenzene	chemical drug	0.00583	TNF
microcystin-LR	chemical toxicant	0.00583	TNF
medicarpin	chemical - endogenous non-mammalian	0.00583	TNF
palmatine	chemical toxicant	0.00583	TNF
galanthamine	chemical drug	0.00583	TNF
acetate	chemical - endogenous mammalian	0.00583	TNF
palmitoylethanolamide	chemical drug	0.00583	TNF
1-methyl-DL-tryptophan	chemical drug	0.00583	TNF
Vi capsular polysaccharide	chemical drug	0.00583	TNF
cyclic AMP	chemical - endogenous mammalian	0.00594	AOC3,TNF,Vegf
histamine	chemical - endogenous mammalian	0.00595	TNF,Vegf	CXCL8,Notch,histamine
TRAF3	other	0.0061	TNF,Vegf
diethylnitrosamine	chemical toxicant	0.0061	TNF,Vegf
cyclophosphamide	chemical drug	0.0064	TNF,Vegf
progesterone	chemical - endogenous mammalian	0.00648	IRS1,TDO2,TNF,Vegf
miR-146a-5p (and other miRNAs w/seed GAGAACU)	mature microRNA	0.00655	BLMH,TNF
TAC1	other	0.00655	TNF,Vegf	CXCL8,Notch,TAC1
NS-398	chemical reagent	0.00655	TNF,Vegf	CXCL8,NS-398,Notch
KIT	transmembrane receptor	0.0067	TNF,Vegf
dexamethasone	chemical drug	0.00671	FMO1,IRS1,LYVE1,SPARCL1,TDO2,TNF,Vegf	NOTCH1,TGFB1,dexamethasone
uric acid	chemical - endogenous mammalian	0.00686	TNF,Vegf
5-O-mycolyl-beta-araf-(1->2)-5-O-mycolyl-alpha-araf-(1->1')-glycerol	chemical - endogenous non-mammalian	0.00686	KYNU,TNF
arachidonic acid	chemical - endogenous mammalian	0.00686	TNF,Vegf	CXCL8,Notch,arachidonic acid
N-nitro-L-arginine methyl ester	chemical drug	0.00686	TNF,Vegf	CXCL8,N-nitro-L-arginine methyl ester,Notch
GDF2	growth factor	0.00702	LYVE1,SPARCL1
IL22	cytokine	0.00702	TNF,Vegf	CXCL8,IL22,Notch
Ifn gamma	complex	0.00718	TNF,Vegf	CXCL8,Ifn gamma,Notch
delta-12-prostaglandin J2	chemical - endogenous non-mammalian	0.00728	TNF
12(S)-hydroxyeicosatetraenoic acid	chemical - endogenous non-mammalian	0.00728	TNF
2-chloro-N(6)-(3-iodobenzyl)adenosine-5'-N-methyluronamide	chemical drug	0.00728	Vegf
eritoran	chemical drug	0.00728	TNF
ginsenoside Re	chemical - endogenous non-mammalian	0.00728	IRS1
cortisone acetate	chemical drug	0.00728	TNF
1-palmitoyl-2-oleoylglycero-3-phosphoglycerol	chemical reagent	0.00728	TNF
CXCL6	cytokine	0.00728	TNF
resatorvid	chemical drug	0.00728	TNF
Cpla2	group	0.00728	Vegf
PI3Kγ	group	0.00728	TNF
P110	group	0.00728	Vegf
niclosamide	chemical drug	0.00728	Vegf
lentinan	chemical drug	0.00728	TNF
Trbv13-1	other	0.00728	TNF
P4HTM	enzyme	0.00728	Vegf
TLR10	transmembrane receptor	0.00728	TNF
BPI	transporter	0.00728	TNF
LILRA4	other	0.00728	TNF
SERPINA12	other	0.00728	TNF
Igf	group	0.00728	Vegf
Tlr12	other	0.00728	TNF
IgG2b	complex	0.00728	TNF
PARG	enzyme	0.00728	TNF
TRAFD1	other	0.00728	TNF
DCB 3503	chemical reagent	0.00728	TNF
STX11	transporter	0.00728	TNF
FGR	kinase	0.00728	TNF
HRSP12	other	0.00728	TNF
TRPM2	ion channel	0.00728	TNF
AHSG	other	0.00728	TNF
MC3R	G-protein coupled receptor	0.00728	TNF
HAMP	other	0.00728	TNF
CD33	other	0.00728	TNF
HPGDS	enzyme	0.00728	TNF
PTN	growth factor	0.00728	Vegf
MRAS	enzyme	0.00728	IRS1
APOH	transporter	0.00728	TNF
PILRB	other	0.00728	TNF
FSTL1	other	0.00728	TNF
MGLL	enzyme	0.00728	TNF
DGKZ	kinase	0.00728	TNF
BCAR3	other	0.00728	IRS1
SLAMF6	transmembrane receptor	0.00728	TNF
ADAM8	peptidase	0.00728	TNF
BMX	kinase	0.00728	Vegf
SENP6	peptidase	0.00728	TNF
GTF3A	transcription regulator	0.00728	Vegf
YWHAE	other	0.00728	TNF
NPY5R	G-protein coupled receptor	0.00728	TNF
ACAN	other	0.00728	TNF
HLA-DRB1	other	0.00728	TNF
KRT10	other	0.00728	TNF
Mcpt1	peptidase	0.00728	TNF
picolinic acid	chemical toxicant	0.00728	Vegf
bisphosphonate	chemical drug	0.00728	Vegf
famotidine	chemical drug	0.00728	TNF
SD-282	chemical - kinase inhibitor	0.00728	TNF
dimaprit	chemical drug	0.00728	TNF
ranitidine	chemical drug	0.00728	TNF
L-826,141	chemical drug	0.00728	TNF
xestospongin C	chemical - endogenous non-mammalian	0.00728	TNF
tranexamic acid	chemical drug	0.00728	TNF
2-butenal	chemical toxicant	0.00728	TNF
paxilline	chemical - endogenous non-mammalian	0.00728	TNF
grepafloxacin	chemical drug	0.00728	TNF
catechol	chemical - endogenous mammalian	0.00728	TNF
ZFA-fmk	chemical toxicant	0.00728	TNF
huperzine A	chemical drug	0.00728	TNF
azelaic acid	chemical - endogenous mammalian	0.00728	TNF
N-arachidonoyl-dopamine	chemical - endogenous mammalian	0.00728	TNF
L-homocysteine	chemical - endogenous mammalian	0.00728	Vegf
N-acetylglucosamine	chemical - endogenous mammalian	0.00728	TNF
allosamidin	chemical reagent	0.00728	TNF
fatty acid	chemical - endogenous mammalian	0.00734	IRS1,TNF
methylprednisolone	chemical drug	0.00735	EMP1,LYVE1,TDO2,TNF
estrogen	chemical drug	0.00739	IRS1,TNF,Vegf
COL18A1	other	0.0075	TNF,Vegf
Pam3-Cys-Ser-Lys4	chemical reagent	0.0075	TNF,Vegf	CXCL8,Notch,Pam3-Cys-Ser-Lys4
TGFB1	growth factor	0.00752	ESM1,IRS1,LYVE1,SPARCL1,TNF,Vegf,WNT10A	NOTCH1,TGFB1
aspirin	chemical drug	0.00783	TNF,Vegf	CXCL8,Notch,aspirin
CALCA	other	0.00799	TNF,Vegf
AMPK	complex	0.00816	TNF,Vegf
PRKCA	kinase	0.00816	TNF,Vegf
berberine	chemical drug	0.00833	TNF,Vegf
HMOX1	enzyme	0.0085	TNF,Vegf	CXCL8,HMOX1,Notch
psychosine	chemical - endogenous mammalian	0.00873	TNF
branched chain amino acids	chemical drug	0.00873	Vegf
roxithromycin	chemical drug	0.00873	TNF
triamcinolone	chemical drug	0.00873	Vegf
Cobra Venom Factor	chemical - endogenous non-mammalian	0.00873	Vegf
(R)-limonene	chemical toxicant	0.00873	TNF
VAV	group	0.00873	TNF
3M-003	chemical reagent	0.00873	TNF
TLR2/TLR4	group	0.00873	TNF
glycitein	chemical drug	0.00873	TNF
RAB7B	peptidase	0.00873	TNF
CTSC	peptidase	0.00873	TNF
FCGR3A/FCGR3B	transmembrane receptor	0.00873	TNF
CLEC6A	transmembrane receptor	0.00873	TNF
ZC3HAV1	other	0.00873	TNF
dimethyl sulfone	chemical drug	0.00873	Vegf
low molecular weight heparin	chemical drug	0.00873	Vegf
peptide T	chemical drug	0.00873	TNF
Sfk	group	0.00873	Vegf
HLA-DQ	complex	0.00873	TNF
PDGFD	growth factor	0.00873	Vegf
ITGB5	other	0.00873	Vegf
Mcpt4	peptidase	0.00873	TNF
AZI2	other	0.00873	TNF
nomilin	chemical - endogenous non-mammalian	0.00873	Vegf
AKAP12	transporter	0.00873	Vegf
DUSP10	phosphatase	0.00873	TNF
CXCL5	cytokine	0.00873	TNF
RHEB	enzyme	0.00873	IRS1
EIF3E	other	0.00873	Vegf
SERPINA4	other	0.00873	Vegf
PTGDR	G-protein coupled receptor	0.00873	TNF
AATF	transcription regulator	0.00873	TNF
PDE4B	enzyme	0.00873	TNF
MMP13	peptidase	0.00873	TNF
FANCD2	other	0.00873	TNF
RPS6KB2	kinase	0.00873	IRS1
LRIG1	other	0.00873	TNF
sulfinosine	chemical reagent	0.00873	Vegf
PIP5K1B	kinase	0.00873	TNF
CD160	transmembrane receptor	0.00873	TNF
ARF6	transporter	0.00873	TNF
RIPK3	kinase	0.00873	TNF
PIM3	kinase	0.00873	TNF
C4A/C4B	other	0.00873	TNF
glaucocalyxin A	chemical - endogenous non-mammalian	0.00873	TNF
HIVEP3	transcription regulator	0.00873	TNF
TNFRSF14	transmembrane receptor	0.00873	TNF
CXCL16	cytokine	0.00873	TNF
CIDEC	other	0.00873	TNF
XPA	other	0.00873	TNF
CLEC4E	other	0.00873	TNF
ELN	other	0.00873	TNF
GSK3A	kinase	0.00873	IRS1
KLRB1	transmembrane receptor	0.00873	TNF
Casp12	peptidase	0.00873	TNF
KLRC4-KLRK1/KLRK1	transmembrane receptor	0.00873	TNF
BHLHE41	transcription regulator	0.00873	Vegf
Eda	other	0.00873	WNT10A
EDA	cytokine	0.00873	WNT10A
Gm21596/Hmgb1	other	0.00873	TNF
Pde4d	enzyme	0.00873	TNF
PDYN	transporter	0.00873	TNF
ambroxol	chemical drug	0.00873	TNF
cantharidin	chemical drug	0.00873	TNF
EGTA acetoxymethyl ester	chemical reagent	0.00873	TNF
delta-aminolevulinic acid	chemical - endogenous mammalian	0.00873	TNF
5,6-dimethylxanthenone-4-acetic acid	chemical drug	0.00873	TNF
TPCA-1	chemical - kinase inhibitor	0.00873	TNF
betaxolol	chemical drug	0.00873	Vegf
RWJ 67657	chemical - kinase inhibitor	0.00873	TNF
halothane	chemical drug	0.00873	TNF
latrunculin A	chemical toxicant	0.00873	TNF
zonisamide	chemical drug	0.00873	Vegf
praziquantel	chemical drug	0.00873	TNF
AGI-1067	chemical drug	0.00873	TNF
propyl gallate	chemical toxicant	0.00873	TNF
phosphatidic acid	chemical - endogenous mammalian	0.00873	Vegf
CDP-choline	chemical - endogenous mammalian	0.00873	TNF
poly(U)RNA	chemical reagent	0.00873	TNF
remifentanil	chemical drug	0.00873	TNF
bee venom	chemical - endogenous non-mammalian	0.00885	TNF,Vegf
bucladesine	chemical toxicant	0.00896	ESM1,TNF,WNT10A
peptidoglycan	chemical - endogenous non-mammalian	0.00903	TNF,Vegf	CXCL8,Notch,peptidoglycan
APC	enzyme	0.00903	TNF,Vegf
5-N-ethylcarboxamido adenosine	chemical reagent	0.00938	TNF,Vegf	5-N-ethylcarboxamido adenosine,CXCL8,Notch
HDAC4	transcription regulator	0.00975	TNF,Vegf
VIP	other	0.0101	TNF,Vegf
SPARC	other	0.0101	LYVE1,Vegf
pyrrolidine dithiocarbamate	chemical reagent	0.0101	TNF,Vegf
phosphatidylserine	chemical - endogenous mammalian	0.0102	Vegf
16,16-dimethylprostaglandin E2	chemical - endogenous mammalian	0.0102	TNF
UDP	chemical - endogenous mammalian	0.0102	TNF
HSP	group	0.0102	TNF
Aldose Reductase	group	0.0102	TNF
Mbl1	other	0.0102	TNF
Arnt-Hif1a	complex	0.0102	Vegf
tectorigenin	chemical - endogenous non-mammalian	0.0102	TNF
VTCN1	other	0.0102	TNF
ANKRD42	transcription regulator	0.0102	TNF
Tlr11	transmembrane receptor	0.0102	TNF
SAV1	other	0.0102	TNF
Ptk	group	0.0102	TNF
TRIM38	other	0.0102	TNF
iguratimod	chemical drug	0.0102	TNF
LAX1	other	0.0102	TNF
urotensin II	chemical drug	0.0102	Vegf
IgG2a	complex	0.0102	TNF
SERPINC1	enzyme	0.0102	TNF
ABCD1	transporter	0.0102	TNF
HSPB1	other	0.0102	TNF
SELL	transmembrane receptor	0.0102	TNF
HIF1AN	enzyme	0.0102	Vegf
ULBP2	transmembrane receptor	0.0102	TNF
CCL18	cytokine	0.0102	TNF
STMN1	other	0.0102	Vegf
PRTN3	peptidase	0.0102	TNF
EIF2AK1	kinase	0.0102	TNF
WWP2	enzyme	0.0102	TNF
KCNMA1	ion channel	0.0102	Vegf
MAP3K2	kinase	0.0102	TNF
NDRG2	other	0.0102	Vegf
MARCO	transmembrane receptor	0.0102	TNF
GRM5	G-protein coupled receptor	0.0102	TNF
RNF41	enzyme	0.0102	TNF
RASGRP4	other	0.0102	TNF
CLIC4	ion channel	0.0102	TNF
PIK3R3	kinase	0.0102	Vegf
MC1R	G-protein coupled receptor	0.0102	TNF
MVP	other	0.0102	TNF
GIPR	G-protein coupled receptor	0.0102	TNF
HSPA8	enzyme	0.0102	TNF
TSPO	transmembrane receptor	0.0102	TNF
CACNA1A	ion channel	0.0102	TNF
Klrk1	other	0.0102	TNF
NCR3	transmembrane receptor	0.0102	TNF
CYBA	enzyme	0.0102	TNF
thenoyltrifluoroacetone	chemical reagent	0.0102	Vegf
ubiquinone 9	chemical - endogenous non-mammalian	0.0102	TNF
gliotoxin	chemical toxicant	0.0102	TNF
rabeprazole	chemical drug	0.0102	TNF
xaliproden	chemical drug	0.0102	TNF
2,4-dinitrobenzenesulfonic acid	chemical reagent	0.0102	TNF
BQ 123	chemical drug	0.0102	TNF
vinpocetine	chemical drug	0.0102	TNF
C5	cytokine	0.0103	TNF,Vegf
BCL2	transporter	0.0105	TNF,Vegf
losartan potassium	chemical drug	0.0107	TNF,Vegf
Ins1	other	0.0107	IRS1,TNF,Vegf
FOXO1	transcription regulator	0.0108	IRS1,TDO2,TNF
ARNT	transcription regulator	0.0109	BHLHE41,Vegf
2',3'-dialdehyde ATP	chemical reagent	0.0116	TNF
ganglioside GM3	chemical - endogenous mammalian	0.0116	Vegf
ganglioside GD1a	chemical - endogenous mammalian	0.0116	TNF
ganglioside GM1	chemical - endogenous mammalian	0.0116	TNF
c-Src	group	0.0116	Vegf
triclosan	chemical drug	0.0116	TNF
ibudilast	chemical drug	0.0116	TNF
bacterial lipopolysaccharides	chemical - other	0.0116	TNF
IRF	group	0.0116	TNF
Tlr13	other	0.0116	TNF
IL26	cytokine	0.0116	TNF
isocoumarin NM-3	chemical drug	0.0116	TNF
tryptase	group	0.0116	Vegf
S100A10	other	0.0116	TNF
PELI1	enzyme	0.0116	TNF
FANCA	other	0.0116	TNF
TOLLIP	other	0.0116	TNF
CD8A	other	0.0116	TNF
UNC5B	transmembrane receptor	0.0116	TNF
CD244	transmembrane receptor	0.0116	TNF
U1 snRNP	complex	0.0116	TNF
PI3	other	0.0116	TNF
B4GALT1	enzyme	0.0116	Vegf
ITGA4	transmembrane receptor	0.0116	TNF
MIR320	group	0.0116	Vegf
miR-126a-3p (and other miRNAs w/seed CGUACCG)	mature microRNA	0.0116	IRS1
IL1R2	transmembrane receptor	0.0116	TNF
TNFRSF25	transmembrane receptor	0.0116	TNF
UGT2B17	enzyme	0.0116	Vegf
SPN	transmembrane receptor	0.0116	TNF
GHSR	G-protein coupled receptor	0.0116	TNF
CD276	other	0.0116	TNF
IL18R1	transmembrane receptor	0.0116	TNF
SFN	other	0.0116	TNF
Tnfsf9	other	0.0116	TNF
SCUBE3	other	0.0116	Vegf
CD48	other	0.0116	TNF
ENTPD1	enzyme	0.0116	TNF
XCL1	cytokine	0.0116	TNF
ULBP1	transmembrane receptor	0.0116	TNF
FBLN5	other	0.0116	Vegf
GLPG0634	chemical drug	0.0116	TNF
RCOR1	transcription regulator	0.0116	TNF
UGT2B15	enzyme	0.0116	Vegf
IL12RB2	transmembrane receptor	0.0116	TNF
asbestos	chemical toxicant	0.0116	TNF
leflunomide	chemical drug	0.0116	Vegf
lapatinib	chemical drug	0.0116	Vegf
pranlukast	chemical drug	0.0116	Vegf
sodium dodecyl sulfate	chemical drug	0.0116	TNF
polymyxin B	chemical drug	0.0116	TNF
celecoxib	chemical drug	0.0117	TNF,Vegf
aldosterone	chemical - endogenous mammalian	0.0117	TNF,Vegf
FGF1	growth factor	0.0119	IRS1,Vegf
cisplatin	chemical drug	0.0119	BHLHE41,Bvr,TNF,Vegf
JUNB	transcription regulator	0.0121	TNF,Vegf
IL21	cytokine	0.0121	TNF,Vegf
IL1	group	0.0121	KYNU,TNF,Vegf
TNFRSF1A	transmembrane receptor	0.0123	TNF,Vegf
reactive oxygen species	chemical toxicant	0.0123	TNF,Vegf
ganglioside	chemical - endogenous mammalian	0.0131	TNF
ganglioside GT1	chemical - endogenous mammalian	0.0131	TNF
(E)-4-hydroxy-3-methyl-but-2-enyl pyrophosphate	chemical - endogenous non-mammalian	0.0131	TNF
cytidylyl-3'-5'-guanosine	chemical reagent	0.0131	TNF
ZBTB10	other	0.0131	Vegf
selumetinib	chemical drug	0.0131	Vegf
HTR7	G-protein coupled receptor	0.0131	TNF
OLFM4	other	0.0131	TNF
FAT1	other	0.0131	Vegf
SASH3	other	0.0131	TNF
SARM1	transmembrane receptor	0.0131	TNF
MTORC2	complex	0.0131	Vegf
IL10RB	transmembrane receptor	0.0131	TNF
MKNK1	kinase	0.0131	TNF
THBD	transmembrane receptor	0.0131	TNF
OSMR	transmembrane receptor	0.0131	Vegf
TAC4	other	0.0131	TNF
CTSZ	peptidase	0.0131	TNF
RAMP1	transporter	0.0131	TNF
RALBP1	enzyme	0.0131	TNF
CD209	other	0.0131	TNF
LUM	other	0.0131	TNF
Ighg2b	other	0.0131	TNF
IDO1	enzyme	0.0131	TNF
RGS4	other	0.0131	Vegf
CPEB1	translation regulator	0.0131	Vegf
PRDX1	enzyme	0.0131	Vegf
IL1RAP	transmembrane receptor	0.0131	TNF
PTMA	other	0.0131	TNF
MSC	transcription regulator	0.0131	Vegf
DNAJB6	transcription regulator	0.0131	TNF
COCH	other	0.0131	TNF
LAT2	other	0.0131	TNF
TRAF1	other	0.0131	TNF
AP3B1	transporter	0.0131	TNF
HSPA1A/HSPA1B	enzyme	0.0131	TNF
CXCL1	cytokine	0.0131	TNF
SIAH1	enzyme	0.0131	Vegf
LILRB1	transmembrane receptor	0.0131	TNF
nedocromil sodium	chemical drug	0.0131	TNF
doxazosin	chemical drug	0.0131	Vegf
cytochalasin B	chemical toxicant	0.0131	TNF
acetone	chemical - endogenous non-mammalian	0.0131	TNF
domoic acid	chemical toxicant	0.0131	TNF
phenyl-N-tert-butylnitrone	chemical reagent	0.0131	Bvr
ketorolac	chemical drug	0.0131	Vegf
nickel chloride	chemical toxicant	0.0131	TNF
Z-DEVD-FMK	chemical - protease inhibitor	0.0131	BLMH
hexamethoxyflavone	chemical toxicant	0.0131	TNF
tyrphostin AG 127	chemical - kinase inhibitor	0.0131	TNF
L-N6-(1-iminoethyl)-lysine	chemical reagent	0.0131	IRS1
N-chlorotaurine	chemical - kinase inhibitor	0.0131	TNF
Cu2+	chemical - endogenous mammalian	0.0131	Vegf
lovastatin	chemical drug	0.0131	TNF,Vegf
Sb202190	chemical - kinase inhibitor	0.0133	TNF,Vegf
INSR	kinase	0.0134	IRS1,TNF,Vegf
AR	ligand-dependent nuclear receptor	0.0134	PEMT,TNF,Vegf
SB203580	chemical - kinase inhibitor	0.0135	EMP2,TNF,Vegf
Ras	group	0.0135	TNF,Vegf
SOCS1	other	0.0135	IRS1,TNF
CAV1	transmembrane receptor	0.0135	TNF,Vegf
IL1RN	cytokine	0.0135	TNF,Vegf
medroxyprogesterone acetate	chemical drug	0.0135	TNF,Vegf
HIF1A	transcription regulator	0.0136	BHLHE41,TNF,Vegf
curcumin	chemical drug	0.0136	IRS1,TNF,Vegf
VHL	transcription regulator	0.0137	TNF,Vegf
SMAD7	transcription regulator	0.0141	TNF,Vegf
H89	chemical - kinase inhibitor	0.0141	TNF,Vegf
IL27	cytokine	0.0144	TNF,Vegf
digoxin	chemical drug	0.0145	Vegf
(+)-catechin	chemical - endogenous non-mammalian	0.0145	TNF
CMKLR1	G-protein coupled receptor	0.0145	TNF
FAIM3	other	0.0145	TNF
TXK	kinase	0.0145	TNF
STAP2	other	0.0145	TNF
ADCY7	enzyme	0.0145	TNF
MALT1	peptidase	0.0145	TNF
LILRB4	other	0.0145	TNF
IL20	cytokine	0.0145	Vegf
miR-223-3p (miRNAs w/seed GUCAGUU)	mature microRNA	0.0145	IRS1
HCK	kinase	0.0145	TNF
LGALS3BP	transmembrane receptor	0.0145	TNF
NCF4	enzyme	0.0145	TNF
KLRD1	transmembrane receptor	0.0145	TNF
SELE	transmembrane receptor	0.0145	TNF
RPS6KA4	kinase	0.0145	TNF
NCR1	transmembrane receptor	0.0145	TNF
PTAFR	G-protein coupled receptor	0.0145	TNF
HOXB7	transcription regulator	0.0145	Vegf
DDX5	enzyme	0.0145	Vegf
NFKBIE	transcription regulator	0.0145	TNF
DEFB103A/DEFB103B	other	0.0145	Vegf
edaravone	chemical drug	0.0145	TNF
hydroquinone	chemical - endogenous mammalian	0.0145	TNF
methylene blue	chemical drug	0.0145	Vegf
calcifediol	chemical - endogenous mammalian	0.0145	TNF
cinnamaldehyde	chemical toxicant	0.0145	TNF
rosmarinic acid	chemical - endogenous non-mammalian	0.0145	TNF
SU1498	chemical - kinase inhibitor	0.0145	Vegf
pterostilbene	chemical drug	0.0145	Vegf
tin protoporphyrin IX	chemical reagent	0.0145	TNF
albuterol	chemical drug	0.0145	TNF
mastoparan	chemical toxicant	0.0145	TNF
BQ-788	chemical drug	0.0145	TNF
irinotecan	chemical drug	0.0145	TNF
mimosine	chemical drug	0.0145	Vegf
allopregnanolone	chemical - endogenous mammalian	0.0145	TNF
dydrogesterone	chemical drug	0.0145	TNF
formononetin	chemical - endogenous non-mammalian	0.0145	Vegf
CpG oligonucleotide	chemical drug	0.0146	TNF,Vegf
tetrachlorodibenzodioxin	chemical toxicant	0.015	IRS1,TNF,Vegf
ADORA2A	G-protein coupled receptor	0.0152	TNF,Vegf
valproic acid	chemical drug	0.0154	CRLF1,TNF,Vegf
quercetin	chemical drug	0.0159	TNF,Vegf
Rp-8-Br-cAMP	chemical - kinase inhibitor	0.016	TNF
CARD9	other	0.016	TNF
Tetanospasmin	chemical - endogenous non-mammalian	0.016	TNF
teriflunomide	chemical drug	0.016	TNF
NCF1	enzyme	0.016	TNF
Adaptor protein 2	complex	0.016	Vegf
CLEC4G	other	0.016	TNF
trypsin	group	0.016	Vegf
T 0070907	chemical reagent	0.016	TNF
S100A12	other	0.016	Vegf
OSCAR	other	0.016	TNF
LECT2	other	0.016	TNF
PLA2G2D	enzyme	0.016	TNF
Traj18	other	0.016	TNF
UCP2	transporter	0.016	TNF
PHLPP1	enzyme	0.016	IRS1
LY96	transmembrane receptor	0.016	TNF
CHRM3	G-protein coupled receptor	0.016	Vegf
miR-217-5p (and other miRNAs w/seed ACUGCAU)	mature microRNA	0.016	IRS1
CSK	kinase	0.016	TNF
USP7	peptidase	0.016	TNF
CD19	transmembrane receptor	0.016	TNF
SAA1	transporter	0.016	TNF
CRY2	enzyme	0.016	TNF
MAPK10	kinase	0.016	TNF
DHX9	enzyme	0.016	TNF
MAZ	transcription regulator	0.016	Vegf
LCP2	other	0.016	TNF
C5AR2	G-protein coupled receptor	0.016	TNF
RNF128	enzyme	0.016	TNF
GRN	growth factor	0.016	TNF
CRY1	enzyme	0.016	TNF
ELK3	transcription regulator	0.016	Vegf
EGLN3	enzyme	0.016	Vegf
TREM2	transmembrane receptor	0.016	TNF
S100A7	other	0.016	Vegf
vatalanib	chemical drug	0.016	Vegf
sevoflurane	chemical drug	0.016	TNF
monensin	chemical - endogenous non-mammalian	0.016	TNF
clonidine	chemical drug	0.016	TNF
manumycin A	chemical reagent	0.016	TNF
catecholamine	chemical - other	0.016	TNF
deguelin	chemical drug	0.016	Vegf
beta-cyclodextrin	chemical - endogenous non-mammalian	0.016	TNF
IL6	cytokine	0.0163	CRLF1,IRS1,TNF,Vegf
IL13	cytokine	0.0164	DUOX1,TNF,Vegf
ADIPOQ	other	0.0164	TNF,Vegf
IL18	cytokine	0.0164	TNF,Vegf
halofuginone	chemical drug	0.0164	EMP1,SPARCL1
isoproterenol	chemical drug	0.0164	TNF,Vegf
vorinostat	chemical drug	0.0168	TNF,Vegf
KLF2	transcription regulator	0.0171	TNF,Vegf
tunicamycin	chemical - endogenous non-mammalian	0.0171	FAM132A,TNF
15(S)-HETE	chemical - endogenous mammalian	0.0174	Vegf
azithromycin	chemical drug	0.0174	TNF
PLC	group	0.0174	TNF
highly active antiretroviral therapy	chemical drug	0.0174	TNF
Il8r	group	0.0174	Vegf
liquiritigenin	chemical - endogenous non-mammalian	0.0174	Vegf
PLA2G10	enzyme	0.0174	TNF
miR-96-5p (and other miRNAs w/seed UUGGCAC)	mature microRNA	0.0174	IRS1
PDE3B	enzyme	0.0174	TNF
IL36G	cytokine	0.0174	TNF
Tcrd	other	0.0174	TNF
ABCG1	transporter	0.0174	TNF
HHEX	transcription regulator	0.0174	Vegf
NPY2R	G-protein coupled receptor	0.0174	TNF
10-nitrooleate	chemical - endogenous mammalian	0.0174	TNF
RELN	peptidase	0.0174	LYVE1
PDCD4	other	0.0174	Vegf
APEX1	enzyme	0.0174	Vegf
CXCR2	G-protein coupled receptor	0.0174	Vegf
EPHA2	kinase	0.0174	Vegf
ACE2	peptidase	0.0174	TNF
TFF3	other	0.0174	Vegf
HNRNPA1	other	0.0174	TNF
IL37	cytokine	0.0174	TNF
ebselen	chemical drug	0.0174	TNF
coomassie brilliant blue	chemical drug	0.0174	Vegf
abscisic acid	chemical - endogenous non-mammalian	0.0174	TNF
SR 144528	chemical reagent	0.0174	TNF
D-sphingosine	chemical - endogenous mammalian	0.0174	TNF
zinc sulfate	chemical drug	0.0174	TNF
N,N-dimethylsphingosine	chemical reagent	0.0174	TNF
tetrathiomolybdate	chemical drug	0.0174	Vegf
loxoribine	chemical drug	0.0174	TNF
agmatine	chemical - endogenous mammalian	0.0174	Vegf
U18666A	chemical reagent	0.0174	TNF
TLR2	transmembrane receptor	0.0183	TNF,Vegf
PTGS2	enzyme	0.0185	TNF,Vegf
BRCA1	transcription regulator	0.0185	TNF,Vegf
geldanamycin	chemical - endogenous non-mammalian	0.0185	IRS1,TNF
leukotriene C4	chemical - endogenous mammalian	0.0188	TNF
D-galactose	chemical - endogenous mammalian	0.0188	TNF
BIRC3	enzyme	0.0188	TNF
mannosylated lipoarabinomannan	chemical - endogenous non-mammalian	0.0188	TNF
LILRA2	other	0.0188	TNF
IL31	other	0.0188	Vegf
BTLA	other	0.0188	TNF
COL1A1	other	0.0188	Vegf
APOA4	transporter	0.0188	TNF
CFB	peptidase	0.0188	Vegf
NOD1	other	0.0188	TNF
GDF15	growth factor	0.0188	TNF
HAVCR2	other	0.0188	TNF
SPHK2	kinase	0.0188	TNF
CD180	other	0.0188	TNF
NFKBIZ	transcription regulator	0.0188	TNF
CXCL2	cytokine	0.0188	TNF
RBP3	transporter	0.0188	TNF
EREG	growth factor	0.0188	TNF
NOX1	ion channel	0.0188	TNF
DOK1	kinase	0.0188	TNF
SERPINB5	other	0.0188	Vegf
PON1	phosphatase	0.0188	TNF
PTGFR	G-protein coupled receptor	0.0188	Vegf
CXCL3	cytokine	0.0188	TNF
SP7	transcription regulator	0.0188	Vegf
IL15RA	transmembrane receptor	0.0188	TNF
HAVCR1	other	0.0188	TNF
CCL3L3	cytokine	0.0188	TNF
TRIM21	enzyme	0.0188	TNF
L-685,458	chemical - protease inhibitor	0.0188	TNF
isopentenyl diphosphate	chemical - endogenous mammalian	0.0188	TNF
mevastatin	chemical drug	0.0188	TNF
ethylenediaminetetraacetic acid	chemical drug	0.0188	TNF
apicidin	chemical - endogenous non-mammalian	0.0188	Vegf
poly-L-lysine	chemical reagent	0.0188	Vegf
biochanin A	chemical toxicant	0.0188	TNF
prostaglandin	chemical drug	0.0188	TNF
cyclomaltodextrin	chemical drug	0.0188	TNF
copper	chemical - endogenous mammalian	0.0188	Vegf
Ap1	complex	0.019	TNF,Vegf
acetaminophen	chemical drug	0.0192	TNF,Vegf
ESR1	ligand-dependent nuclear receptor	0.0193	IRS1,TNF,Vegf
IGF1	growth factor	0.0194	IRS1,TNF,Vegf
metribolone	chemical reagent	0.0195	PPAP2A,TNF
MAPK9	kinase	0.0197	TNF,Vegf
MAPK8	kinase	0.0202	TNF,Vegf
moxonidine	chemical drug	0.0203	IRS1
nystatin	chemical drug	0.0203	TNF
clarithromycin	chemical drug	0.0203	TNF
estrone	chemical - endogenous mammalian	0.0203	IRS1
ADP	chemical - endogenous mammalian	0.0203	TNF
dihydroartemisinin	chemical drug	0.0203	Vegf
lymphotoxin-alpha1-beta2	complex	0.0203	TNF
SIRT3	enzyme	0.0203	TNF
TNFAIP8L2	other	0.0203	TNF
Iga	complex	0.0203	TNF
SCAVENGER receptor CLASS A	group	0.0203	TNF
GHRHR	G-protein coupled receptor	0.0203	TNF
SMURF1	enzyme	0.0203	Vegf
FCER2	transmembrane receptor	0.0203	TNF
MMP3	peptidase	0.0203	TNF
PHB	transcription regulator	0.0203	TNF
TNFSF9	cytokine	0.0203	TNF
GABBR1	G-protein coupled receptor	0.0203	TNF
ADAM15	peptidase	0.0203	TNF
PDE5A	enzyme	0.0203	Vegf
ENPP2	enzyme	0.0203	TNF
3-aminobenzamide	chemical toxicant	0.0203	TNF
sertraline	chemical drug	0.0203	TNF
salmeterol	chemical drug	0.0203	TNF
pyruvaldehyde	chemical - endogenous mammalian	0.0203	Vegf
zymosan A	chemical - endogenous non-mammalian	0.0203	TNF
spermine	chemical - endogenous mammalian	0.0203	TNF
asiatic acid	chemical reagent	0.0203	Vegf
myricetin	chemical - endogenous non-mammalian	0.0203	Vegf
D-tubocurarine	chemical drug	0.0203	TNF
neuroprotectin D1	chemical - endogenous mammalian	0.0203	TNF
iloprost	chemical drug	0.0203	TNF
gambogic acid	chemical - endogenous non-mammalian	0.0203	Vegf
melphalan	chemical drug	0.0203	TNF
beta-1,3-glucan	chemical drug	0.0203	TNF
cardiotoxin	chemical - other	0.0205	AOC3,TNF
Mek	group	0.0205	TNF,Vegf
GATA3	transcription regulator	0.0205	BHLHE41,TNF
bleomycin	chemical drug	0.0207	TNF,Vegf
PPARG	ligand-dependent nuclear receptor	0.0208	IRS1,TNF,UCK1
cyclosporin A	biologic drug	0.021	LYVE1,TNF,Vegf
poly rI:rC-RNA	chemical reagent	0.0212	DUOX1,KYNU,TNF
APP	other	0.0212	CRLF1,KYNU,TNF,Vegf
IgG	complex	0.0213	EMP1,TNF
androgen	chemical drug	0.0215	PPAP2A,Vegf
sirolimus	chemical drug	0.0216	IRS1,TNF,Vegf
monophosphoryl lipid A	chemical reagent	0.0217	TNF
amphotericin B	chemical drug	0.0217	TNF
sunitinib	chemical drug	0.0217	Vegf
Fcgr3	group	0.0217	TNF
IKK (complex)	complex	0.0217	Vegf
1'-acetoxychavicol acetate	chemical reagent	0.0217	Vegf
cryptotanshinone	chemical drug	0.0217	Vegf
IFNL3	other	0.0217	TNF
VIMP	other	0.0217	TNF
PECAM1	other	0.0217	TNF
ADRBK1	kinase	0.0217	TNF
PLCG2	enzyme	0.0217	TNF
AIMP1	cytokine	0.0217	TNF
TNFSF4	cytokine	0.0217	TNF
BHLHE40	transcription regulator	0.0217	BHLHE41
PRF1	other	0.0217	TNF
STK3	kinase	0.0217	TNF
KDM5A	transcription regulator	0.0217	Vegf
GNB2L1	enzyme	0.0217	Vegf
FCER1A	transmembrane receptor	0.0217	TNF
ITIH1	other	0.0217	TNF
RPS6KA5	kinase	0.0217	TNF
ITGAL	transmembrane receptor	0.0217	TNF
IRAK2	kinase	0.0217	TNF
HNRNPU	transporter	0.0217	TNF
BCL10	transcription regulator	0.0217	TNF
CD47	transmembrane receptor	0.0217	TNF
CNR2	G-protein coupled receptor	0.0217	TNF
IL36A	cytokine	0.0217	TNF
AQP1	transporter	0.0217	Vegf
NDN	other	0.0217	WNT10A
antimycin A	chemical - endogenous non-mammalian	0.0217	TNF
cuprizone	chemical toxicant	0.0217	TNF
silicon dioxide	chemical drug	0.0217	TNF
dexmedetomidine	chemical drug	0.0217	Vegf
picryl chloride	chemical toxicant	0.0217	TNF
nimodipine	chemical drug	0.0217	TNF
helenalin	chemical - endogenous non-mammalian	0.0217	Vegf
caffeic acid	chemical - endogenous mammalian	0.0217	TNF
alpha-tocopherol succinate	chemical drug	0.0217	TNF
lauric acid	chemical - endogenous mammalian	0.0217	TNF
poly dA-dT	chemical reagent	0.0217	TNF
cobalt	chemical toxicant	0.0217	TNF
pioglitazone	chemical drug	0.022	IRS1,TNF
nitric oxide	chemical - endogenous mammalian	0.0223	TNF,Vegf
butyric acid	chemical - endogenous mammalian	0.0224	IRS1,TNF,Vegf
MAPK14	kinase	0.0226	TNF,Vegf
resiquimod	chemical drug	0.0226	TNF,Vegf
FOXO3	transcription regulator	0.0231	TNF,Vegf
misoprostol	chemical drug	0.0231	TNF
glycine	chemical - endogenous mammalian	0.0231	TNF
Diphtheria Toxin	chemical reagent	0.0231	TNF
RNASEL	enzyme	0.0231	TNF
SIGIRR	transmembrane receptor	0.0231	TNF
Hmgb1	transcription regulator	0.0231	TNF
CABIN1	other	0.0231	Vegf
C1QA	other	0.0231	TNF
GIP	other	0.0231	TNF
HRH2	G-protein coupled receptor	0.0231	TNF
CGB (includes others)	other	0.0231	Vegf
TNFRSF6B	transmembrane receptor	0.0231	TNF
TARDBP	transcription regulator	0.0231	TNF
STK4	kinase	0.0231	TNF
MMP12	peptidase	0.0231	Vegf
NPY1R	G-protein coupled receptor	0.0231	TNF
FCGR1A	transmembrane receptor	0.0231	TNF
ADRB3	G-protein coupled receptor	0.0231	TNF
NOS1	enzyme	0.0231	Vegf
TEK	kinase	0.0231	TNF
VIPR1	G-protein coupled receptor	0.0231	TNF
IL1RL1	transmembrane receptor	0.0231	TNF
Cdc42	enzyme	0.0231	TNF
LGALS9	other	0.0231	TNF
CETP	enzyme	0.0231	TNF
cyclopiazonic acid	chemical - endogenous non-mammalian	0.0231	TNF
erythromycin	chemical drug	0.0231	TNF
D609	chemical reagent	0.0231	TNF
zearalenone	chemical toxicant	0.0231	TNF
heme	chemical - endogenous mammalian	0.0231	TNF
piperine	chemical drug	0.0231	TNF
leptomycin B	chemical drug	0.0231	TNF
LEPR	transmembrane receptor	0.0234	TNF,Vegf
mono-(2-ethylhexyl)phthalate	chemical toxicant	0.0239	TNF,Vegf
Tnf (family)	group	0.0242	DUOX1,ESM1
E2F1	transcription regulator	0.0243	IRS1,TNF,Vegf
NFKBIA	transcription regulator	0.0244	ESM1,TNF,Vegf
CSF1	cytokine	0.0244	SIGLEC1,TNF
leukotriene B4	chemical - endogenous mammalian	0.0246	TNF
8-(4-chlorophenylthio)-guanosine-3', 5'-cyclic monophosphate	chemical reagent	0.0246	TNF
ssRNA40	chemical reagent	0.0246	TNF
HCAR2	G-protein coupled receptor	0.0246	TNF
LGR4	other	0.0246	TNF
Endothelin	group	0.0246	TNF
IgG1	complex	0.0246	TNF
fontolizumab	biologic drug	0.0246	TNF
TNFSF14	cytokine	0.0246	TNF
CD81	other	0.0246	TNF
FKBP4	enzyme	0.0246	TNF
BCL2L11	other	0.0246	TNF
LBP	transporter	0.0246	TNF
BMPER	other	0.0246	Vegf
LAT	kinase	0.0246	TNF
LAMA5	other	0.0246	TNF
TACR1	G-protein coupled receptor	0.0246	TNF
EPHB6	kinase	0.0246	TNF
S1PR1	G-protein coupled receptor	0.0246	TNF
PTPN22	phosphatase	0.0246	TNF
IRAK3	kinase	0.0246	TNF
CCR6	G-protein coupled receptor	0.0246	TNF
C5	other	0.0246	TNF
PCSK1	peptidase	0.0246	TNF
SIRPA	phosphatase	0.0246	TNF
HSP90AB1	enzyme	0.0246	Vegf
IL19	cytokine	0.0246	TNF
NCR2	transmembrane receptor	0.0246	TNF
PD 169316	chemical - kinase inhibitor	0.0246	Vegf
perindopril	chemical drug	0.0246	Vegf
ethyl pyruvate	chemical drug	0.0246	TNF
nimesulide	chemical drug	0.0246	Vegf
dipyridamole	chemical drug	0.0246	TNF
isoliquiritigenin	chemical - endogenous non-mammalian	0.0246	Vegf
magnolol	chemical - endogenous non-mammalian	0.0246	TNF
2,4-dinitrofluorobenzene	chemical toxicant	0.0246	TNF
TGAL copolymer	chemical drug	0.0246	TNF
vanadate	chemical - other	0.0246	TNF
GSTP1	enzyme	0.0256	LYVE1,TNF
raloxifene	chemical drug	0.0258	KYNU,TNF
3M-002	chemical reagent	0.026	TNF
Angiotensin II receptor type 1	group	0.026	Vegf
LPIN1	phosphatase	0.026	TNF
IL36B	cytokine	0.026	TNF
MAPK13	kinase	0.026	TNF
LITAF	transcription regulator	0.026	TNF
CD200	other	0.026	TNF
CHRNA7	transmembrane receptor	0.026	TNF
HOXB9	transcription regulator	0.026	Vegf
MAPK12	kinase	0.026	TNF
LOX	enzyme	0.026	Vegf
CCL4	cytokine	0.026	TNF
TLR1	transmembrane receptor	0.026	TNF
NLRC5	transcription regulator	0.026	TNF
KLK5	peptidase	0.026	TNF
NRTN	growth factor	0.026	TNF
isoprenaline	chemical drug	0.026	TNF
benzyl isothiocyanate	chemical - endogenous non-mammalian	0.026	Vegf
tranilast	chemical drug	0.026	TNF
L-carnitine	chemical - endogenous mammalian	0.026	TNF
hydrochloric acid	chemical - endogenous non-mammalian	0.026	TNF
lisinopril	biologic drug	0.026	TNF
ceruletide	chemical drug	0.026	TNF
S-(2,3-bispalmitoyloxypropyl)-cysteine-GDPKHPKSF	chemical reagent	0.026	TNF
L-tryptophan	chemical - endogenous mammalian	0.0274	TNF
prostaglandin E1	chemical - endogenous mammalian	0.0274	Vegf
Cbp/p300	group	0.0274	TNF
ETS	group	0.0274	TNF
CBX7	other	0.0274	KYNU
HTATIP2	transcription regulator	0.0274	Vegf
MSR1	transmembrane receptor	0.0274	TNF
HOXA13	transcription regulator	0.0274	EMP2
TNFRSF18	transmembrane receptor	0.0274	TNF
CASP8	peptidase	0.0274	TNF
PYCARD	transcription regulator	0.0274	TNF
miR-7a-5p (and other miRNAs w/seed GGAAGAC)	mature microRNA	0.0274	IRS1
mir-150	microRNA	0.0274	Vegf
IGFBP5	other	0.0274	IRS1
CX3CR1	G-protein coupled receptor	0.0274	TNF
CD69	transmembrane receptor	0.0274	TNF
OGT	enzyme	0.0274	Vegf
ATG7	enzyme	0.0274	TNF
MNT	transcription regulator	0.0274	TNF
KISS1R	G-protein coupled receptor	0.0274	Vegf
RARRES2	transmembrane receptor	0.0274	TNF
ketamine	chemical drug	0.0274	TNF
CEP-1347	chemical drug	0.0274	TNF
triflusal	chemical drug	0.0274	TNF
calyculin A	chemical toxicant	0.0274	TNF
N-[N-(3,5-difluorophenacetyl-L-Ala)]-S-phenylglycine t-butyl ester	chemical - protease inhibitor	0.0274	Vegf
riboflavin	chemical - endogenous mammalian	0.0274	TNF
CXCL12	cytokine	0.0275	TNF,Vegf
STAT5A	transcription regulator	0.0275	TNF,Vegf
15-deoxy-delta-12,14 -PGJ 2	chemical - endogenous non-mammalian	0.0278	TNF,Vegf
Jnk	group	0.0281	TNF,Vegf
SREBF1	transcription regulator	0.0281	TNF,Vegf
cholesterol	chemical - endogenous mammalian	0.0287	TNF,Vegf
dacinostat	chemical drug	0.0288	Vegf
CYP2E1	enzyme	0.0288	TNF
NCL	other	0.0288	Vegf
CD274	enzyme	0.0288	TNF
PDCD1	phosphatase	0.0288	TNF
CX3CL1	cytokine	0.0288	TNF
XIAP	enzyme	0.0288	TNF
NTN1	other	0.0288	TNF
MAP2K2	kinase	0.0288	IRS1
SOCS6	other	0.0288	TNF
SP4	transcription regulator	0.0288	Vegf
CTSB	peptidase	0.0288	Vegf
RIPK1	kinase	0.0288	TNF
PDPK1	kinase	0.0288	TNF
LIPG	enzyme	0.0288	TNF
TLR6	transmembrane receptor	0.0288	TNF
Klra4 (includes others)	transmembrane receptor	0.0288	TNF
wogonin	chemical - endogenous non-mammalian	0.0288	Vegf
chrysin	chemical - endogenous non-mammalian	0.0288	Vegf
butaprost	chemical drug	0.0288	TNF
fludarabine	chemical drug	0.0288	Vegf
methyl-beta-cyclodextrin	chemical drug	0.0288	Vegf
tripterine	chemical - endogenous non-mammalian	0.0288	TNF
nicotine	chemical drug	0.029	TNF,Vegf
U0126	chemical - kinase inhibitor	0.0296	EMP1,TNF,Vegf
JINK1/2	group	0.0302	TNF
Fibrinogen	complex	0.0302	TNF
DLL4	other	0.0302	LYVE1
GAS6	growth factor	0.0302	TNF
CTSS	peptidase	0.0302	TNF
MC4R	G-protein coupled receptor	0.0302	TNF
ITGAM	transmembrane receptor	0.0302	TNF
FABP4	transporter	0.0302	TNF
NFE2L1	transcription regulator	0.0302	TNF
RNASE1	enzyme	0.0302	TNF
LRP5	transmembrane receptor	0.0302	IRS1
rimonabant	chemical drug	0.0302	TNF
PD 153035	chemical drug	0.0302	Vegf
mangiferin	chemical - endogenous non-mammalian	0.0302	TNF
bafilomycin A1	chemical drug	0.0302	TNF
alendronic acid	chemical drug	0.0302	Vegf
acetaldehyde	chemical - endogenous mammalian	0.0302	TNF
stearic acid	chemical - endogenous mammalian	0.0302	TNF
tosylphenylalanyl chloromethyl ketone	chemical - protease inhibitor	0.0302	TNF
cannabidiol	chemical drug	0.0302	TNF
bosentan	chemical drug	0.0317	TNF
Ikb	group	0.0317	TNF
cis-urocanic acid	chemical drug	0.0317	TNF
SEMA7A	transmembrane receptor	0.0317	TNF
CLEC7A	transmembrane receptor	0.0317	TNF
oxymatrine	chemical - endogenous non-mammalian	0.0317	TNF
vasoactive intestinal peptide	chemical drug	0.0317	Vegf
PGF	growth factor	0.0317	TNF
NAMPT	cytokine	0.0317	TNF
IL2RA	transmembrane receptor	0.0317	TNF
IL10RA	transmembrane receptor	0.0317	TNF
TICAM2	other	0.0317	TNF
NFIX	transcription regulator	0.0317	SPARCL1
SFTPD	other	0.0317	TNF
FASN	enzyme	0.0317	TNF
POSTN	other	0.0317	Vegf
NOX4	enzyme	0.0317	Vegf
RAD21	other	0.0317	Vegf
pitavastatin	chemical drug	0.0317	TNF
mezerein	chemical - endogenous non-mammalian	0.0317	TNF
GABA	chemical - endogenous mammalian	0.0317	TNF
ilomastat	chemical drug	0.0317	TNF
EDN1	cytokine	0.0317	CALCRL,Vegf
lactacystin	chemical - protease inhibitor	0.032	IRS1,TNF
tacrolimus	chemical drug	0.0323	TNF,Vegf
IFNG	cytokine	0.0327	CRLF1,ESM1,KYNU,TNF,Vegf
LY294002	chemical - kinase inhibitor	0.0327	IRS1,TNF,Vegf
LIF	cytokine	0.0329	TNF,Vegf
CREBBP	transcription regulator	0.0329	TNF,Vegf
zidovudine	chemical drug	0.0331	Vegf
2-aminopurine	chemical reagent	0.0331	TNF
NfkB-RelA	complex	0.0331	TNF
IL17a dimer	complex	0.0331	TNF
NR2E1	ligand-dependent nuclear receptor	0.0331	Vegf
MST1	growth factor	0.0331	TNF
TWIST2	transcription regulator	0.0331	TNF
ICOSLG/LOC102723996	other	0.0331	TNF
ALOX15	enzyme	0.0331	TNF
ITGA1	other	0.0331	TNF
MBP	other	0.0331	TNF
CARD11	kinase	0.0331	TNF
CLU	other	0.0331	TNF
sorafenib	chemical drug	0.0331	TNF
octreotide	biologic drug	0.0331	Vegf
deoxynivalenol	chemical toxicant	0.0331	TNF
pristane	chemical toxicant	0.0331	TNF
lipoarabinomannan	chemical - endogenous non-mammalian	0.0331	TNF
SMAD4	transcription regulator	0.0332	TNF,Vegf
CHUK	kinase	0.0344	CRLF1,TNF
HDAC1	transcription regulator	0.0344	TNF,Vegf
dexamethasone phosphate	chemical drug	0.0345	LYVE1
IL-1R	group	0.0345	TNF
PRKAA	group	0.0345	TNF
oleoyl-estrone	chemical drug	0.0345	TNF
Relaxin	group	0.0345	Vegf
ZC3H12A	other	0.0345	TNF
NFAT5	transcription regulator	0.0345	TNF
SHC1	kinase	0.0345	Vegf
NODAL	growth factor	0.0345	TNF
RAG2	enzyme	0.0345	TNF
SLPI	other	0.0345	TNF
mir-25	microRNA	0.0345	TNF
BGN	other	0.0345	TNF
UCN	other	0.0345	TNF
COL4A3	other	0.0345	Vegf
CD9	other	0.0345	TNF
ARRB1	other	0.0345	TNF
HSPD1	enzyme	0.0345	TNF
everolimus	chemical drug	0.0345	Vegf
arotinoid acid	chemical toxicant	0.0345	TNF
geranylgeranyl pyrophosphate	chemical - endogenous mammalian	0.0345	TNF
diosgenin	chemical - endogenous non-mammalian	0.0345	Vegf
Ni2+	chemical reagent	0.0345	Vegf
simvastatin	chemical drug	0.0348	TNF,Vegf
FOS	transcription regulator	0.0354	BLMH,ESM1,TNF
D-glucose	chemical - endogenous mammalian	0.0357	DUOX1,TNF,Vegf
lithocholic acid	chemical - endogenous mammalian	0.0359	TNF
TRA	transmembrane receptor	0.0359	TNF
CCL3	cytokine	0.0359	TNF
HAND1	transcription regulator	0.0359	Vegf
CXCL10	cytokine	0.0359	TNF
RCAN1	transcription regulator	0.0359	TNF
HEXIM1	transcription regulator	0.0359	Vegf
HSP90B1	other	0.0359	TNF
ADA	enzyme	0.0359	TNF
CCR1	G-protein coupled receptor	0.0359	TNF
FLT3	kinase	0.0359	TNF
hemocyanin	biologic drug	0.0359	TNF
zoledronic acid	chemical drug	0.0359	Vegf
KN-62	chemical - kinase inhibitor	0.0359	TNF
MALP-2s	chemical reagent	0.0359	TNF
clodronic acid	chemical drug	0.0359	TNF
amitriptyline	chemical drug	0.0359	Vegf
alpha-tocopherol	chemical drug	0.0359	TNF
linolenic acid	chemical - endogenous mammalian	0.0359	TNF
IL1A	cytokine	0.0364	TNF,Vegf
IGF1R	transmembrane receptor	0.037	IRS1,Vegf
CpG ODN 2216	chemical reagent	0.0373	TNF
arginine	chemical - endogenous mammalian	0.0373	TNF
xanthohumol	chemical - endogenous non-mammalian	0.0373	TNF
FCGR2B	transmembrane receptor	0.0373	TNF
AREG	growth factor	0.0373	Vegf
CASP3	peptidase	0.0373	TNF
SIAH2	transcription regulator	0.0373	Vegf
MIR124	group	0.0373	TNF
mir-132	microRNA	0.0373	TNF
mir-126	microRNA	0.0373	IRS1
NPR1	enzyme	0.0373	TNF
VAV1	transcription regulator	0.0373	TNF
ARRB2	other	0.0373	TNF
PRKCQ	kinase	0.0373	TNF
FCGR2A	transmembrane receptor	0.0373	TNF
PTPRC	phosphatase	0.0373	TNF
PROX1	transcription regulator	0.0373	LYVE1
ozone	chemical toxicant	0.0373	TNF
bryostatin 1	chemical drug	0.0373	TNF
irbesartan	chemical drug	0.0373	Vegf
azoxymethane	chemical toxicant	0.0373	Vegf
cyanocobalamin	chemical - endogenous mammalian	0.0373	TNF
bisindolylmaleimide	chemical - kinase inhibitor	0.0373	TNF
betulinic acid	chemical drug	0.0373	Vegf
vinblastine	chemical drug	0.0373	TNF
RAF1	kinase	0.0373	EMP1,TNF
SMAD3	transcription regulator	0.0373	TNF,Vegf
KLF4	transcription regulator	0.0383	IRS1,Vegf
diethylstilbestrol	chemical drug	0.0386	EMP1,FMO1
prostaglandin D2	chemical - endogenous mammalian	0.0387	TNF
SCARB1	transporter	0.0387	TNF
miR-92a-3p (and other miRNAs w/seed AUUGCAC)	mature microRNA	0.0387	TNF
REN	peptidase	0.0387	TNF
TNC	other	0.0387	TNF
BECN1	other	0.0387	TNF
IL27RA	transmembrane receptor	0.0387	TNF
vitamin K3	chemical drug	0.0387	ESM1
hemozoin	chemical - endogenous non-mammalian	0.0387	TNF
D-fructose	chemical - endogenous mammalian	0.0387	TNF
Akt	group	0.0396	TNF,Vegf
3-methyladenine	chemical toxicant	0.0401	TNF
NPM1	transcription regulator	0.0401	TNF
leucine	chemical - endogenous mammalian	0.0401	TNF
CASP1	peptidase	0.0401	TNF
NFATC4	transcription regulator	0.0401	TNF
F3	transmembrane receptor	0.0401	TNF
GJA1	transporter	0.0401	TNF
S100A8	other	0.0401	TNF
TRADD	other	0.0401	TNF
PRKD1	kinase	0.0401	TNF
HSF2	transcription regulator	0.0401	TNF
ferulic acid	chemical - endogenous non-mammalian	0.0401	Vegf
lipid	chemical - endogenous mammalian	0.0401	TNF
titanium dioxide	chemical drug	0.0401	TNF
indole-3-carbinol	chemical drug	0.0401	FMO1
TO-901317	chemical reagent	0.041	FMO1,TNF
BAK1	other	0.0415	TNF
AGTR2	G-protein coupled receptor	0.0415	Vegf
PTGER4	G-protein coupled receptor	0.0415	TNF
NOTCH2	transcription regulator	0.0415	TNF
PTPN6	phosphatase	0.0415	TNF
PLAT	peptidase	0.0415	TNF
PAK1	kinase	0.0415	Vegf
MUC1	other	0.0415	TNF
NPPA	other	0.0415	TNF
HOXA7	transcription regulator	0.0415	CALCRL
rolipram	chemical drug	0.0415	TNF
R-WIN 55,212	chemical reagent	0.0415	TNF
bardoxolone	chemical drug	0.0415	IRS1
targinine	chemical drug	0.0415	TNF
Immunoglobulin	complex	0.0416	TNF,Vegf
Creb	group	0.0423	TNF,Vegf
TP53	transcription regulator	0.0428	FMO1,IRS1,TDO2,TNF,Vegf
etanercept	biologic drug	0.0429	TNF
oleanolic acid	chemical - endogenous non-mammalian	0.0429	Vegf
INPP5D	phosphatase	0.0429	TNF
TIRAP	other	0.0429	TNF
IDH1	enzyme	0.0429	Vegf
RPSA	translation regulator	0.0429	TNF
NPY	other	0.0429	TNF
CAMK4	kinase	0.0429	TNF
S100A9	other	0.0429	TNF
MTTP	transporter	0.0429	TNF
PTX3	other	0.0429	TNF
GNAI2	other	0.0429	TNF
IL17RA	transmembrane receptor	0.0429	TNF
KRT17	other	0.0429	TNF
sildenafil	chemical drug	0.0429	TNF
semaxinib	chemical drug	0.0429	Vegf
taurine	chemical - endogenous mammalian	0.0429	TNF
PD98059	chemical - kinase inhibitor	0.043	EMP1,TNF,Vegf
Tgf beta	group	0.043	TNF,Vegf
AKT1	kinase	0.0433	IRS1,TNF
prednisolone	chemical drug	0.0437	TNF,Vegf
prostaglandin J2	chemical - endogenous non-mammalian	0.0443	TNF
Fc gamma receptor	group	0.0443	TNF
SIRT6	enzyme	0.0443	TNF
PLP1	other	0.0443	TNF
IL23A	cytokine	0.0443	TNF
IFIH1	enzyme	0.0443	TNF
S100A4	other	0.0443	Vegf
IL32	cytokine	0.0443	TNF
ABCA1	transporter	0.0443	TNF
CGA	other	0.0443	Vegf
CDC42	enzyme	0.0443	Vegf
BCL11B	other	0.0443	TNF
linsidomine	chemical drug	0.0443	TNF
tempol	chemical drug	0.0443	Vegf
4-tert-octylphenol	chemical toxicant	0.0443	EMP1
acetovanillone	chemical drug	0.0443	Vegf
sodium orthovanadate	chemical reagent	0.0443	Vegf
fisetin	chemical toxicant	0.0443	Vegf
fulvestrant	chemical drug	0.0454	IRS1,TNF
TMEM173	other	0.0457	TNF
TEAD4	transcription regulator	0.0457	Vegf
TRB	transmembrane receptor	0.0457	TNF
CR1L	other	0.0457	TNF
DNASE2	enzyme	0.0457	TNF
SPHK1	kinase	0.0457	TNF
ACVRL1	kinase	0.0457	LYVE1
ADORA2B	G-protein coupled receptor	0.0457	TNF
ZBTB7B	transcription regulator	0.0457	TNF
PLG	peptidase	0.0457	TNF
IRAK1	kinase	0.0457	TNF
IRF9	transcription regulator	0.0457	TNF
CORT	other	0.0457	TNF
temozolomide	chemical drug	0.0457	Vegf
erlotinib	chemical drug	0.0457	Vegf
parthenolide	chemical drug	0.0457	Vegf
ribavirin	chemical drug	0.0457	TNF
honokiol	chemical - endogenous non-mammalian	0.0457	Vegf
S-nitroso-N-acetylpenicillamine	chemical reagent	0.0457	TNF
Hsp70	group	0.0471	TNF
HLX	transcription regulator	0.0471	KYNU
ITGAV	ion channel	0.0471	Vegf
HSD11B1	enzyme	0.0471	TNF
PTTG1	transcription regulator	0.0471	Vegf
STUB1	enzyme	0.0471	Vegf
JAK3	kinase	0.0471	TNF
CUX1	transcription regulator	0.0471	WNT10A
TNFRSF9	transmembrane receptor	0.0471	TNF
fluvastatin	chemical drug	0.0471	TNF
cyclopamine	chemical reagent	0.0471	Vegf
choline	chemical - endogenous mammalian	0.0471	PEMT
S-adenosylmethionine	chemical - endogenous mammalian	0.0471	TNF
bile acid	chemical - endogenous mammalian	0.0471	TNF
APOE	transporter	0.0472	TNF,Vegf
indomethacin	chemical drug	0.0472	TNF,Vegf
TLR3	transmembrane receptor	0.0475	TNF,Vegf
galactosylceramide-alpha	chemical reagent	0.0485	TNF
3M-011	chemical reagent	0.0485	TNF
XDH	enzyme	0.0485	TNF
mir-8	microRNA	0.0485	Vegf
CD4	transmembrane receptor	0.0485	TNF
PLAUR	transmembrane receptor	0.0485	TNF
BCL2L1	other	0.0485	TNF
HDAC6	transcription regulator	0.0485	TNF
MARK2	kinase	0.0485	TNF
SELP	transmembrane receptor	0.0485	TNF
HBEGF	growth factor	0.0485	Vegf
diclofenac	chemical drug	0.0485	TNF
CGS 21680	chemical reagent	0.0485	TNF
monocrotaline	chemical toxicant	0.0485	TNF
phorbol 12,13-dibutyrate	chemical - endogenous non-mammalian	0.0485	TNF
22(R)-hydroxycholesterol	chemical - endogenous mammalian	0.0485	TNF
fenofibrate	chemical drug	0.049	TNF,Vegf
RNA polymerase II	complex	0.0493	TNF,Vegf
TNFSF11	cytokine	0.0493	TNF,Vegf
SUMO3	other	0.0499	IRS1
CD80	transmembrane receptor	0.0499	TNF
AKT2	kinase	0.0499	TNF
MMP2	peptidase	0.0499	Vegf
NLRP12	other	0.0499	TNF
FASLG	cytokine	0.0499	TNF
7-ethyl-10-hydroxy-camptothecin	chemical drug	0.0499	ESM1
Bio Functions
Categories	Diseases or Functions Annotation	p-Value	Molecules	# Molecules
Carbohydrate Metabolism, Molecular Transport	transport of monosaccharide	2.38e-08	AOC3,estriol,IRS1,isoleucine,L-phenylalanine,TNF,tyramine	7
Carbohydrate Metabolism, Cellular Function and Maintenance, Molecular Transport, Small Molecule Biochemistry	transport of D-glucose	3.39e-07	AOC3,IRS1,isoleucine,L-phenylalanine,TNF,tyramine	6
Amino Acid Metabolism, Small Molecule Biochemistry	hydrolysis of L-alanine	2.52e-06	BLMH,KYNU	2
Cellular Development	epithelial-mesenchymal transition of colon cancer cell lines	3.07e-06	FFAR4,SPARCL1,TNF	3
Amino Acid Metabolism, Molecular Transport, Small Molecule Biochemistry	uptake of L-alanine	4.27e-06	isoleucine,L-alanine,L-phenylalanine	3
Amino Acid Metabolism, Small Molecule Biochemistry	degradation of essential amino acids	6.62e-06	BLMH,KYNU,TDO2	3
Cell-mediated Immune Response, Inflammatory Response	graft-vs-leukemia effect	7.56e-06	SIGLEC1,TNF	2
Amino Acid Metabolism, Molecular Transport, Small Molecule Biochemistry	quantity of L-tryptophan	7.56e-06	TDO2,TNF	2
Amino Acid Metabolism, Molecular Transport, Small Molecule Biochemistry	uptake of L-amino acid	1.08e-05	isoleucine,L-alanine,L-phenylalanine,TNF	4
Cellular Development	epithelial-mesenchymal transition of tumor cell lines	1.42e-05	FFAR4,IRS1,SPARCL1,TNF	4
Cell Morphology, Cellular Assembly and Organization	volume of lysosome	2.51e-05	L-phenylalanine,TNF	2
Amino Acid Metabolism, Small Molecule Biochemistry	degradation of L-amino acid	2.86e-05	BLMH,KYNU,TDO2	3
Cellular Assembly and Organization	distribution of vesicles	3.77e-05	SIGLEC1,TNF	2
Carbohydrate Metabolism, Molecular Transport, Small Molecule Biochemistry	transport of 2-deoxyglucose	4.2e-05	estriol,TNF,tyramine	3
Cell Death and Survival	apoptosis of adipose cell lines	7.02e-05	IRS1,TNF	2
Carbohydrate Metabolism	internalization of carbohydrate	9.99e-05	IRS1,LYVE1,TNF	3
Carbohydrate Metabolism, Molecular Transport, Small Molecule Biochemistry	uptake of hexose	0.000103	FAM132A,IRS1,isoleucine,TNF,tyramine	5
Gastrointestinal Disease, Hepatic System Disease	hepatic steatosis	0.000125	FFAR4,IRS1,L-phenylalanine,PEMT,TNF	5
Cardiovascular System Development and Function	adhesion of venule	0.000137	AOC3,TNF	2
Protein Synthesis	quantity of hdl cholesterol in blood	0.000142	FFAR4,IRS1,PEMT	3
Amino Acid Metabolism, Small Molecule Biochemistry	catabolism of L-tryptophan	0.000165	KYNU,TDO2	2
Amino Acid Metabolism, Molecular Transport, Small Molecule Biochemistry	uptake of glutamine family amino acid	0.000186	L-alanine,L-phenylalanine,TNF	3
Cell Cycle	interphase of liver cells	0.000194	L-alanine,TNF	2
Cell Death and Survival	activation-induced cell death of T-cell hybrid cells	0.000227	IRS1,TNF	2
Cell-mediated Immune Response, Cellular Movement, Hematological System Development and Function, Immune Cell Trafficking	cell rolling of T lymphocytes	0.000227	AOC3,TNF	2
Cell-To-Cell Signaling and Interaction	intercellular communication	0.000261	SIGLEC1,TNF	2
Carbohydrate Metabolism	uptake of monosaccharide	0.000294	Bvr,FAM132A,IRS1,isoleucine,TNF,tyramine	6
Cardiovascular Disease, Organismal Injury and Abnormalities	fibrosis of blood vessel	0.000338	BLMH,TNF	2
Cell-To-Cell Signaling and Interaction, Cellular Function and Maintenance, Hematological System Development and Function, Inflammatory Response	phagocytosis by bone marrow-derived macrophages	0.000338	SIGLEC1,TNF	2
Molecular Transport	transport of molecule	0.000355	AOC3,CALCRL,estriol,FFAR4,IRS1,isoleucine,L-alanine,L-phenylalanine,PEMT,TNF,tyramine	11
Cancer	atypical hyperplasia	0.00038	estriol,TNF	2
Amino Acid Metabolism, Molecular Transport, Small Molecule Biochemistry	uptake of L-proline	0.00038	L-alanine,L-phenylalanine	2
Cell-mediated Immune Response, Cellular Movement, Hematological System Development and Function, Immune Cell Trafficking	transendothelial migration of T lymphocytes	0.000519	AOC3,TNF	2
Inflammatory Response	inflammation of genital organ	0.000571	estriol,FFAR4	2
Carbohydrate Metabolism, Molecular Transport, Small Molecule Biochemistry	concentration of D-glucose	0.000578	FAM132A,FFAR4,IRS1,TNF,tyramine	5
Drug Metabolism, Lipid Metabolism, Molecular Transport, Small Molecule Biochemistry	secretion of prostaglandin E2	0.000624	FFAR4,TNF	2
Endocrine System Disorders	glucose intolerance	0.00064	FAM132A,FFAR4,IRS1	3
Cardiovascular System Development and Function, Cell-To-Cell Signaling and Interaction	binding of endothelial cell lines	0.000681	AOC3,TNF	2
Cell-To-Cell Signaling and Interaction	responsiveness of cells	0.000739	CALCRL,TNF	2
Connective Tissue Development and Function, Tissue Morphology	mass of white adipose tissue	0.0008	IRS1,TNF	2
Carbohydrate Metabolism	quantity of carbohydrate	0.000886	FAM132A,FFAR4,IRS1,PEMT,TNF,tyramine	6
Lipid Metabolism, Small Molecule Biochemistry	conversion of phospholipid	0.000928	PEMT,TNF	2
Cell-To-Cell Signaling and Interaction	response of connective tissue cells	0.000996	FFAR4,TNF	2
Carbohydrate Metabolism, Lipid Metabolism, Small Molecule Biochemistry	synthesis of phosphatidylcholine	0.000996	PEMT,TNF	2
Protein Synthesis	quantity of leptin in blood	0.00104	FFAR4,IRS1,TNF	3
Cell Death and Survival, Embryonic Development	cell death of embryonic cell lines	0.00104	EMP1,EMP2,IRS1,TNF	4
Protein Synthesis	quantity of cytokine	0.00118	FFAR4,IRS1,SIGLEC1,TNF	4
Carbohydrate Metabolism, Molecular Transport, Small Molecule Biochemistry	uptake of D-glucose	0.00118	FAM132A,IRS1,isoleucine,TNF	4
Endocrine System Development and Function	glucose tolerance	0.00123	FAM132A,FFAR4,IRS1,TNF	4
Cellular Function and Maintenance, Molecular Transport	absorption of Na+	0.00129	PEMT,TNF	2
Digestive System Development and Function, Hepatic System Development and Function, Organ Morphology	mass of liver	0.00135	FFAR4,IRS1,TNF	3
Inflammatory Response, Tissue Development	inflammation of connective tissue	0.00137	FFAR4,TNF	2
Connective Tissue Disorders, Dental Disease, Dermatological Diseases and Conditions, Developmental Disorder, Gastrointestinal Disease, Hereditary Disorder, Organismal Injury and Abnormalities, Skeletal and Muscular Disorders	Schopf-Schulz-Passarge syndrome	0.00161	WNT10A	1
Amino Acid Metabolism, Lipid Metabolism, Molecular Transport, Small Molecule Biochemistry	accumulation of 2-aminoisobutyric acid	0.00161	TNF	1
Lipid Metabolism, Molecular Transport, Small Molecule Biochemistry	accumulation of N-acetylsphingosine	0.00161	TNF	1
Cell-To-Cell Signaling and Interaction, Hematological System Development and Function	activation of B-lymphocyte derived cell lines	0.00161	TNF	1
Cell-To-Cell Signaling and Interaction, Hematological System Development and Function, Hematopoiesis	activation of long-term culture-initiating cells	0.00161	TNF	1
Cell-To-Cell Signaling and Interaction, Cell-mediated Immune Response, Cellular Movement, Hematological System Development and Function, Immune Cell Trafficking, Tissue Development	adhesion of Th2 cells	0.00161	AOC3	1
Cell-To-Cell Signaling and Interaction, Inflammatory Response	anti-inflammatory response of macrophage cancer cell lines	0.00161	FFAR4	1
Cell-To-Cell Signaling and Interaction, Inflammatory Response	anti-inflammatory response of peritoneal macrophages	0.00161	FFAR4	1
Cancer, Cell Death and Survival, Tumor Morphology	apoptosis of RPMI 4788 cells	0.00161	TNF	1
Cell Death and Survival	apoptosis of dendritic precursor cells	0.00161	TNF	1
Cell Death and Survival	apoptosis of proerythroblasts	0.00161	TNF	1
Cell Morphology, Connective Tissue Development and Function, Reproductive System Development and Function	area of theca cells	0.00161	TNF	1
Cellular Movement	arrest in cell movement of bone marrow cell lines	0.00161	TNF	1
Cellular Movement, Hematological System Development and Function, Immune Cell Trafficking	arrest in cell movement of leukocyte cell lines	0.00161	TNF	1
Cellular Compromise, Organismal Injury and Abnormalities	atrophy of bone marrow cells	0.00161	TNF	1
Cell-To-Cell Signaling and Interaction, Tissue Development	attachment of acute myeloid leukemia blast cells	0.00161	TNF	1
Gene Expression	binding of NF-jun site	0.00161	TNF	1
Cell-To-Cell Signaling and Interaction, Hematological System Development and Function, Immune Cell Trafficking, Inflammatory Response, Tissue Development	binding of peripheral blood neutrophils	0.00161	TNF	1
Cell-To-Cell Signaling and Interaction, Reproductive System Development and Function	binding of testicular peritubular cells	0.00161	TNF	1
Cell-To-Cell Signaling and Interaction, Connective Tissue Development and Function, Reproductive System Development and Function	binding of theca cells	0.00161	TNF	1
Cell Death and Survival, Hematological System Development and Function	cell viability of T-cell hybrid cells	0.00161	TNF	1
Cell-To-Cell Signaling and Interaction, Hematological System Development and Function, Immune Cell Trafficking, Inflammatory Response, Tissue Development	clustering of monocyte-derived dendritic cells	0.00161	TNF	1
Cell-To-Cell Signaling and Interaction, Connective Tissue Development and Function, Reproductive System Development and Function, Tissue Development	clustering of theca cells	0.00161	TNF	1
Lipid Metabolism, Molecular Transport, Small Molecule Biochemistry	co-localization of ganglioside GD3	0.00161	TNF	1
Neurological Disease	cold-induced sweating syndrome 1	0.00161	CRLF1	1
Cell-To-Cell Signaling and Interaction, Respiratory System Development and Function	communication of lung cell lines	0.00161	TNF	1
Cell Morphology, Cellular Assembly and Organization, Skeletal and Muscular System Development and Function	contraction of myofibrils	0.00161	TNF	1
Cell Death and Survival	cytolysis of macrophages	0.00161	TNF	1
Gastrointestinal Disease, Infectious Disease, Inflammatory Disease, Inflammatory Response	cytomegalovirus colitis	0.00161	TNF	1
Cellular Compromise	damage of mitochondrial inner membrane	0.00161	TNF	1
Organismal Injury and Abnormalities	deformation of tail	0.00161	TNF	1
RNA Damage and Repair	degradation of 18s rRNA	0.00161	TNF	1
Amino Acid Metabolism, Small Molecule Biochemistry	degradation of L-alanine	0.00161	BLMH	1
Amino Acid Metabolism, Small Molecule Biochemistry	degradation of L-threonine	0.00161	BLMH	1
Amino Acid Metabolism, Small Molecule Biochemistry	degradation of citrulline	0.00161	BLMH	1
Embryonic Development, Organismal Development	delay in development of blastocyst	0.00161	TNF	1
Post-Translational Modification	denitrosylation of protein	0.00161	TNF	1
Cellular Assembly and Organization, Cellular Function and Maintenance	depolarization of mitochondrial inner membrane	0.00161	TNF	1
Dermatological Diseases and Conditions, Inflammatory Disease, Inflammatory Response	dermatitis of tail	0.00161	BLMH	1
Organ Morphology, Tissue Morphology	destruction of Peyer's patches	0.00161	TNF	1
Cell-To-Cell Signaling and Interaction, Tissue Development	detachment of enterocytes	0.00161	TNF	1
Tissue Morphology	disorganization of myocardium	0.00161	CALCRL	1
Cellular Assembly and Organization, Cellular Compromise	disruption of microfilaments	0.00161	TNF	1
Amino Acid Metabolism, Small Molecule Biochemistry	efflux of L-cysteine	0.00161	L-alanine	1
Amino Acid Metabolism, Small Molecule Biochemistry	efflux of L-methionine	0.00161	L-alanine	1
Amino Acid Metabolism, Small Molecule Biochemistry	efflux of L-serine	0.00161	L-alanine	1
Amino Acid Metabolism, Small Molecule Biochemistry	efflux of L-threonine	0.00161	L-alanine	1
Amino Acid Metabolism, Small Molecule Biochemistry	efflux of glycine	0.00161	L-alanine	1
Amino Acid Metabolism, Small Molecule Biochemistry	efflux of isoleucine	0.00161	L-alanine	1
Amino Acid Metabolism, Small Molecule Biochemistry	efflux of valine	0.00161	L-alanine	1
Cell-To-Cell Signaling and Interaction, Cellular Growth and Proliferation, Nervous System Development and Function	excitation of trigeminal ganglion neurons	0.00161	CALCRL	1
Cardiovascular Disease, Organismal Injury and Abnormalities	fibrosis of pulmonary artery	0.00161	BLMH	1
Cell Death and Survival	fragmentation of bone marrow cells	0.00161	TNF	1
Cell-To-Cell Signaling and Interaction	gap junctional intercellular communication of keratinocyte cancer cell lines	0.00161	TNF	1
Cellular Growth and Proliferation, Hematological System Development and Function, Hematopoiesis, Tissue Development	generation of colony forming multilineage cells	0.00161	TNF	1
Amino Acid Metabolism, Small Molecule Biochemistry	hydrolysis of L-aspartic acid	0.00161	BLMH	1
Amino Acid Metabolism, Small Molecule Biochemistry	hydrolysis of L-histidine	0.00161	BLMH	1
Amino Acid Metabolism, Small Molecule Biochemistry	hydrolysis of L-isoleucine	0.00161	BLMH	1
Amino Acid Metabolism, Small Molecule Biochemistry	hydrolysis of L-lysine	0.00161	BLMH	1
Amino Acid Metabolism, Small Molecule Biochemistry	hydrolysis of L-methionine	0.00161	BLMH	1
Amino Acid Metabolism, Small Molecule Biochemistry	hydrolysis of L-phenylalanine	0.00161	BLMH	1
Amino Acid Metabolism, Small Molecule Biochemistry	hydrolysis of L-serine	0.00161	BLMH	1
Amino Acid Metabolism, Small Molecule Biochemistry	hydrolysis of L-tryptophan	0.00161	BLMH	1
Amino Acid Metabolism, Small Molecule Biochemistry	hydrolysis of L-tyrosine	0.00161	BLMH	1
Amino Acid Metabolism, Small Molecule Biochemistry	hydrolysis of citrulline	0.00161	BLMH	1
Amino Acid Metabolism, Small Molecule Biochemistry	hydrolysis of glycine	0.00161	BLMH	1
Amino Acid Metabolism, Small Molecule Biochemistry	hydrolysis of leucine	0.00161	BLMH	1
Drug Metabolism	inactivation of bleomycin	0.00161	BLMH	1
Carbohydrate Metabolism, Small Molecule Biochemistry	incorporation of galactose	0.00161	TNF	1
Post-Translational Modification	incorporation of glycoprotein	0.00161	TNF	1
Cell-To-Cell Signaling and Interaction, Cellular Growth and Proliferation, Hair and Skin Development and Function	induction of keratinocytes	0.00161	TNF	1
Inflammatory Disease, Inflammatory Response, Skeletal and Muscular Disorders, Skeletal and Muscular System Development and Function	inflammation of cremaster muscle	0.00161	TNF	1
Lipid Metabolism, Small Molecule Biochemistry	inhibition of androstenedione	0.00161	TNF	1
Connective Tissue Disorders, Endocrine System Disorders, Metabolic Disease	insulin resistance of white adipocytes	0.00161	TNF	1
Cell Death and Survival	killing of hepatocytes	0.00161	TNF	1
Cell Death and Survival	killing of pneumocytes	0.00161	TNF	1
Cell Death and Survival, Nervous System Development and Function, Respiratory Disease, Tissue Morphology	loss of olfactory receptor neurons	0.00161	TNF	1
Lipid Metabolism, Small Molecule Biochemistry	loss of triacylglycerol	0.00161	TNF	1
Cellular Development, Tissue Development	maturation of fibroblasts	0.00161	TNF	1
Organismal Injury and Abnormalities	microgranuloma	0.00161	TNF	1
Cellular Movement, Hematological System Development and Function	migration of burst-forming erythroid cells	0.00161	TNF	1
Cellular Movement, Hematological System Development and Function, Hematopoiesis, Immune Cell Trafficking, Inflammatory Response	migration of colony forming multilineage cells	0.00161	TNF	1
Cellular Movement, Hematological System Development and Function, Hematopoiesis, Immune Cell Trafficking, Inflammatory Response	migration of colony forming unit-megakaryocytes	0.00161	TNF	1
Cellular Movement, Hematological System Development and Function, Hematopoiesis, Immune Cell Trafficking, Inflammatory Response	migration of colony-forming granulocyte-macrophages	0.00161	TNF	1
Developmental Disorder, Hereditary Disorder, Metabolic Disease	mitochondrial pyruvate carrier deficiency	0.00161	MPC1	1
Cell Cycle	mitosis of mesothelial cells	0.00161	TNF	1
Cell Morphology, Organ Morphology, Skeletal and Muscular System Development and Function, Tissue Morphology	morphology of calcifying vascular cells	0.00161	TNF	1
Dermatological Diseases and Conditions, Developmental Disorder, Hereditary Disorder, Organismal Injury and Abnormalities	odonto-onycho-dermal dysplasia	0.00161	WNT10A	1
Energy Production, Small Molecule Biochemistry	oxidation of histamine	0.00161	AOC3	1
Carbohydrate Metabolism, Drug Metabolism, Small Molecule Biochemistry	penetration of doxorubicin	0.00161	TNF	1
Cellular Compromise	permeability transition of endothelial cell lines	0.00161	TNF,Vegf	2
Endocrine System Disorders, Metabolic Disease	postprandial state hyperglycemia	0.00161	IRS1	1
Lipid Metabolism, Small Molecule Biochemistry	production of N-acetylsphingosine	0.00161	TNF	1
Lipid Metabolism, Molecular Transport, Small Molecule Biochemistry	quantity of N-acetylsphingosine	0.00161	TNF	1
Cell Death and Survival	quantity of apoptotic hepatoma cell lines	0.00161	TNF	1
Cellular Assembly and Organization, Cellular Function and Maintenance, Nervous System Development and Function	quantity of corticospinal axon	0.00161	inosine	1
Embryonic Development, Tissue Morphology	quantity of embryoblast	0.00161	TNF	1
Cardiovascular System Development and Function	recovery of vascular tissue	0.00161	TNF	1
Cell-To-Cell Signaling and Interaction, Cellular Movement	recruitment of synovial fibroblasts	0.00161	TNF	1
Small Molecule Biochemistry	regulation of histamine	0.00161	AOC3	1
Cancer, Endocrine System Disorders, Organismal Injury and Abnormalities, Reproductive System Disease	relapsed testicular cancer	0.00161	BLMH	1
Lipid Metabolism, Molecular Transport, Small Molecule Biochemistry	release of 18:1(n-9) fatty acids	0.00161	TNF	1
Lipid Metabolism, Molecular Transport, Small Molecule Biochemistry	release of 20:4(n-6) fatty acids	0.00161	TNF	1
Lipid Metabolism, Molecular Transport, Small Molecule Biochemistry	release of 22:4(n-6) fatty acids	0.00161	TNF	1
Lipid Metabolism, Molecular Transport, Small Molecule Biochemistry	release of 24:4(n-6) fatty acids	0.00161	TNF	1
Tissue Morphology	remodeling of tendon sheath	0.00161	TNF	1
Tissue Development, Tissue Morphology	reorganization of olfactory epithelium	0.00161	TNF	1
Cardiovascular System Development and Function, Cellular Function and Maintenance, Tissue Development, Tissue Morphology	reorganization of vascular endothelial cells	0.00161	TNF	1
Respiratory System Development and Function, Tissue Development, Tissue Morphology	repair of lung tissue	0.00161	TNF	1
Cellular Development, Hematopoiesis	semi-maturation of dendritic cells	0.00161	TNF	1
Cellular Response to Therapeutics, Endocrine System Development and Function	sensitivity of endocrine cell lines	0.00161	TNF	1
Hereditary Disorder, Neurological Disease, Psychological Disorders	short sleeper	0.00161	BHLHE41	1
Cell-To-Cell Signaling and Interaction, Cellular Growth and Proliferation	stimulation of brain cancer cell lines	0.00161	TNF	1
Cell-To-Cell Signaling and Interaction, Cellular Growth and Proliferation, Connective Tissue Development and Function	stimulation of brown adipocytes	0.00161	TNF	1
Cell-To-Cell Signaling and Interaction, Cellular Growth and Proliferation, Respiratory System Development and Function	stimulation of lung cell lines	0.00161	TNF	1
Cardiovascular System Development and Function	structure of elastic lamina	0.00161	AOC3	1
Cell-To-Cell Signaling and Interaction, Embryonic Development	syncytialization of cytotrophoblastic cells	0.00161	TNF	1
Connective Tissue Disorders, Inflammatory Disease, Skeletal and Muscular Disorders	synovitis of knee joint	0.00161	TNF	1
Connective Tissue Disorders, Inflammatory Disease, Skeletal and Muscular Disorders	synovitis of paw	0.00161	TNF	1
Cellular Movement, Hematological System Development and Function, Immune Cell Trafficking, Inflammatory Response	transendothelial migration of monocyte-derived dendritic cells	0.00161	TNF	1
Cancer	transformation of dendritic precursor cells	0.00161	TNF	1
Cell Morphology, Cellular Assembly and Organization	volume of autophagic vacuoles	0.00161	L-phenylalanine	1
Cell Morphology, Tissue Morphology	volume of lymphoma cell lines	0.00161	TNF	1
Cell Morphology, Tissue Morphology	volume of neuroblastoma cell lines	0.00161	TNF	1
Carbohydrate Metabolism, Lipid Metabolism, Molecular Transport, Small Molecule Biochemistry	concentration of phosphatidylcholine	0.0018	PEMT,TNF	2
Cell Death and Survival	cell death of epithelial cell lines	0.00218	EMP1,EMP2,IRS1,TNF	4
Connective Tissue Development and Function	adipogenesis of adipose tissue	0.00218	FFAR4,TNF	2
Cardiovascular System Development and Function, Organismal Development, Visual System Development and Function	neovascularization of retina	0.00218	IRS1,TNF,Vegf	3
Endocrine System Development and Function, Molecular Transport, Small Molecule Biochemistry	secretion of hormone	0.00219	FFAR4,IRS1,TNF	3
Lipid Metabolism, Molecular Transport, Small Molecule Biochemistry	abnormal quantity of lipid	0.00223	FFAR4,IRS1,PEMT	3
Small Molecule Biochemistry	production of nitrite	0.00229	inosine,TNF	2
Endocrine System Disorders, Metabolic Disease	insulin resistance	0.00233	FAM132A,FFAR4,IRS1,TNF	4
Cell Cycle	entry into S phase	0.00239	IRS1,L-alanine,TNF	3
Cellular Development, Connective Tissue Development and Function, Tissue Development	differentiation of adipoblasts	0.0025	IRS1,TNF	2
Cellular Function and Maintenance, Connective Tissue Development and Function, Organ Development, Skeletal and Muscular System Development and Function	function of osteoblasts	0.0025	IRS1,TNF	2
Inflammatory Response	inflammation of cells	0.0026	FFAR4,TNF	2
Cellular Movement, Hematological System Development and Function	extravasation of leukocytes	0.00271	AOC3,TNF	2
Endocrine System Development and Function	insulin sensitivity index	0.00271	FAM132A,FFAR4	2
Cell-mediated Immune Response, Cellular Movement, Hematological System Development and Function, Immune Cell Trafficking	cell movement of helper T lymphocytes	0.00283	AOC3,TNF	2
Cellular Development, Connective Tissue Development and Function, Tissue Development	differentiation of fibroblasts	0.00283	IRS1,TNF	2
Cell Signaling	replication of viral replicon	0.00283	inosine,TNF	2
Cell Death and Survival	cell death of kidney cell lines	0.00284	EMP1,EMP2,IRS1,TNF	4
Embryonic Development, Organ Development, Organismal Development, Tissue Development, Visual System Development and Function	development of cornea	0.00294	LYVE1,TNF,Vegf	3
Carbohydrate Metabolism, Cellular Function and Maintenance, Molecular Transport, Small Molecule Biochemistry	import of D-glucose	0.00294	IRS1,TNF	2
Embryonic Development, Hair and Skin Development and Function, Organ Development, Organismal Development, Tissue Development	development of epidermis	0.00301	EMP1,TNF,WNT10A	3
Lipid Metabolism, Molecular Transport, Small Molecule Biochemistry	concentration of cholesterol	0.0031	FFAR4,IRS1,PEMT,TNF	4
Connective Tissue Development and Function, Embryonic Development, Organ Development, Organ Morphology, Organismal Development, Skeletal and Muscular System Development and Function, Tissue Development	abnormal morphology of tibia	0.00318	IRS1,TNF	2
Digestive System Development and Function, Gastrointestinal Disease, Hepatic System Development and Function, Hepatic System Disease, Inflammatory Disease, Inflammatory Response, Organ Development	steatohepatitis	0.00318	PEMT,TNF	2
Tissue Development	accumulation of brain cancer cell lines	0.00322	L-phenylalanine	1
Nervous System Development and Function, Tissue Development	accumulation of cortical astrocytes	0.00322	L-phenylalanine	1
Lipid Metabolism, Molecular Transport, Small Molecule Biochemistry	accumulation of platelet activating factor	0.00322	TNF	1
Cardiovascular System Development and Function, Cell-To-Cell Signaling and Interaction	activation of endothelial progenitor cells	0.00322	TNF,Vegf	2
Cell-To-Cell Signaling and Interaction	activation of mesothelial cells	0.00322	TNF	1
Cell Death and Survival	activation-induced cell death of fibroblasts	0.00322	TNF	1
Immunological Disease	acute graft-vs-host disease	0.00322	TNF	1
Cardiovascular System Development and Function, Embryonic Development, Organismal Development, Tissue Development	angiogenesis of peritoneum	0.00322	TNF	1
Antimicrobial Response, Cell-To-Cell Signaling and Interaction, Inflammatory Response	antibacterial response of monocyte-derived macrophages	0.00322	TNF	1
Cell Cycle, Cellular Growth and Proliferation	antiproliferative response of lymphoma cell lines	0.00322	TNF	1
Cell Death and Survival	apoptosis of calvarial cells	0.00322	TNF	1
[truncated: 2,061 more rows]
[truncated: 2 more columns]
